# Supplementary material for: Crystal structure of tetra­phenyl phosphate tetra­kis­[dimethyl (2,2,2-tri­chloro­acet­yl)phos­pho­ramidato]lutetium(III), PPh4[LuL 4]
Source: Acta Crystallogr E Crystallogr Commun. 2024 Mar 12;80(Pt 4):370–4. doi: 10.1107/S205698902400210X (PMC10993594; doi:10.1107/S205698902400210X)
Supplement: Supplementary file 1 [file e-80-00370-sup1.cif]

##############################################################################
#                                                                            #
# This CIF contains the data in a paper accepted for publication in          #
# Acta Crystallographica Section E. It conforms to the requirements of       #
# Notes for Authors for Acta Crystallographica Section E, and has been       #
# peer reviewed under the auspices of the IUCr Commission on Journals.       #
#                                                                            #
# Full details of the Crystallographic Information File format               #
# are given in the paper "The Crystallographic Information File (CIF):       #
# a New Standard Archive File for Crystallography" by S. R. Hall, F. H.      #
# Allen and I. D. Brown [Acta Cryst. (1991), A47, 655-685].                  #
#                                                                            #
# The current version of the core CIF dictionary is obtainable from          #
# ftp://ftp.iucr.org/pub/cif_core.dic.                                       #
#                                                                            #
# Software is freely available for graphical display of the structure(s)     #
# in this CIF. For information consult the CIF software page                 #
# http://www.iucr.org/resources/cif/software.                                #
#                                                                            #
# This file may be used for bona fide research purposes within the           #
# scientific community so long as proper attribution is given to the journal # 
# article from which it was obtained.                                        #
#                                                                            #
##############################################################################
data_I
_audit_creation_method     'SHELXL-2019/3'
_journal_date_recd_electronic     2023-10-23
_journal_date_accepted     2024-03-03
_journal_name_full     'Acta Crystallographica, Section E'
_journal_year     2024
_journal_volume     80
_journal_issue      1
_journal_page_first     0
_journal_page_last     0
_journal_paper_category     GM
_journal_paper_doi     10.1107/S205698902400210X
_journal_coeditor_code     DJ2075
_publ_contact_author_name     'Mariia B. Struhatska'
_publ_contact_author_address
;
Department of Chemistry,
Taras Shevchenko National University of Kyiv,
Volodymyrska Street 64, Kyiv 01601,
Ukraine
;
_publ_contact_author_email     mariya.strugatskaya@gmail.com
_publ_contact_author_fax     ?
_publ_contact_author_phone     '+380683600426'
_publ_section_title
;
Crystal structure of tetraphenyl phosphate tetrakis[dimethyl
(2,2,2-trichloroacetyl)phosphoramidato]lutetium(III), PPh~4~[Lu<i>L</i>~4~]
;
loop_
    _publ_author_name
    _publ_author_footnote
    _publ_author_address
    'Struhatska, Mariia B.' .
;
Department of Chemistry,
Taras Shevchenko National University of Kyiv,
Volodymyrska Street 64, Kyiv 01601,
Ukraine
;
    'Ovchynnikov, Vladimir A.' .
;
Department of Chemistry,
Taras Shevchenko National University of Kyiv,
Volodymyrska Street 64, Kyiv 01601,
Ukraine
;
    'Kariaka, Nataliia S.' .
;
Department of Chemistry,
Taras Shevchenko National University of Kyiv,
Volodymyrska Street 64, Kyiv 01601,
Ukraine
;
    'Gawryszewska, Paula' .
;
Faculty of Chemistry,
University of Wroclaw,
14 F. Joliot-Curie Street, 50-383
Wroclaw,
Poland
;
    'Amirkhanov, Volodymyr M.' .
;
Department of Chemistry,
Taras Shevchenko National University of Kyiv,
Volodymyrska Street 64, Kyiv 01601,
Ukraine
;
_publ_section_synopsis
;
The crystal structure of the anionic lutetium(III) tetrakis-CAPh complex (CAPh
= carbacylamidophosphate) with tetraphenyl phosphate as the cation,
PPh~4~[Lu<i>L</i>~4~], is presented and discussed.
;
_chemical_name_systematic
;
Tetraphenyl phosphate
tetrakis[dimethyl (2,2,2-trichloroacetyl)phosphoramidato]lutetium(III)
;
_chemical_name_common     ?
_chemical_formula_moiety     'C24 H20 P +, C16 H24 Cl12 Lu N4 O16 P4 -'
_chemical_formula_sum     'C40 H44 Cl12 Lu N4 O16 P5'
_chemical_formula_iupac     '(C24 H20 P) [Lu (C4 H6 Cl3 N O4 P)4]'
_chemical_formula_weight     1592.01
_chemical_melting_point     ?
_space_group_crystal_system     monoclinic
_space_group_name_H-M_alt     'P 21/c'
_space_group_name_Hall     '-P 2ybc'
loop_
    _space_group_symop_operation_xyz
    'x, y, z'
    '-x, y+1/2, -z+1/2'
    '-x, -y, -z'
    'x, -y-1/2, z-1/2'
_cell_length_a     19.6882(3)
_cell_length_b     18.9452(10)
_cell_length_c     17.2139(3)
_cell_angle_alpha     90
_cell_angle_beta     110.8107(15)
_cell_angle_gamma     90
_cell_volume     6001.8(3)
_cell_formula_units_Z     4
_cell_measurement_reflns_used     36128
_cell_measurement_theta_min     2.3890
_cell_measurement_theta_max     73.7900
_cell_measurement_temperature     100(2)
_exptl_crystal_description     block
_exptl_crystal_colour     colorless
_exptl_crystal_size_max     0.3
_exptl_crystal_size_mid     0.3
_exptl_crystal_size_min     0.3
_exptl_crystal_density_diffrn     1.762
_exptl_crystal_density_meas     ?
_exptl_crystal_density_method     ?
_exptl_crystal_F_000     3160
_exptl_absorpt_coefficient_mu     9.894
_exptl_absorpt_correction_type     multi-scan
_exptl_absorpt_process_details
;
(CrysAlisPro; Rigaku OD, 2022)
;
_exptl_absorpt_correction_T_min     0.51313
_exptl_absorpt_correction_T_max     1.00000
_exptl_special_details
;
X-ray analyses of PPh~4~[Lu<i>L</i>~4~] were performed on an XtaLAB Synergy R,
Dual Wavelength system, using Cu <i>K</i>\a radiation (\l = 1.5418 \%A) and a
Hybrid Pixel Array HyPix-Arc 150 detector at 100 K.
;
_diffrn_ambient_temperature     100(2)
_diffrn_source     'Rotating-anode X-ray tube'
_diffrn_radiation_type     CuK\a
_diffrn_radiation_wavelength     1.54184
_diffrn_measurement_device_type     'Rigaku XtaLAB Synergy R with HyPix-Arc 150'
_diffrn_measurement_method     '\w scans'
_diffrn_detector     'Hybrid Pixel Array Detector'
_diffrn_detector_area_resol_mean     10.0000
_diffrn_reflns_number     68030
_diffrn_reflns_av_R_equivalents     0.0589
_diffrn_reflns_av_unetI/netI     0.0350
_diffrn_reflns_theta_min     2.401
_diffrn_reflns_theta_max     73.914
_diffrn_reflns_theta_full     67.684
_diffrn_measured_fraction_theta_max     0.969
_diffrn_measured_fraction_theta_full     0.996
_diffrn_reflns_limit_h_min     -24
_diffrn_reflns_limit_h_max     24
_diffrn_reflns_limit_k_min     -23
_diffrn_reflns_limit_k_max     23
_diffrn_reflns_limit_l_min     -17
_diffrn_reflns_limit_l_max     21
_refine_special_details     ?
_reflns_number_total     11789
_reflns_number_gt     10535
_reflns_threshold_expression     'I > 2\s(I)'
_refine_ls_structure_factor_coef     Fsqd
_refine_ls_matrix_type     full
_refine_ls_R_factor_all     0.0445
_refine_ls_R_factor_gt     0.0401
_refine_ls_wR_factor_gt     0.1055
_refine_ls_wR_factor_ref     0.1077
_refine_ls_goodness_of_fit_ref     1.084
_refine_ls_restrained_S_all     1.085
_refine_ls_number_reflns     11789
_refine_ls_number_parameters     735
_refine_ls_number_restraints     7
_refine_ls_hydrogen_treatment     constr
_refine_ls_weighting_scheme     calc
_refine_ls_weighting_details
             'w=1/[\s^2^(Fo^2^)+(0.0532P)^2^+11.4066P] where P=(Fo^2^+2Fc^2^)/3'
_atom_sites_solution_hydrogens     geom
_atom_sites_solution_primary     ?
_atom_sites_solution_secondary     ?
_refine_ls_shift/su_max     0.002
_refine_ls_shift/su_mean     0.000
_refine_diff_density_max     1.318
_refine_diff_density_min     -1.066
_refine_ls_extinction_method     none
_refine_ls_extinction_coef     .
loop_
    _atom_type_symbol
    _atom_type_description
    _atom_type_scat_dispersion_real
    _atom_type_scat_dispersion_imag
    _atom_type_scat_source
    'C' 'C' 0.0181 0.0091
                         'International Tables Vol C Tables 4.2.6.8 and 6.1.1.4'
    'H' 'H' 0.0000 0.0000
                         'International Tables Vol C Tables 4.2.6.8 and 6.1.1.4'
    'N' 'N' 0.0311 0.0180
                         'International Tables Vol C Tables 4.2.6.8 and 6.1.1.4'
    'O' 'O' 0.0492 0.0322
                         'International Tables Vol C Tables 4.2.6.8 and 6.1.1.4'
    'P' 'P' 0.2955 0.4335
                         'International Tables Vol C Tables 4.2.6.8 and 6.1.1.4'
    'Cl' 'Cl' 0.3639 0.7018
                         'International Tables Vol C Tables 4.2.6.8 and 6.1.1.4'
    'Lu' 'Lu' -6.6179 4.6937
                         'International Tables Vol C Tables 4.2.6.8 and 6.1.1.4'
_computing_data_collection
;
CrysAlis PRO (Rigaku OD, 2022)
;
_computing_cell_refinement
;
CrysAlis PRO (Rigaku OD, 2022)
;
_computing_data_reduction
;
CrysAlis PRO (Rigaku OD, 2022)
;
_computing_structure_solution
;
SHELXS Version 2013/1 (Sheldrick, 2008)
;
_computing_structure_refinement
;
<i>SHELXL2019/2</i> (Sheldrick, 2015)
;
_computing_molecular_graphics
;
ORTEPIII  for Windows(1.0.3) (Farrugia, 2012)
;
_computing_publication_material     ?
loop_
    _atom_site_type_symbol
    _atom_site_label
    _atom_site_fract_x
    _atom_site_fract_y
    _atom_site_fract_z
    _atom_site_U_iso_or_equiv
    _atom_site_adp_type
    _atom_site_calc_flag
    _atom_site_occupancy
    _atom_site_disorder_assembly
    _atom_site_disorder_group
    Lu Lu1 0.30812(2) 0.52340(2) 0.24117(2) 0.02160(7) Uani d 1 . .
    Cl Cl1A 0.09212(6) 0.36510(8) 0.07379(7) 0.0405(4) Uani d 0.868(3) A 1
    Cl Cl2A 0.03572(7) 0.34419(9) 0.20331(7) 0.0513(5) Uani d 0.868(3) A 1
    Cl Cl3A 0.03339(8) 0.48308(8) 0.13322(16) 0.0625(6) Uani d 0.868(3) A 1
    Cl Cl1B 0.0709(13) 0.3239(6) 0.1084(12) 0.133(8) Uiso d 0.132(3) A 2
    Cl Cl2B 0.0208(5) 0.4021(7) 0.2140(7) 0.071(4) Uiso d 0.132(3) A 2
    Cl Cl3B 0.0433(8) 0.4763(6) 0.0972(8) 0.075(5) Uiso d 0.132(3) A 2
    C C43A 0.3208(6) 0.4020(17) 0.5146(8) 0.052(4) Uani d 0.62(5) B 3
    H H43A 0.306414 0.417250 0.560985 0.078 Uiso calc 0.62(5) B 3
    H H43B 0.356357 0.435244 0.507796 0.078 Uiso calc 0.62(5) B 3
    H H43C 0.342436 0.354796 0.526273 0.078 Uiso calc 0.62(5) B 3
    C C43B 0.3050(19) 0.440(3) 0.4999(15) 0.057(9) Uani d 0.38(5) B 4
    H H43D 0.288628 0.443234 0.547341 0.085 Uiso calc 0.38(5) B 4
    H H43E 0.307662 0.487720 0.478709 0.085 Uiso calc 0.38(5) B 4
    H H43F 0.353186 0.418203 0.517715 0.085 Uiso calc 0.38(5) B 4
    P P3 0.46486(5) 0.60714(5) 0.36566(6) 0.0262(2) Uani d 1 . .
    O O32 0.42365(14) 0.47177(14) 0.27693(17) 0.0262(6) Uani d 1 . .
    O O42 0.18959(15) 0.47307(15) 0.20058(17) 0.0311(6) Uani d 1 . .
    N N2 0.3317(2) 0.52389(18) 0.0298(2) 0.0322(8) Uani d 1 . .
    O O12 0.24928(15) 0.57523(15) 0.32441(16) 0.0311(6) Uani d 1 . .
    O O11 0.23433(14) 0.60386(14) 0.15668(16) 0.0274(6) Uani d 1 . .
    O O41 0.31681(14) 0.44195(14) 0.33823(16) 0.0259(5) Uani d 1 . .
    O O24 0.34595(17) 0.38773(16) 0.04136(18) 0.0370(7) Uani d 1 . .
    C C12 0.1787(2) 0.6328(2) 0.3905(3) 0.0370(10) Uani d 1 . .
    O O33 0.49700(17) 0.68190(16) 0.35963(19) 0.0376(7) Uani d 1 . .
    O O23 0.22456(16) 0.43826(16) -0.01704(17) 0.0348(6) Uani d 1 . .
    O O34 0.48780(16) 0.59568(18) 0.46207(17) 0.0398(7) Uani d 1 . .
    O O13 0.11413(17) 0.67104(18) 0.10392(19) 0.0419(7) Uani d 1 . .
    C C19 0.2909(3) 0.2636(3) 0.1581(4) 0.0632(16) Uani d 1 . .
    H H19A 0.286095 0.311037 0.139117 0.076 Uiso calc 1 . .
    O O22 0.36999(14) 0.57898(14) 0.15909(15) 0.0250(5) Uani d 1 . .
    C C31 0.4859(2) 0.4967(2) 0.2957(2) 0.0263(8) Uani d 1 . .
    C C40 0.0260(2) 0.1450(2) 0.0609(3) 0.0361(9) Uani d 1 . .
    H H40A 0.009692 0.157753 0.104700 0.043 Uiso calc 1 . .
    O O31 0.38470(14) 0.60400(14) 0.32491(16) 0.0272(6) Uani d 1 . .
    O O14 0.22822(17) 0.73667(16) 0.15450(19) 0.0386(7) Uani d 1 . .
    C C15 0.2386(2) 0.1577(2) 0.1887(3) 0.0328(9) Uani d 1 . .
    O O21 0.29546(15) 0.44604(14) 0.13784(16) 0.0283(6) Uani d 1 . .
    C C21 0.3629(2) 0.5727(2) 0.0853(2) 0.0261(8) Uani d 1 . .
    C C13 0.1034(3) 0.6581(3) 0.0180(3) 0.0495(12) Uani d 1 . .
    H H13A 0.064326 0.688502 -0.017253 0.074 Uiso calc 1 . .
    H H13B 0.090173 0.608526 0.004732 0.074 Uiso calc 1 . .
    H H13C 0.148406 0.668492 0.008115 0.074 Uiso calc 1 . .
    O O44 0.30205(17) 0.31240(16) 0.3592(2) 0.0410(7) Uani d 1 . .
    C C16 0.3064(2) 0.1258(3) 0.2175(3) 0.0417(10) Uani d 1 . .
    H H16A 0.311920 0.079182 0.239017 0.050 Uiso calc 1 . .
    C C20 0.2308(3) 0.2267(3) 0.1595(4) 0.0506(13) Uani d 1 . .
    H H20A 0.184328 0.248461 0.140523 0.061 Uiso calc 1 . .
    C C38 0.0040(3) 0.1343(3) -0.0851(3) 0.0423(10) Uani d 1 . .
    H H38A -0.027983 0.138171 -0.141144 0.051 Uiso calc 1 . .
    C C47 0.1889(2) -0.1020(2) 0.1770(3) 0.0359(9) Uani d 1 . .
    H H47A 0.182281 -0.138391 0.137095 0.043 Uiso calc 1 . .
    Cl Cl31 0.52815(8) 0.48361(9) 0.16518(7) 0.0614(4) Uani d 1 . .
    C C39 -0.0198(3) 0.1517(3) -0.0213(3) 0.0442(11) Uani d 1 . .
    H H39A -0.068044 0.168384 -0.033791 0.053 Uiso calc 1 . .
    C C32 0.5380(2) 0.4514(2) 0.2654(3) 0.0309(8) Uani d 1 . .
    N N3 0.51473(17) 0.55532(18) 0.3336(2) 0.0289(7) Uani d 1 . .
    C C41 0.1615(2) 0.4226(2) 0.2240(2) 0.0280(8) Uani d 1 . .
    C C34 0.4372(3) 0.5806(3) 0.5022(3) 0.0547(14) Uani d 1 . .
    H H34A 0.447691 0.533922 0.528283 0.082 Uiso calc 1 . .
    H H34B 0.387764 0.581141 0.461067 0.082 Uiso calc 1 . .
    H H34C 0.441577 0.616397 0.544800 0.082 Uiso calc 1 . .
    Cl Cl32 0.62997(5) 0.45770(6) 0.32937(7) 0.0381(2) Uani d 1 . .
    Cl Cl23 0.45983(6) 0.68373(7) 0.12537(7) 0.0464(3) Uani d 1 . .
    P P4 0.26757(5) 0.38843(5) 0.35292(6) 0.0267(2) Uani d 1 . .
    Cl Cl21 0.31894(7) 0.69263(6) -0.00345(7) 0.0450(3) Uani d 1 . .
    P P2 0.30013(5) 0.45186(5) 0.05381(6) 0.0265(2) Uani d 1 . .
    Cl Cl22 0.43061(8) 0.60520(6) -0.02568(8) 0.0496(3) Uani d 1 . .
    Cl Cl11 0.12830(8) 0.70995(6) 0.38663(9) 0.0555(3) Uani d 1 . .
    P P1 0.19335(6) 0.66579(6) 0.17026(7) 0.0312(2) Uani d 1 . .
    Cl Cl12 0.25254(7) 0.63051(9) 0.48617(7) 0.0588(4) Uani d 1 . .
    P P5 0.15805(5) 0.11087(5) 0.18373(6) 0.0269(2) Uani d 1 . .
    Cl Cl33 0.51374(7) 0.36110(6) 0.25932(10) 0.0578(4) Uani d 1 . .
    C C17 0.3661(3) 0.1630(3) 0.2143(4) 0.0593(15) Uani d 1 . .
    H H17A 0.412707 0.141448 0.232801 0.071 Uiso calc 1 . .
    Cl Cl13 0.12303(6) 0.55772(6) 0.38694(7) 0.0401(2) Uani d 1 . .
    O O43 0.25654(16) 0.39996(18) 0.43804(17) 0.0384(7) Uani d 1 . .
    C C27 0.1282(3) 0.2266(3) 0.3676(3) 0.0498(12) Uani d 1 . .
    H H27A 0.152949 0.262532 0.405660 0.060 Uiso calc 1 . .
    C C24 0.3597(3) 0.3797(3) -0.0347(3) 0.0517(13) Uani d 1 . .
    H H24A 0.400407 0.347059 -0.025809 0.078 Uiso calc 1 . .
    H H24B 0.371812 0.425675 -0.052334 0.078 Uiso calc 1 . .
    H H24C 0.316239 0.360759 -0.077846 0.078 Uiso calc 1 . .
    C C18 0.3581(3) 0.2309(3) 0.1845(4) 0.0697(19) Uani d 1 . .
    H H18A 0.399159 0.255730 0.181982 0.084 Uiso calc 1 . .
    C C22 0.3937(2) 0.6348(2) 0.0479(3) 0.0349(9) Uani d 1 . .
    C C37 0.0749(3) 0.1112(2) -0.0673(3) 0.0399(10) Uani d 1 . .
    H H37A 0.091711 0.100427 -0.111267 0.048 Uiso calc 1 . .
    C C42 0.0823(2) 0.40435(13) 0.16142(14) 0.0338(9) Uani d 1 . .
    C C35 0.0956(2) 0.1197(2) 0.0784(2) 0.0295(8) Uani d 1 . .
    C C11 0.2067(2) 0.6251(2) 0.3161(3) 0.0304(8) Uani d 1 . .
    C C33 0.4738(3) 0.7416(2) 0.3975(3) 0.0421(11) Uani d 1 . .
    H H33A 0.498876 0.784439 0.390338 0.063 Uiso calc 1 . .
    H H33B 0.485591 0.732526 0.456890 0.063 Uiso calc 1 . .
    H H33C 0.421165 0.748114 0.370676 0.063 Uiso calc 1 . .
    N N1 0.1799(2) 0.6714(2) 0.2578(2) 0.0378(8) Uani d 1 . .
    N N4 0.18567(18) 0.38005(19) 0.2877(2) 0.0323(7) Uani d 1 . .
    C C26 0.1568(3) 0.2016(2) 0.3094(3) 0.0401(10) Uani d 1 . .
    H H26A 0.199860 0.221571 0.305818 0.048 Uiso calc 1 . .
    C C36 0.1206(2) 0.1040(2) 0.0137(3) 0.0356(9) Uani d 1 . .
    H H36A 0.169085 0.088357 0.025862 0.043 Uiso calc 1 . .
    C C45 0.1794(2) 0.0201(2) 0.2100(3) 0.0293(8) Uani d 1 . .
    C C25 0.1212(2) 0.1468(2) 0.2567(3) 0.0291(8) Uani d 1 . .
    C C46 0.1695(2) -0.0331(2) 0.1508(3) 0.0326(9) Uani d 1 . .
    H H46A 0.149630 -0.022265 0.093221 0.039 Uiso calc 1 . .
    C C30 0.0579(2) 0.1178(2) 0.2615(3) 0.0370(10) Uani d 1 . .
    H H30A 0.034868 0.079325 0.226658 0.044 Uiso calc 1 . .
    C C28 0.0641(3) 0.1992(3) 0.3701(3) 0.0475(12) Uani d 1 . .
    H H28A 0.044067 0.217793 0.408527 0.057 Uiso calc 1 . .
    C C48 0.2175(3) -0.1178(3) 0.2604(3) 0.0437(11) Uani d 1 . .
    H H48A 0.228090 -0.165482 0.277662 0.052 Uiso calc 1 . .
    C C29 0.0285(3) 0.1450(3) 0.3172(3) 0.0441(11) Uani d 1 . .
    H H29A -0.015810 0.126713 0.319146 0.053 Uiso calc 1 . .
    C C14 0.3054(3) 0.7467(3) 0.1957(3) 0.0460(11) Uani d 1 . .
    H H14A 0.320509 0.789805 0.174748 0.069 Uiso calc 1 . .
    H H14B 0.331454 0.706144 0.184517 0.069 Uiso calc 1 . .
    H H14C 0.316698 0.751020 0.255688 0.069 Uiso calc 1 . .
    C C50 0.2109(3) 0.0040(3) 0.2937(3) 0.0441(11) Uani d 1 . .
    H H50A 0.218762 0.040381 0.333944 0.053 Uiso calc 1 . .
    C C49 0.2311(3) -0.0648(3) 0.3195(3) 0.0508(13) Uani d 1 . .
    H H49A 0.254012 -0.075361 0.376863 0.061 Uiso calc 1 . .
    C C23 0.1674(3) 0.4876(3) -0.0238(3) 0.0471(12) Uani d 1 . .
    H H23A 0.121274 0.469135 -0.062383 0.071 Uiso calc 1 . .
    H H23B 0.178200 0.532806 -0.044585 0.071 Uiso calc 1 . .
    H H23C 0.163766 0.494584 0.031007 0.071 Uiso calc 1 . .
    C C44 0.3783(3) 0.3044(3) 0.3774(5) 0.0712(19) Uani d 1 . .
    H H44A 0.389015 0.255147 0.368709 0.107 Uiso calc 1 . .
    H H44B 0.404772 0.317577 0.435429 0.107 Uiso calc 1 . .
    H H44C 0.393517 0.335028 0.340694 0.107 Uiso calc 1 . .
loop_
    _atom_site_aniso_label
    _atom_site_aniso_U_11
    _atom_site_aniso_U_22
    _atom_site_aniso_U_33
    _atom_site_aniso_U_12
    _atom_site_aniso_U_13
    _atom_site_aniso_U_23
    Lu1 0.02115(10) 0.02505(11) 0.02073(10) -0.00046(7) 0.01006(7) -0.00134(7)
    Cl1A 0.0320(6) 0.0588(8) 0.0284(6) -0.0052(5) 0.0078(4) -0.0129(5)
    Cl2A 0.0338(7) 0.0854(12) 0.0309(6) -0.0266(7) 0.0068(5) 0.0069(6)
    Cl3A 0.0265(7) 0.0439(8) 0.0990(15) 0.0123(5) 0.0001(8) -0.0143(8)
    C43A 0.035(5) 0.098(13) 0.022(5) -0.004(6) 0.010(4) -0.007(6)
    C43B 0.050(13) 0.10(2) 0.028(8) -0.027(14) 0.018(8) -0.009(11)
    P3 0.0241(5) 0.0322(5) 0.0251(5) -0.0023(4) 0.0122(4) -0.0077(4)
    O32 0.0239(13) 0.0268(14) 0.0304(14) 0.0010(10) 0.0127(11) -0.0002(11)
    O42 0.0266(14) 0.0389(16) 0.0280(14) -0.0066(12) 0.0098(11) 0.0010(12)
    N2 0.044(2) 0.0349(19) 0.0246(16) -0.0058(15) 0.0205(15) -0.0026(14)
    O12 0.0304(14) 0.0394(16) 0.0289(14) 0.0037(12) 0.0173(11) -0.0036(12)
    O11 0.0269(13) 0.0276(14) 0.0282(13) 0.0031(11) 0.0106(11) 0.0023(11)
    O41 0.0250(13) 0.0280(14) 0.0268(13) -0.0045(11) 0.0115(10) 0.0027(11)
    O24 0.0471(18) 0.0345(16) 0.0330(15) 0.0067(13) 0.0185(13) -0.0024(12)
    C12 0.036(2) 0.037(2) 0.047(2) -0.0037(18) 0.025(2) -0.0111(19)
    O33 0.0411(17) 0.0325(15) 0.0485(17) -0.0087(13) 0.0274(14) -0.0149(13)
    O23 0.0378(16) 0.0391(16) 0.0259(13) -0.0037(13) 0.0095(12) -0.0040(12)
    O34 0.0335(15) 0.062(2) 0.0239(14) 0.0013(15) 0.0105(12) -0.0060(13)
    O13 0.0336(16) 0.0481(19) 0.0436(17) 0.0081(14) 0.0133(13) 0.0067(15)
    C19 0.071(4) 0.047(3) 0.088(4) -0.018(3) 0.048(3) 0.001(3)
    O22 0.0261(13) 0.0276(13) 0.0236(12) -0.0026(11) 0.0117(10) -0.0009(10)
    C31 0.0262(19) 0.033(2) 0.0235(18) 0.0015(16) 0.0137(15) -0.0003(16)
    C40 0.030(2) 0.046(3) 0.037(2) -0.0005(19) 0.0184(18) -0.0008(19)
    O31 0.0257(13) 0.0301(14) 0.0265(13) -0.0015(11) 0.0101(11) -0.0107(11)
    O14 0.0423(17) 0.0304(15) 0.0460(17) 0.0007(13) 0.0191(14) 0.0014(13)
    C15 0.0262(19) 0.033(2) 0.044(2) -0.0043(17) 0.0188(18) -0.0054(18)
    O21 0.0372(15) 0.0238(13) 0.0271(13) -0.0045(11) 0.0152(11) -0.0030(11)
    C21 0.0284(19) 0.0260(19) 0.0283(19) 0.0010(15) 0.0156(15) 0.0024(15)
    C13 0.038(3) 0.062(3) 0.041(3) -0.001(2) 0.004(2) 0.012(2)
    O44 0.0386(17) 0.0305(16) 0.0494(18) -0.0038(13) 0.0103(14) 0.0004(14)
    C16 0.035(2) 0.041(2) 0.054(3) 0.0012(19) 0.022(2) -0.011(2)
    C20 0.042(3) 0.038(3) 0.080(4) -0.002(2) 0.031(3) 0.006(2)
    C38 0.042(3) 0.048(3) 0.036(2) 0.001(2) 0.014(2) 0.001(2)
    C47 0.043(2) 0.028(2) 0.035(2) -0.0015(18) 0.0112(18) -0.0069(17)
    Cl31 0.0661(8) 0.0943(11) 0.0340(6) 0.0326(8) 0.0301(6) 0.0042(6)
    C39 0.033(2) 0.059(3) 0.044(3) 0.004(2) 0.017(2) 0.001(2)
    C32 0.0235(19) 0.035(2) 0.036(2) 0.0007(16) 0.0128(16) -0.0083(18)
    N3 0.0226(15) 0.0347(18) 0.0311(17) -0.0026(14) 0.0116(13) -0.0096(14)
    C41 0.0231(18) 0.038(2) 0.0265(18) -0.0052(16) 0.0130(15) -0.0035(16)
    C34 0.057(3) 0.079(4) 0.036(2) 0.004(3) 0.026(2) 0.005(3)
    Cl32 0.0244(5) 0.0423(6) 0.0489(6) 0.0026(4) 0.0147(4) -0.0055(5)
    Cl23 0.0473(6) 0.0497(6) 0.0477(6) -0.0208(5) 0.0236(5) -0.0074(5)
    P4 0.0257(5) 0.0309(5) 0.0236(4) -0.0058(4) 0.0090(4) -0.0002(4)
    Cl21 0.0603(7) 0.0313(5) 0.0444(6) 0.0030(5) 0.0197(5) 0.0061(4)
    P2 0.0324(5) 0.0267(5) 0.0221(4) -0.0016(4) 0.0117(4) -0.0025(4)
    Cl22 0.0750(8) 0.0408(6) 0.0563(7) -0.0076(6) 0.0518(7) -0.0036(5)
    Cl11 0.0743(9) 0.0363(6) 0.0838(9) 0.0015(6) 0.0624(8) -0.0098(6)
    P1 0.0307(5) 0.0289(5) 0.0377(5) 0.0043(4) 0.0168(4) 0.0022(4)
    Cl12 0.0466(7) 0.0989(11) 0.0363(6) -0.0137(7) 0.0214(5) -0.0248(6)
    P5 0.0251(5) 0.0239(5) 0.0350(5) -0.0003(4) 0.0148(4) -0.0009(4)
    Cl33 0.0422(6) 0.0358(6) 0.1030(11) -0.0048(5) 0.0352(7) -0.0249(6)
    C17 0.034(3) 0.064(4) 0.089(4) -0.010(2) 0.033(3) -0.024(3)
    Cl13 0.0374(5) 0.0375(5) 0.0553(6) -0.0033(4) 0.0288(5) -0.0018(5)
    O43 0.0329(15) 0.056(2) 0.0278(14) -0.0135(14) 0.0127(12) -0.0029(13)
    C27 0.069(3) 0.036(3) 0.054(3) -0.005(2) 0.034(3) -0.014(2)
    C24 0.062(3) 0.059(3) 0.042(3) 0.019(3) 0.029(2) -0.005(2)
    C18 0.058(4) 0.065(4) 0.110(5) -0.028(3) 0.058(4) -0.025(4)
    C22 0.047(2) 0.030(2) 0.036(2) -0.0040(18) 0.025(2) -0.0032(17)
    C37 0.051(3) 0.040(2) 0.038(2) 0.003(2) 0.027(2) 0.0028(19)
    C42 0.026(2) 0.045(2) 0.030(2) -0.0038(18) 0.0100(16) 0.0006(18)
    C35 0.028(2) 0.029(2) 0.033(2) 0.0018(16) 0.0138(16) 0.0035(16)
    C11 0.0274(19) 0.035(2) 0.034(2) -0.0052(17) 0.0179(17) -0.0082(18)
    C33 0.047(3) 0.035(2) 0.046(3) -0.001(2) 0.018(2) -0.015(2)
    N1 0.040(2) 0.036(2) 0.046(2) 0.0044(16) 0.0254(17) -0.0050(16)
    N4 0.0270(17) 0.0395(19) 0.0287(17) -0.0085(15) 0.0076(14) 0.0042(15)
    C26 0.044(3) 0.035(2) 0.049(3) -0.0058(19) 0.026(2) -0.010(2)
    C36 0.035(2) 0.038(2) 0.040(2) 0.0021(18) 0.0205(19) 0.0043(19)
    C45 0.032(2) 0.0245(19) 0.033(2) 0.0013(16) 0.0127(17) -0.0016(16)
    C25 0.030(2) 0.0250(19) 0.036(2) 0.0004(16) 0.0161(17) -0.0017(16)
    C46 0.038(2) 0.029(2) 0.030(2) 0.0029(17) 0.0116(17) -0.0005(16)
    C30 0.040(2) 0.039(2) 0.038(2) -0.0034(19) 0.0219(19) -0.0003(19)
    C28 0.071(3) 0.038(3) 0.052(3) 0.009(2) 0.044(3) 0.002(2)
    C48 0.063(3) 0.034(2) 0.039(2) 0.013(2) 0.024(2) 0.0066(19)
    C29 0.046(3) 0.048(3) 0.050(3) -0.002(2) 0.030(2) 0.003(2)
    C14 0.042(3) 0.035(2) 0.065(3) -0.003(2) 0.024(2) -0.009(2)
    C50 0.065(3) 0.038(2) 0.030(2) 0.006(2) 0.017(2) -0.0065(19)
    C49 0.082(4) 0.040(3) 0.031(2) 0.021(3) 0.021(2) 0.006(2)
    C23 0.040(3) 0.063(3) 0.036(2) 0.008(2) 0.010(2) 0.000(2)
    C44 0.044(3) 0.041(3) 0.114(5) 0.006(2) 0.010(3) -0.016(3)
_geom_special_details
;
 All esds (except the esd in the dihedral angle between two l.s. planes)
 are estimated using the full covariance matrix.  The cell esds are taken
 into account individually in the estimation of esds in distances, angles
 and torsion angles; correlations between esds in cell parameters are only
 used when they are defined by crystal symmetry.  An approximate (isotropic)
 treatment of cell esds is used for estimating esds involving l.s. planes.
;
loop_
    _geom_bond_atom_site_label_1
    _geom_bond_atom_site_label_2
    _geom_bond_site_symmetry_2
    _geom_bond_distance
    _geom_bond_publ_flag
    Lu1 O41 . 2.236(3) ?
    Lu1 O11 . 2.247(3) ?
    Lu1 O21 . 2.249(3) ?
    Lu1 O31 . 2.267(3) ?
    Lu1 O32 . 2.348(3) ?
    Lu1 O12 . 2.353(3) ?
    Lu1 O42 . 2.384(3) ?
    Lu1 O22 . 2.411(2) ?
    Cl1A C42 . 1.7529(10) ?
    Cl2A C42 . 1.769(3) ?
    Cl3A C42 . 1.748(3) ?
    Cl1B C42 . 1.7495(10) ?
    Cl2B C42 . 1.7508(10) ?
    Cl3B C42 . 1.7508(10) ?
    C43A O43 . 1.468(13) ?
    C43A H43A . 0.9800 ?
    C43A H43B . 0.9800 ?
    C43A H43C . 0.9800 ?
    C43B O43 . 1.38(2) ?
    C43B H43D . 0.9800 ?
    C43B H43E . 0.9800 ?
    C43B H43F . 0.9800 ?
    P3 O31 . 1.483(3) ?
    P3 O33 . 1.570(3) ?
    P3 O34 . 1.573(3) ?
    P3 N3 . 1.618(3) ?
    O32 C31 . 1.245(5) ?
    O42 C41 . 1.242(5) ?
    N2 C21 . 1.315(5) ?
    N2 P2 . 1.613(3) ?
    O12 C11 . 1.238(5) ?
    O11 P1 . 1.489(3) ?
    O41 P4 . 1.485(3) ?
    O24 C24 . 1.436(5) ?
    O24 P2 . 1.573(3) ?
    C12 C11 . 1.569(5) ?
    C12 Cl11 . 1.755(5) ?
    C12 Cl12 . 1.768(5) ?
    C12 Cl13 . 1.784(5) ?
    O33 C33 . 1.459(5) ?
    O23 C23 . 1.435(6) ?
    O23 P2 . 1.574(3) ?
    O34 C34 . 1.428(6) ?
    O13 C13 . 1.438(6) ?
    O13 P1 . 1.575(3) ?
    C19 C20 . 1.381(7) ?
    C19 C18 . 1.383(9) ?
    C19 H19A . 0.9500 ?
    O22 C21 . 1.233(4) ?
    C31 N3 . 1.310(5) ?
    C31 C32 . 1.562(5) ?
    C40 C35 . 1.380(6) ?
    C40 C39 . 1.389(6) ?
    C40 H40A . 0.9500 ?
    O14 C14 . 1.443(6) ?
    O14 P1 . 1.575(3) ?
    C15 C16 . 1.386(6) ?
    C15 C20 . 1.389(7) ?
    C15 P5 . 1.793(4) ?
    O21 P2 . 1.486(3) ?
    C21 C22 . 1.564(5) ?
    C13 H13A . 0.9800 ?
    C13 H13B . 0.9800 ?
    C13 H13C . 0.9800 ?
    O44 C44 . 1.429(6) ?
    O44 P4 . 1.580(3) ?
    C16 C17 . 1.388(7) ?
    C16 H16A . 0.9500 ?
    C20 H20A . 0.9500 ?
    C38 C39 . 1.378(6) ?
    C38 C37 . 1.388(7) ?
    C38 H38A . 0.9500 ?
    C47 C48 . 1.376(6) ?
    C47 C46 . 1.389(6) ?
    C47 H47A . 0.9500 ?
    Cl31 C32 . 1.775(4) ?
    C39 H39A . 0.9500 ?
    C32 Cl32 . 1.758(4) ?
    C32 Cl33 . 1.768(4) ?
    C41 N4 . 1.306(5) ?
    C41 C42 . 1.586(5) ?
    C34 H34A . 0.9800 ?
    C34 H34B . 0.9800 ?
    C34 H34C . 0.9800 ?
    Cl23 C22 . 1.761(5) ?
    P4 O43 . 1.571(3) ?
    P4 N4 . 1.613(3) ?
    Cl21 C22 . 1.795(5) ?
    Cl22 C22 . 1.761(4) ?
    P1 N1 . 1.624(4) ?
    P5 C45 . 1.789(4) ?
    P5 C25 . 1.793(4) ?
    P5 C35 . 1.801(4) ?
    C17 C18 . 1.372(9) ?
    C17 H17A . 0.9500 ?
    C27 C28 . 1.379(7) ?
    C27 C26 . 1.395(6) ?
    C27 H27A . 0.9500 ?
    C24 H24A . 0.9800 ?
    C24 H24B . 0.9800 ?
    C24 H24C . 0.9800 ?
    C18 H18A . 0.9500 ?
    C37 C36 . 1.371(6) ?
    C37 H37A . 0.9500 ?
    C35 C36 . 1.400(6) ?
    C11 N1 . 1.295(6) ?
    C33 H33A . 0.9800 ?
    C33 H33B . 0.9800 ?
    C33 H33C . 0.9800 ?
    C26 C25 . 1.394(6) ?
    C26 H26A . 0.9500 ?
    C36 H36A . 0.9500 ?
    C45 C50 . 1.386(6) ?
    C45 C46 . 1.396(6) ?
    C25 C30 . 1.392(6) ?
    C46 H46A . 0.9500 ?
    C30 C29 . 1.383(6) ?
    C30 H30A . 0.9500 ?
    C28 C29 . 1.387(7) ?
    C28 H28A . 0.9500 ?
    C48 C49 . 1.386(7) ?
    C48 H48A . 0.9500 ?
    C29 H29A . 0.9500 ?
    C14 H14A . 0.9800 ?
    C14 H14B . 0.9800 ?
    C14 H14C . 0.9800 ?
    C50 C49 . 1.388(7) ?
    C50 H50A . 0.9500 ?
    C49 H49A . 0.9500 ?
    C23 H23A . 0.9800 ?
    C23 H23B . 0.9800 ?
    C23 H23C . 0.9800 ?
    C44 H44A . 0.9800 ?
    C44 H44B . 0.9800 ?
    C44 H44C . 0.9800 ?
loop_
    _geom_angle_atom_site_label_1
    _geom_angle_atom_site_label_2
    _geom_angle_atom_site_label_3
    _geom_angle_site_symmetry_1
    _geom_angle_site_symmetry_3
    _geom_angle
    _geom_angle_publ_flag
    O41 Lu1 O11 . . 144.31(9) ?
    O41 Lu1 O21 . . 95.67(10) ?
    O11 Lu1 O21 . . 93.77(10) ?
    O41 Lu1 O31 . . 97.62(10) ?
    O11 Lu1 O31 . . 94.91(10) ?
    O21 Lu1 O31 . . 143.48(9) ?
    O41 Lu1 O32 . . 72.95(9) ?
    O11 Lu1 O32 . . 142.71(9) ?
    O21 Lu1 O32 . . 76.16(10) ?
    O31 Lu1 O32 . . 75.55(9) ?
    O41 Lu1 O12 . . 75.91(10) ?
    O11 Lu1 O12 . . 76.47(10) ?
    O21 Lu1 O12 . . 144.40(10) ?
    O31 Lu1 O12 . . 72.05(9) ?
    O32 Lu1 O12 . . 130.89(9) ?
    O41 Lu1 O42 . . 75.53(9) ?
    O11 Lu1 O42 . . 75.00(10) ?
    O21 Lu1 O42 . . 71.68(10) ?
    O31 Lu1 O42 . . 144.72(9) ?
    O32 Lu1 O42 . . 131.78(10) ?
    O12 Lu1 O42 . . 72.73(10) ?
    O41 Lu1 O22 . . 144.98(9) ?
    O11 Lu1 O22 . . 70.70(9) ?
    O21 Lu1 O22 . . 76.01(9) ?
    O31 Lu1 O22 . . 73.62(9) ?
    O32 Lu1 O22 . . 72.03(9) ?
    O12 Lu1 O22 . . 129.42(10) ?
    O42 Lu1 O22 . . 130.44(9) ?
    O43 C43A H43A . . 109.5 ?
    O43 C43A H43B . . 109.5 ?
    H43A C43A H43B . . 109.5 ?
    O43 C43A H43C . . 109.5 ?
    H43A C43A H43C . . 109.5 ?
    H43B C43A H43C . . 109.5 ?
    O43 C43B H43D . . 109.5 ?
    O43 C43B H43E . . 109.5 ?
    H43D C43B H43E . . 109.5 ?
    O43 C43B H43F . . 109.5 ?
    H43D C43B H43F . . 109.5 ?
    H43E C43B H43F . . 109.5 ?
    O31 P3 O33 . . 113.02(17) ?
    O31 P3 O34 . . 110.61(16) ?
    O33 P3 O34 . . 102.89(18) ?
    O31 P3 N3 . . 119.15(16) ?
    O33 P3 N3 . . 102.54(17) ?
    O34 P3 N3 . . 107.14(18) ?
    C31 O32 Lu1 . . 133.1(3) ?
    C41 O42 Lu1 . . 135.7(3) ?
    C21 N2 P2 . . 122.1(3) ?
    C11 O12 Lu1 . . 135.1(3) ?
    P1 O11 Lu1 . . 134.02(16) ?
    P4 O41 Lu1 . . 135.81(16) ?
    C24 O24 P2 . . 120.6(3) ?
    C11 C12 Cl11 . . 113.8(3) ?
    C11 C12 Cl12 . . 110.3(3) ?
    Cl11 C12 Cl12 . . 108.8(2) ?
    C11 C12 Cl13 . . 106.7(3) ?
    Cl11 C12 Cl13 . . 109.3(2) ?
    Cl12 C12 Cl13 . . 107.7(3) ?
    C33 O33 P3 . . 118.2(3) ?
    C23 O23 P2 . . 117.0(3) ?
    C34 O34 P3 . . 123.4(3) ?
    C13 O13 P1 . . 118.7(3) ?
    C20 C19 C18 . . 119.5(5) ?
    C20 C19 H19A . . 120.2 ?
    C18 C19 H19A . . 120.2 ?
    C21 O22 Lu1 . . 131.7(2) ?
    O32 C31 N3 . . 131.5(4) ?
    O32 C31 C32 . . 114.0(3) ?
    N3 C31 C32 . . 114.4(3) ?
    C35 C40 C39 . . 119.3(4) ?
    C35 C40 H40A . . 120.3 ?
    C39 C40 H40A . . 120.3 ?
    P3 O31 Lu1 . . 133.10(15) ?
    C14 O14 P1 . . 118.4(3) ?
    C16 C15 C20 . . 120.5(4) ?
    C16 C15 P5 . . 121.6(3) ?
    C20 C15 P5 . . 117.8(3) ?
    P2 O21 Lu1 . . 133.92(16) ?
    O22 C21 N2 . . 132.0(4) ?
    O22 C21 C22 . . 115.7(3) ?
    N2 C21 C22 . . 112.3(3) ?
    O13 C13 H13A . . 109.5 ?
    O13 C13 H13B . . 109.5 ?
    H13A C13 H13B . . 109.5 ?
    O13 C13 H13C . . 109.5 ?
    H13A C13 H13C . . 109.5 ?
    H13B C13 H13C . . 109.5 ?
    C44 O44 P4 . . 120.3(3) ?
    C15 C16 C17 . . 119.1(5) ?
    C15 C16 H16A . . 120.5 ?
    C17 C16 H16A . . 120.5 ?
    C19 C20 C15 . . 119.8(5) ?
    C19 C20 H20A . . 120.1 ?
    C15 C20 H20A . . 120.1 ?
    C39 C38 C37 . . 120.0(4) ?
    C39 C38 H38A . . 120.0 ?
    C37 C38 H38A . . 120.0 ?
    C48 C47 C46 . . 120.5(4) ?
    C48 C47 H47A . . 119.8 ?
    C46 C47 H47A . . 119.8 ?
    C38 C39 C40 . . 120.5(4) ?
    C38 C39 H39A . . 119.7 ?
    C40 C39 H39A . . 119.7 ?
    C31 C32 Cl32 . . 113.9(3) ?
    C31 C32 Cl33 . . 110.9(3) ?
    Cl32 C32 Cl33 . . 107.4(2) ?
    C31 C32 Cl31 . . 106.1(3) ?
    Cl32 C32 Cl31 . . 108.5(2) ?
    Cl33 C32 Cl31 . . 109.9(2) ?
    C31 N3 P3 . . 118.4(3) ?
    O42 C41 N4 . . 132.5(4) ?
    O42 C41 C42 . . 113.0(3) ?
    N4 C41 C42 . . 114.4(3) ?
    O34 C34 H34A . . 109.5 ?
    O34 C34 H34B . . 109.5 ?
    H34A C34 H34B . . 109.5 ?
    O34 C34 H34C . . 109.5 ?
    H34A C34 H34C . . 109.5 ?
    H34B C34 H34C . . 109.5 ?
    O41 P4 O43 . . 112.25(16) ?
    O41 P4 O44 . . 110.09(17) ?
    O43 P4 O44 . . 105.16(18) ?
    O41 P4 N4 . . 120.01(17) ?
    O43 P4 N4 . . 103.19(17) ?
    O44 P4 N4 . . 104.89(18) ?
    O21 P2 O24 . . 108.19(16) ?
    O21 P2 O23 . . 111.94(16) ?
    O24 P2 O23 . . 101.42(17) ?
    O21 P2 N2 . . 118.37(16) ?
    O24 P2 N2 . . 109.09(18) ?
    O23 P2 N2 . . 106.48(18) ?
    O11 P1 O14 . . 110.56(16) ?
    O11 P1 O13 . . 112.85(17) ?
    O14 P1 O13 . . 101.61(18) ?
    O11 P1 N1 . . 118.28(18) ?
    O14 P1 N1 . . 109.21(19) ?
    O13 P1 N1 . . 102.84(19) ?
    C45 P5 C25 . . 107.76(19) ?
    C45 P5 C15 . . 109.8(2) ?
    C25 P5 C15 . . 110.48(19) ?
    C45 P5 C35 . . 111.05(19) ?
    C25 P5 C35 . . 111.61(19) ?
    C15 P5 C35 . . 106.1(2) ?
    C18 C17 C16 . . 120.2(5) ?
    C18 C17 H17A . . 119.9 ?
    C16 C17 H17A . . 119.9 ?
    C43B O43 P4 . . 120.7(8) ?
    C43A O43 P4 . . 118.8(5) ?
    C28 C27 C26 . . 120.1(5) ?
    C28 C27 H27A . . 119.9 ?
    C26 C27 H27A . . 119.9 ?
    O24 C24 H24A . . 109.5 ?
    O24 C24 H24B . . 109.5 ?
    H24A C24 H24B . . 109.5 ?
    O24 C24 H24C . . 109.5 ?
    H24A C24 H24C . . 109.5 ?
    H24B C24 H24C . . 109.5 ?
    C17 C18 C19 . . 120.8(5) ?
    C17 C18 H18A . . 119.6 ?
    C19 C18 H18A . . 119.6 ?
    C21 C22 Cl23 . . 112.0(3) ?
    C21 C22 Cl22 . . 112.1(3) ?
    Cl23 C22 Cl22 . . 109.2(2) ?
    C21 C22 Cl21 . . 107.0(3) ?
    Cl23 C22 Cl21 . . 107.9(2) ?
    Cl22 C22 Cl21 . . 108.4(2) ?
    C36 C37 C38 . . 120.0(4) ?
    C36 C37 H37A . . 120.0 ?
    C38 C37 H37A . . 120.0 ?
    C41 C42 Cl3A . . 108.3(2) ?
    C41 C42 Cl1B . . 117.2(8) ?
    C41 C42 Cl3B . . 111.3(6) ?
    Cl1B C42 Cl3B . . 113.7(9) ?
    C41 C42 Cl2B . . 110.4(4) ?
    Cl1B C42 Cl2B . . 105.3(9) ?
    Cl3B C42 Cl2B . . 96.7(7) ?
    C41 C42 Cl1A . . 107.1(2) ?
    Cl3A C42 Cl1A . . 109.95(17) ?
    C41 C42 Cl2A . . 113.0(2) ?
    Cl3A C42 Cl2A . . 110.40(19) ?
    Cl1A C42 Cl2A . . 108.00(15) ?
    C40 C35 C36 . . 120.1(4) ?
    C40 C35 P5 . . 121.5(3) ?
    C36 C35 P5 . . 118.3(3) ?
    O12 C11 N1 . . 132.8(4) ?
    O12 C11 C12 . . 113.3(4) ?
    N1 C11 C12 . . 113.9(4) ?
    O33 C33 H33A . . 109.5 ?
    O33 C33 H33B . . 109.5 ?
    H33A C33 H33B . . 109.5 ?
    O33 C33 H33C . . 109.5 ?
    H33A C33 H33C . . 109.5 ?
    H33B C33 H33C . . 109.5 ?
    C11 N1 P1 . . 121.3(3) ?
    C41 N4 P4 . . 120.0(3) ?
    C25 C26 C27 . . 118.8(4) ?
    C25 C26 H26A . . 120.6 ?
    C27 C26 H26A . . 120.6 ?
    C37 C36 C35 . . 119.9(4) ?
    C37 C36 H36A . . 120.0 ?
    C35 C36 H36A . . 120.0 ?
    C50 C45 C46 . . 119.6(4) ?
    C50 C45 P5 . . 116.9(3) ?
    C46 C45 P5 . . 123.3(3) ?
    C30 C25 C26 . . 120.7(4) ?
    C30 C25 P5 . . 119.1(3) ?
    C26 C25 P5 . . 120.2(3) ?
    C47 C46 C45 . . 119.3(4) ?
    C47 C46 H46A . . 120.3 ?
    C45 C46 H46A . . 120.3 ?
    C29 C30 C25 . . 119.9(4) ?
    C29 C30 H30A . . 120.1 ?
    C25 C30 H30A . . 120.1 ?
    C27 C28 C29 . . 120.9(4) ?
    C27 C28 H28A . . 119.6 ?
    C29 C28 H28A . . 119.6 ?
    C47 C48 C49 . . 120.5(4) ?
    C47 C48 H48A . . 119.8 ?
    C49 C48 H48A . . 119.8 ?
    C30 C29 C28 . . 119.5(4) ?
    C30 C29 H29A . . 120.2 ?
    C28 C29 H29A . . 120.2 ?
    O14 C14 H14A . . 109.5 ?
    O14 C14 H14B . . 109.5 ?
    H14A C14 H14B . . 109.5 ?
    O14 C14 H14C . . 109.5 ?
    H14A C14 H14C . . 109.5 ?
    H14B C14 H14C . . 109.5 ?
    C45 C50 C49 . . 120.7(4) ?
    C45 C50 H50A . . 119.6 ?
    C49 C50 H50A . . 119.6 ?
    C48 C49 C50 . . 119.2(4) ?
    C48 C49 H49A . . 120.4 ?
    C50 C49 H49A . . 120.4 ?
    O23 C23 H23A . . 109.5 ?
    O23 C23 H23B . . 109.5 ?
    H23A C23 H23B . . 109.5 ?
    O23 C23 H23C . . 109.5 ?
    H23A C23 H23C . . 109.5 ?
    H23B C23 H23C . . 109.5 ?
    O44 C44 H44A . . 109.5 ?
    O44 C44 H44B . . 109.5 ?
    H44A C44 H44B . . 109.5 ?
    O44 C44 H44C . . 109.5 ?
    H44A C44 H44C . . 109.5 ?
    H44B C44 H44C . . 109.5 ?
loop_
    _geom_torsion_atom_site_label_1
    _geom_torsion_atom_site_label_2
    _geom_torsion_atom_site_label_3
    _geom_torsion_atom_site_label_4
    _geom_torsion_site_symmetry_1
    _geom_torsion_site_symmetry_2
    _geom_torsion_site_symmetry_3
    _geom_torsion_site_symmetry_4
    _geom_torsion
    _geom_torsion_publ_flag
    O31 P3 O33 C33 . . . . 61.0(3) ?
    O34 P3 O33 C33 . . . . -58.3(3) ?
    N3 P3 O33 C33 . . . . -169.4(3) ?
    O31 P3 O34 C34 . . . . 3.1(5) ?
    O33 P3 O34 C34 . . . . 124.1(4) ?
    N3 P3 O34 C34 . . . . -128.2(4) ?
    Lu1 O32 C31 N3 . . . . 31.3(6) ?
    Lu1 O32 C31 C32 . . . . -146.0(3) ?
    O33 P3 O31 Lu1 . . . . 137.0(2) ?
    O34 P3 O31 Lu1 . . . . -108.3(2) ?
    N3 P3 O31 Lu1 . . . . 16.5(3) ?
    Lu1 O22 C21 N2 . . . . -17.2(7) ?
    Lu1 O22 C21 C22 . . . . 160.1(3) ?
    P2 N2 C21 O22 . . . . -6.7(7) ?
    P2 N2 C21 C22 . . . . 176.0(3) ?
    C20 C15 C16 C17 . . . . -1.9(7) ?
    P5 C15 C16 C17 . . . . 175.4(4) ?
    C18 C19 C20 C15 . . . . 1.1(9) ?
    C16 C15 C20 C19 . . . . 0.8(8) ?
    P5 C15 C20 C19 . . . . -176.6(4) ?
    C37 C38 C39 C40 . . . . -1.2(8) ?
    C35 C40 C39 C38 . . . . -1.0(7) ?
    O32 C31 C32 Cl32 . . . . -150.1(3) ?
    N3 C31 C32 Cl32 . . . . 32.1(5) ?
    O32 C31 C32 Cl33 . . . . -28.8(4) ?
    N3 C31 C32 Cl33 . . . . 153.5(3) ?
    O32 C31 C32 Cl31 . . . . 90.6(4) ?
    N3 C31 C32 Cl31 . . . . -87.2(4) ?
    O32 C31 N3 P3 . . . . 1.4(6) ?
    C32 C31 N3 P3 . . . . 178.7(3) ?
    O31 P3 N3 C31 . . . . -24.1(4) ?
    O33 P3 N3 C31 . . . . -149.7(3) ?
    O34 P3 N3 C31 . . . . 102.3(3) ?
    Lu1 O42 C41 N4 . . . . 8.0(7) ?
    Lu1 O42 C41 C42 . . . . -168.3(2) ?
    Lu1 O41 P4 O43 . . . . -120.8(2) ?
    Lu1 O41 P4 O44 . . . . 122.4(2) ?
    Lu1 O41 P4 N4 . . . . 0.6(3) ?
    C44 O44 P4 O41 . . . . 20.0(5) ?
    C44 O44 P4 O43 . . . . -101.1(4) ?
    C44 O44 P4 N4 . . . . 150.4(4) ?
    Lu1 O21 P2 O24 . . . . 135.4(2) ?
    Lu1 O21 P2 O23 . . . . -113.7(2) ?
    Lu1 O21 P2 N2 . . . . 10.7(3) ?
    C24 O24 P2 O21 . . . . -179.8(4) ?
    C24 O24 P2 O23 . . . . 62.3(4) ?
    C24 O24 P2 N2 . . . . -49.8(4) ?
    C23 O23 P2 O21 . . . . 64.1(3) ?
    C23 O23 P2 O24 . . . . 179.3(3) ?
    C23 O23 P2 N2 . . . . -66.7(3) ?
    C21 N2 P2 O21 . . . . 10.3(4) ?
    C21 N2 P2 O24 . . . . -114.0(3) ?
    C21 N2 P2 O23 . . . . 137.3(3) ?
    Lu1 O11 P1 O14 . . . . 109.5(2) ?
    Lu1 O11 P1 O13 . . . . -137.5(2) ?
    Lu1 O11 P1 N1 . . . . -17.4(3) ?
    C14 O14 P1 O11 . . . . -50.8(3) ?
    C14 O14 P1 O13 . . . . -170.8(3) ?
    C14 O14 P1 N1 . . . . 81.0(3) ?
    C13 O13 P1 O11 . . . . -42.9(4) ?
    C13 O13 P1 O14 . . . . 75.5(4) ?
    C13 O13 P1 N1 . . . . -171.4(4) ?
    C16 C15 P5 C45 . . . . -5.9(4) ?
    C20 C15 P5 C45 . . . . 171.5(4) ?
    C16 C15 P5 C25 . . . . 112.9(4) ?
    C20 C15 P5 C25 . . . . -69.8(4) ?
    C16 C15 P5 C35 . . . . -126.0(4) ?
    C20 C15 P5 C35 . . . . 51.4(4) ?
    C15 C16 C17 C18 . . . . 1.2(8) ?
    O41 P4 O43 C43B . . . . -19(3) ?
    O44 P4 O43 C43B . . . . 101(3) ?
    N4 P4 O43 C43B . . . . -150(3) ?
    O41 P4 O43 C43A . . . . -56.0(15) ?
    O44 P4 O43 C43A . . . . 63.6(15) ?
    N4 P4 O43 C43A . . . . 173.3(14) ?
    C16 C17 C18 C19 . . . . 0.7(10) ?
    C20 C19 C18 C17 . . . . -1.9(10) ?
    O22 C21 C22 Cl23 . . . . 21.9(5) ?
    N2 C21 C22 Cl23 . . . . -160.4(3) ?
    O22 C21 C22 Cl22 . . . . 145.0(3) ?
    N2 C21 C22 Cl22 . . . . -37.2(5) ?
    O22 C21 C22 Cl21 . . . . -96.2(4) ?
    N2 C21 C22 Cl21 . . . . 81.5(4) ?
    C39 C38 C37 C36 . . . . 1.6(7) ?
    O42 C41 C42 Cl3A . . . . -46.1(3) ?
    N4 C41 C42 Cl3A . . . . 136.8(3) ?
    O42 C41 C42 Cl1B . . . . 112.4(9) ?
    N4 C41 C42 Cl1B . . . . -64.6(9) ?
    O42 C41 C42 Cl3B . . . . -20.9(7) ?
    N4 C41 C42 Cl3B . . . . 162.0(7) ?
    O42 C41 C42 Cl2B . . . . -127.1(6) ?
    N4 C41 C42 Cl2B . . . . 55.9(6) ?
    O42 C41 C42 Cl1A . . . . 72.4(3) ?
    N4 C41 C42 Cl1A . . . . -104.6(3) ?
    O42 C41 C42 Cl2A . . . . -168.8(3) ?
    N4 C41 C42 Cl2A . . . . 14.2(4) ?
    C39 C40 C35 C36 . . . . 2.9(7) ?
    C39 C40 C35 P5 . . . . 179.2(4) ?
    C45 P5 C35 C40 . . . . 114.3(4) ?
    C25 P5 C35 C40 . . . . -5.9(4) ?
    C15 P5 C35 C40 . . . . -126.4(4) ?
    C45 P5 C35 C36 . . . . -69.2(4) ?
    C25 P5 C35 C36 . . . . 170.5(3) ?
    C15 P5 C35 C36 . . . . 50.1(4) ?
    Lu1 O12 C11 N1 . . . . -3.7(7) ?
    Lu1 O12 C11 C12 . . . . 175.0(3) ?
    Cl11 C12 C11 O12 . . . . 171.8(3) ?
    Cl12 C12 C11 O12 . . . . 49.2(4) ?
    Cl13 C12 C11 O12 . . . . -67.6(4) ?
    Cl11 C12 C11 N1 . . . . -9.2(5) ?
    Cl12 C12 C11 N1 . . . . -131.8(3) ?
    Cl13 C12 C11 N1 . . . . 111.4(4) ?
    O12 C11 N1 P1 . . . . 7.2(7) ?
    C12 C11 N1 P1 . . . . -171.6(3) ?
    O11 P1 N1 C11 . . . . 3.1(4) ?
    O14 P1 N1 C11 . . . . -124.5(4) ?
    O13 P1 N1 C11 . . . . 128.2(4) ?
    O42 C41 N4 P4 . . . . -0.9(7) ?
    C42 C41 N4 P4 . . . . 175.4(2) ?
    O41 P4 N4 C41 . . . . -3.3(4) ?
    O43 P4 N4 C41 . . . . 122.5(3) ?
    O44 P4 N4 C41 . . . . -127.6(3) ?
    C28 C27 C26 C25 . . . . -2.7(8) ?
    C38 C37 C36 C35 . . . . 0.2(7) ?
    C40 C35 C36 C37 . . . . -2.5(7) ?
    P5 C35 C36 C37 . . . . -179.0(3) ?
    C25 P5 C45 C50 . . . . -41.1(4) ?
    C15 P5 C45 C50 . . . . 79.3(4) ?
    C35 P5 C45 C50 . . . . -163.6(4) ?
    C25 P5 C45 C46 . . . . 142.4(4) ?
    C15 P5 C45 C46 . . . . -97.2(4) ?
    C35 P5 C45 C46 . . . . 19.8(4) ?
    C27 C26 C25 C30 . . . . 0.4(7) ?
    C27 C26 C25 P5 . . . . -177.6(4) ?
    C45 P5 C25 C30 . . . . -60.7(4) ?
    C15 P5 C25 C30 . . . . 179.3(3) ?
    C35 P5 C25 C30 . . . . 61.5(4) ?
    C45 P5 C25 C26 . . . . 117.4(4) ?
    C15 P5 C25 C26 . . . . -2.6(4) ?
    C35 P5 C25 C26 . . . . -120.4(4) ?
    C48 C47 C46 C45 . . . . 0.1(7) ?
    C50 C45 C46 C47 . . . . 2.4(7) ?
    P5 C45 C46 C47 . . . . 178.8(3) ?
    C26 C25 C30 C29 . . . . 2.2(7) ?
    P5 C25 C30 C29 . . . . -179.7(4) ?
    C26 C27 C28 C29 . . . . 2.3(8) ?
    C46 C47 C48 C49 . . . . -3.5(8) ?
    C25 C30 C29 C28 . . . . -2.6(7) ?
    C27 C28 C29 C30 . . . . 0.3(8) ?
    C46 C45 C50 C49 . . . . -1.5(8) ?
    P5 C45 C50 C49 . . . . -178.2(4) ?
    C47 C48 C49 C50 . . . . 4.4(9) ?
    C45 C50 C49 C48 . . . . -1.9(9) ?
loop_
    _geom_hbond_atom_site_label_D
    _geom_hbond_atom_site_label_H
    _geom_hbond_atom_site_label_A
    _geom_hbond_site_symmetry_A
    _geom_hbond_distance_DH
    _geom_hbond_distance_HA
    _geom_hbond_distance_DA
    _geom_hbond_angle_DHA
    _geom_hbond_publ_flag
    C26 H26A O44 . 0.95 2.56 3.402(6) 148.3 yes
    C14 H14B O22 . 0.98 2.61 3.561(5) 163.9 yes
    C43B H43E Cl12 . 0.98 2.93 3.73(6) 139.6 yes
    C20 H20A Cl1A . 0.95 2.83 3.694(5) 151.5 yes
    C34 H34B O31 . 0.98 2.36 2.887(6) 112.8 yes
    C19 H19A O21 . 0.95 2.56 3.479(6) 161.5 yes
    C43B H43D Cl32 3_666 0.98 2.86 3.37(2) 113.1 yes
    C40 H40A Cl11 2_545 0.95 2.94 3.676(4) 134.8 yes
    C23 H23A Cl3A 3_565 0.98 2.99 3.768(5) 137.1 yes
    C33 H33A Cl33 2_655 0.98 2.89 3.597(5) 129.8 yes
    C50 H50A O23 4_566 0.95 2.56 3.355(5) 141.5 yes
    C49 H49A N2 4_566 0.95 2.71 3.540(6) 146.0 yes
    C49 H49A Cl21 4_566 0.95 2.99 3.795(5) 143.3 yes
    C17 H17A O33 2_645 0.95 2.88 3.383(6) 114.3 yes
    C17 H17A N3 2_645 0.95 2.68 3.424(6) 135.8 yes
_shelx_space_group_comment
;
The symmetry employed for this shelxl refinement is uniquely defined
by the following loop, which should always be used as a source of
symmetry information in preference to the above space-group names.
They are only intended as comments.
;
_shelx_estimated_absorpt_T_min     ?
_shelx_estimated_absorpt_T_max     ?
_shelx_hkl_file
;
   0   0   1 35.7979 38.2412  27
   0   0   1 62.4508 37.7834  28
   0   0  -1 40.9560 38.7746  28
   0   0   1 29.2569 31.1089  26
   0   0   1 47.3244 37.1992  24
   0   0  -1 38.2436 38.7839  24
   0   0   1 30.6088 34.1770   3
   0   0  -1 28.8083 28.0307   1
   0   0   1 42.5221 34.7191   1
   0   0   1 35.5304 30.2366  13
   0   0   1 61.0844 36.7958   7
   0   0   1 22.4109 29.9685  12
   0   0  -1 0.78969 23.3405  12
   0   0   1 46.6930 31.7519  31
   0   0   1 30.7813 41.2655  30
   0   0   2 396201. 15056.8   6
   0   0   2 455596. 15073.3  29
   0   0   2 452076. 15083.1  30
   0   0   2 479985. 15067.5  26
   0   0   2 440271. 15075.6  28
   0   0   2 446969. 15076.2  27
   0   0   2 483088. 15070.0  23
   0   0   2 417092. 15071.1  24
   0   0   2 359592. 15055.4   3
   0   0   2 361129. 15056.3   2
   0   0   2 352240. 15055.0   1
   0   0   2 504752. 15067.4  31
   0   0   2 366286. 15056.1   7
   0   0   2 382739. 15052.0   8
   0   0   2 398444. 15054.3   9
   0   0   2 388263. 15054.4  13
   0   0   3 5.14100 107.788   6
   0   0   3 61.6142 115.638   5
   0   0   3 181.584 158.097  30
   0   0   3 19.0433 141.975  29
   0   0   3-30.3970 144.502  27
   0   0   3 32.1020 117.802  26
   0   0   3 33.5891 146.122  28
   0   0   3 3.24920 145.719  24
   0   0   3 147.943 124.250  23
   0   0   3 80.6730 117.898   2
   0   0   3 66.2029 122.329   1
   0   0   3-8.26881 116.197   3
   0   0   3 61.2820 117.423  31
   0   0   3 2.76329 120.542   7
   0   0   3 99.6209 92.7219   8
   0   0   3-7.13041 101.697   9
   0   0   3 38.8498 98.3192  13
   0   0   4 18606.4 895.167   5
   0   0   4 21110.9 899.011   6
   0   0   4 27032.7 951.784  29
   0   0   4 27967.2 972.746  30
   0   0   4 25669.7 954.590  27
   0   0   4 25910.0 927.933  26
   0   0   4 26300.6 958.215  28
   0   0   4 24103.9 939.681  24
   0   0   4 26945.0 927.283  23
   0   0   4 17765.2 899.566   2
   0   0   4 18522.3 898.931   1
   0   0   4 18337.4 898.973   3
   0   0   4 30379.3 931.534  31
   0   0   4 19838.4 903.508   7
   0   0   4 20594.8 892.022   8
   0   0   4 20788.1 894.624   9
   0   0   4 22200.2 897.860  13
   0   0   5 76.9655 201.218  29
   0   0   5 123.441 202.802  30
   0   0   5 13.7523 152.776  26
   0   0   5 99.3679 185.993  28
   0   0   5 54.5499 161.504  23
   0   0   5 164.765 188.168  24
   0   0   5-23.6776 140.751   2
   0   0   5 66.5059 147.124   3
   0   0   5 14.1411 145.067   1
   0   0  -5 16.5330 45.4047  33
   0   0   5 22.4402 140.488  31
   0   0   5 89.4196 148.093   7
   0   0   5 53.7044 132.349   9
   0   0   5-28.2518 125.113   8
   0   0   5 34.8791 139.911   6
   0   0   5 187.242 145.569   5
   0   0   5-50.1771 133.623  13
   0   0  -5 75.0126 36.5967  14
   0   0   6 104741. 4217.36   5
   0   0   6 115856. 4223.64   6
   0   0   6 108882. 4250.26  29
   0   0   6 114605. 4282.04  30
   0   0   6 110583. 4265.87  28
   0   0   6 110736. 4225.89  26
   0   0   6 119619. 4235.76  23
   0   0   6 107581. 4255.99  24
   0   0   6 110073. 4226.39   2
   0   0   6 109732. 4227.65   1
   0   0   6 117744. 4234.07  31
   0   0   6 110683. 4207.91   8
   0   0   6 106033. 4223.41   7
   0   0   6 116051. 4220.02  13
   0   0   6 113655. 4214.64   9
   0   0   7 78.8101 257.195  28
   0   0   7 6.77605 216.528  26
   0   0   7 228.497 246.823  24
   0   0   7 33.3711 217.898  23
   0   0   7 41.0247 187.779   2
   0   0   7 48.1883 192.480   1
   0   0   7 6.86845 193.309   7
   0   0   7-55.7696 172.880   9
   0   0   7 82.7245 163.020   8
   0   0   7 124.566 165.898  13
   0   0   7 104.926 192.233   4
   0   0   7 153.466 183.666   5
   0   0   7-25.6532 180.304   6
   0   0   7-72.5354 285.544  30
   0   0   7 96.1287 267.585  29
   0   0   8 80078.2 3434.20  29
   0   0   8 80117.4 3469.26  30
   0   0   8 91752.1 3411.64   9
   0   0   8 87944.6 3420.18  23
   0   0   8 79347.2 3448.07  24
   0   0   8 85334.3 3417.40  31
   0   0   8 91266.8 3410.10  13
   0   0   8 91144.3 3423.53   5
   0   0   8 91827.4 3423.45   4
   0   0   8 99273.6 3431.41   6
   0   0   9 208.388 262.688  24
   0   0   9-81.7031 225.712  23
   0   0   9-47.3321 202.220   7
   0   0   9 184.580 197.521   5
   0   0   9 19.2470 212.066  31
   0   0   9 47.2937 224.106  26
   0   0   9 124.018 210.596   2
   0   0  10 83815.3 3458.81  30
   0   0  10 82472.8 3420.18  29
   0   0  10 87059.5 3453.48  24
   0   0  10 84885.4 3387.29  23
   0   0  10 83801.0 3390.29   7
   0   0  10 84919.8 3399.44  26
   0   0  10 86647.8 3388.96   5
   0   0  10 90813.0 3397.89   6
   0   0  10 85273.7 3382.51   4
   0   0  10 90093.8 3410.17   2
   0   0  10 82018.3 3363.71   9
   0   0  11 158.573 230.291   7
   0   0  11 46.1254 211.845   9
   0   0  11 75.1887 233.713  26
   0   0  11 70.1652 201.839   4
   0   0  11 47.2483 210.825   6
   0   0  11 169.154 288.913  30
   0   0  11-41.7444 276.310  29
   0   0  11-14.9813 278.014  24
   0   0  11 91.0347 283.665  25
   0   0  11-24.1092 215.734  23
   0   0  12 45683.9 2168.00  24
   0   0  12 45546.1 2176.14  25
   0   0  12 45934.0 2098.94  23
   0   0  12 54183.4 2151.46   7
   0   0  12 45874.0 2124.76  26
   0   0  12 56945.3 2155.11   6
   0   0  12 54510.2 2140.32   4
   0   0  12 47493.6 2203.86  30
   0   0  12 49043.0 2096.20  10
   0   0  12 48321.2 2101.14   9
   0   0  12 48659.3 2098.59  11
   0   0  13 55.5977 336.085  30
   0   0  13 110.008 337.678  25
   0   0  13 36.0781 324.556  24
   0   0  13-43.7896 252.654   7
   0   0  13 57.4413 244.243   9
   0   0  13 77.1727 300.402  26
   0   0  13 86.9893 239.892   6
   0   0  13 84.5280 250.761   4
   0   0  13 55.9879 236.642  11
   0   0  13 13.8714 234.519  10
   0   0  14 11091.6 854.427  26
   0   0  14 18785.9 938.028   6
   0   0  14 19680.2 943.703   4
   0   0  14 10642.6 913.607  30
   0   0  14 18073.2 929.562   7
   0   0  14 11278.0 892.445  25
   0   0  14 15147.2 871.522  11
   0   0  14 15551.9 886.486   9
   0   0  14 14972.4 868.690  10
   0   0  15-149.112 275.857  26
   0   0  15 270.535 343.018  25
   0   0  15 122.474 246.038  11
   0   0  15 136.761 261.508  10
   0   0  15 214.746 329.058  30
   0   0  15-139.392 254.653   6
   0   0  15 30.1674 244.025   7
   0   0  15 125.214 245.603   9
   0   0  16 16470.1 916.661  11
   0   0  16 16092.6 918.082   9
   0   0  16 15820.8 907.802  10
   0   0  16 13012.2 943.207  30
   0   0  16 13004.9 940.444  25
   0   0  17 67.1390 209.260  11
   0   0  17 254.508 240.392  10
   0   0  17 13.1516 207.842   6
   0   0  17 149.231 221.663   9
   0  -1   0 47.6944 33.8831  34
   0   1   0 40.4208 41.3277  34
   0  -1   0 23.3060 31.4301  32
   0   1   1 3794.71 155.817  34
   0   1  -1 3653.69 163.451  34
   0  -1  -1 3795.64 157.476  34
   0   1   1 3549.70 156.245  17
   0   1   1 3658.81 158.920  18
   0  -1   1 2964.65 149.397   7
   0   1   1 2825.62 148.141   7
   0  -1   1 3911.00 162.825  32
   0  -1  -1 3707.23 155.700  32
   0  -1   1 3929.24 145.189  29
   0  -1   1 3742.77 159.694  28
   0  -1   1 3856.08 160.098  27
   0   1   1 3772.15 163.490  26
   0  -1  -1 3445.80 157.101  28
   0   1   1 3525.86 156.199  28
   0   1   1 3547.78 156.908  27
   0   1   1 3500.64 155.310  24
   0  -1   1 3525.53 158.327  24
   0   1   1 3119.72 159.013  19
   0   1   1 3321.67 157.237  20
   0   1   1 3219.34 159.156  10
   0   1   1 3373.44 156.282  11
   0   1   1 3524.98 158.958   9
   0   1   1 3014.34 147.800   1
   0  -1  -1 3071.88 148.469   1
   0  -1   1 3168.27 149.410   1
   0   1  -1 3056.48 148.900   1
   0  -1   2 3321.94 187.413   5
   0   1   2 3427.95 186.037   6
   0  -1   2 3365.76 184.976   6
   0   1   2 3170.69 184.101   5
   0   1   2 4213.56 161.877  34
   0   1  -2 4006.15 179.299  34
   0   1   2 4110.10 199.126  19
   0  -1   2 4375.25 179.716  32
   0  -1  -2 4010.78 163.513  32
   0   1   2 3888.76 210.899  30
   0  -1   2 3959.07 211.395  30
   0  -1   2 4258.52 194.288  29
   0   1   2 3487.46 216.362  29
   0  -1   2 3873.67 208.564  27
   0   1   2 3977.86 205.857  27
   0   1   2 3956.53 208.582  28
   0   1   2 4142.97 201.712  26
   0  -1   2 3793.38 209.152  28
   0  -1   2 3897.76 205.935  24
   0   1   2 3698.44 203.677  24
   0  -1   2 3748.92 180.261  23
   0  -1   2 3464.23 190.046   2
   0   1   2 3526.87 188.761   3
   0  -1   2 3289.89 188.383   3
   0   1   2 3508.30 190.050   2
   0  -1   2 3480.86 190.112   1
   0   1   2 3454.06 190.180   1
   0  -1   2 3385.01 189.568   7
   0   1   2 3421.28 187.043   7
   0   1   2 3996.78 195.404   9
   0   1   2 3465.26 186.643  13
   0  -1   2 3592.02 179.270  13
   0  -1   2 3559.67 183.582  12
   0   1   3 41439.0 1731.50   5
   0   1   3 42139.8 1729.39   6
   0  -1   3 44696.2 1734.89   6
   0  -1   3 38530.6 1732.57   5
   0  -1   3 51358.2 1744.75  31
   0  -1   3 54093.1 1705.68  32
   0   1   3 48622.9 1766.43  30
   0  -1   3 49635.4 1768.45  30
   0  -1   3 51223.1 1751.01  29
   0   1   3 46966.6 1764.53  29
   0  -1   3 46717.6 1760.74  27
   0   1   3 51751.6 1752.58  26
   0  -1   3 48538.5 1743.61  26
   0   1   3 45906.4 1759.17  28
   0  -1   3 46880.2 1759.97  28
   0   1   3 46370.5 1758.50  27
   0  -1   3 45971.3 1755.26  24
   0   1   3 47412.5 1753.88  24
   0  -1   3 50210.7 1734.02  23
   0  -1   3 42181.7 1736.22   1
   0  -1   3 41470.7 1736.11   2
   0   1   3 42051.7 1734.19   1
   0   1   3 40803.5 1732.32   3
   0   1   3 40898.8 1733.76   2
   0  -1   3 41341.7 1734.35   3
   0   1  -3 47697.0 1704.91  34
   0  -1   3 42089.3 1737.35   7
   0   1   3 41464.5 1732.24   7
   0   1   3 47148.4 1738.88   9
   0  -1   3 44801.1 1729.08  12
   0   1   3 45264.2 1735.96  13
   0  -1   3 44506.3 1726.56  13
   0  -1   4 7367.59 388.863   5
   0   1   4 8054.87 384.914   6
   0  -1   4 9410.67 401.552   6
   0   1   4 8157.99 391.107   5
   0  -1   4 7811.48 390.101  31
   0   1   4 7752.30 425.598  30
   0   1   4 7363.17 423.116  29
   0  -1   4 7668.79 428.879  30
   0  -1   4 7872.18 410.893  29
   0  -1   4 7861.68 418.909  27
   0   1   4 7592.39 400.010  26
   0  -1   4 8086.39 397.575  26
   0  -1   4 7768.39 419.812  28
   0   1   4 7668.13 420.559  28
   0   1   4 7516.18 417.162  27
   0  -1   4 8416.97 386.394  23
   0  -1   4 7369.50 417.004  24
   0   1   4 7991.82 415.568  24
   0  -1   4 7796.32 393.680   3
   0   1   4 8353.91 398.707   3
   0   1   4 8165.81 398.124   2
   0  -1   4 8414.54 398.809   1
   0   1   4 8362.04 398.247   1
   0  -1   4 8296.01 399.745   2
   0   1  -4 7133.05 318.711  34
   0   1   4 7646.85 392.093   7
   0  -1   4 8202.04 400.232   7
   0  -1   4 8414.17 380.489   8
   0   1   4 8006.72 393.907   9
   0  -1   4 8350.02 383.687  12
   0  -1   4 7824.83 379.230   9
   0   1   4 8032.22 386.424  13
   0  -1   4 8221.24 378.333  13
   0   1   5 4000.21 278.919   6
   0  -1   5 4579.06 293.651   6
   0  -1   5 4261.83 301.723   5
   0   1   5 3961.92 284.030   5
   0   1   5 5434.92 362.290  29
   0  -1   5 6516.14 383.822  30
   0  -1   5 5857.55 341.736  29
   0   1   5 5825.19 349.430  28
   0   1   5 5859.62 357.799  30
   0  -1   5 4805.82 350.333  28
   0   1   5 5301.04 318.178  26
   0  -1   5 5424.50 312.031  26
   0  -1   5 5389.78 311.007  23
   0   1   5 5613.11 337.368  23
   0  -1   5 5232.29 357.968  24
   0   1   5 4582.09 333.352  24
   0   1   5 3943.88 291.455   3
   0  -1   5 4031.23 293.567   2
   0  -1   5 4451.81 296.555   1
   0   1   5 4024.57 289.538   1
   0  -1   5 4388.56 296.988   3
   0   1   5 4022.16 292.619   2
   0  -1   5 5770.58 320.362  31
   0   1   5 6330.60 322.983  31
   0  -1   5 4855.35 281.670   8
   0  -1   5 4343.61 307.567   7
   0   1   5 3903.23 291.740   7
   0   1   5 4341.84 284.525   9
   0  -1   5 4540.20 279.534   9
   0  -1   5 4461.74 281.894  12
   0  -1   5 4827.30 288.078  13
   0   1   5 4647.04 288.367  13
   0  -1   6 25130.6 1061.98   5
   0  -1   6 27903.0 1071.53   6
   0   1   6 26395.5 1058.17   6
   0   1   6 26465.7 1063.23   5
   0  -1   6 24160.7 1073.90  29
   0   1   6 23191.9 1089.55  29
   0  -1   6 23200.4 1094.02  28
   0   1   6 23751.7 1111.82  30
   0  -1   6 23720.4 1115.59  30
   0   1   6 23010.5 1097.25  28
   0  -1   6 22740.0 1062.53  26
   0   1   6 24156.9 1060.30  26
   0  -1   6 21720.8 1086.24  24
   0   1   6 24885.1 1092.50  24
   0  -1   6 26566.2 1058.70  23
   0   1   6 25637.1 1083.22  23
   0  -1   6 26408.9 1071.46   1
   0   1   6 26768.5 1073.44   1
   0   1   6 25566.0 1067.81   2
   0  -1   6 25507.7 1067.65   2
   0   1   6 26726.4 1069.99  31
   0  -1   6 25544.6 1062.97  31
   0  -1   6 25067.5 1067.90   7
   0   1   6 25132.2 1061.76   7
   0  -1   6 26235.4 1050.93   8
   0  -1   6 25950.2 1050.42  13
   0   1   6 25251.9 1053.57  13
   0   1  -6 24671.3 967.107  14
   0   1   6 26642.3 1058.85   9
   0  -1   6 25771.3 1051.54   9
   0   1   7 17747.0 857.026  30
   0  -1   7 17592.1 808.107  29
   0  -1   7 18738.6 857.955  30
   0   1   7 16696.4 836.866  29
   0  -1   7 18224.9 841.701  28
   0  -1   7 17867.0 790.257  26
   0   1   7 16630.5 788.553  26
   0  -1   7 16766.4 761.103   9
   0   1   7 17438.7 767.648   9
   0   1   7 17904.5 805.097  23
   0  -1   7 18531.4 774.366  23
   0  -1   7 16658.2 821.682  24
   0   1   7 17717.8 825.106  24
   0  -1   7 14753.0 766.570   2
   0   1   7 15418.9 765.421   2
   0   1   7 14420.8 756.881   1
   0  -1   7 15057.9 766.022   1
   0   1   7 15810.4 770.644   7
   0  -1   7 15076.5 745.232   8
   0  -1   7 15436.1 770.514   7
   0  -1   7 17630.2 759.418  13
   0   1   7 17257.6 768.141  13
   0  -1   7 15052.8 758.361   4
   0   1   7 14344.9 750.237   5
   0   1   7 13757.3 748.572   4
   0   1   7 17426.8 763.820   6
   0  -1   7 17645.6 774.726   6
   0  -1   7 14869.2 758.755   5
   0   1   8 1896.70 337.813  29
   0  -1   8 2173.38 365.478  30
   0  -1   8 2296.58 335.274  29
   0   1   8 2141.03 353.058  30
   0  -1   8 2807.00 281.369   9
   0   1   8 2979.32 292.640   9
   0   1   8 2401.44 315.622  23
   0  -1   8 2160.50 287.033  23
   0  -1   8 2470.30 349.561  24
   0   1   8 2377.72 348.166  24
   0   1   8 2377.47 304.519  31
   0  -1   8 2767.32 278.524   8
   0   1   8 2940.84 302.565   4
   0  -1   8 3012.80 306.391   5
   0  -1   8 3107.59 297.810   6
   0   1   8 2979.56 304.259   5
   0  -1   8 3109.47 306.990   4
   0   1   8 3450.84 297.916   6
   0  -1   8 2693.23 274.762  13
   0   1   8 2518.89 277.500  13
   0   1   9 3648.03 351.002  26
   0  -1   9 3723.11 348.897  26
   0  -1   9 3828.22 333.738  23
   0   1   9 3590.04 388.305  24
   0  -1   9 3766.65 395.654  24
   0   1   9 1846.09 281.228   2
   0  -1   9 1788.76 280.327   2
   0   1   9 4326.56 363.950  31
   0   1   9 2589.00 311.002   7
   0  -1   9 2435.73 304.328   7
   0  -1   9 1830.49 283.739   5
   0   1   9 1734.00 275.856   5
   0   1   9 3720.04 383.532  29
   0   1  10 429.692 204.186   6
   0  -1  10 105.516 205.513   4
   0  -1  10 214.246 215.164   5
   0  -1  10 386.072 208.870   6
   0   1  10 183.621 213.057   4
   0   1  10 393.389 216.210   5
   0   1  10 67.4716 251.161  30
   0   1  10 13.0152 260.805  29
   0  -1  10 27.4705 267.439  30
   0  -1  10 330.502 259.752  29
   0   1  10 176.213 250.010  26
   0  -1  10 253.333 238.930  26
   0   1  10-26.0033 266.061  24
   0  -1  10 351.454 277.176  24
   0   1  10 309.894 240.959  23
   0   1  10 229.363 217.963   2
   0  -1  10 200.039 216.927   2
   0   1  10 44.8018 204.855  31
   0   1  10 255.089 206.703  13
   0   1  10 191.187 220.507   7
   0  -1  10 262.326 201.370   9
   0  -1  10 219.752 212.040   7
   0   1  10 244.666 205.649   9
   0   1  10 166.400 196.630  10
   0  -1  11 38217.4 1588.14   7
   0   1  11 39632.4 1584.41   7
   0  -1  11 29657.1 1596.03  25
   0   1  11 33159.5 1552.30  23
   0  -1  11 30822.3 1602.29  24
   0   1  11 33194.5 1603.79  25
   0  -1  11 33040.6 1527.73  23
   0   1  11 31855.2 1586.44  24
   0   1  11 32414.9 1543.95  31
   0  -1  11 32496.1 1614.58  30
   0   1  11 31779.2 1606.06  30
   0  -1  11 30978.4 1549.20  29
   0   1  11 29515.6 1564.63  29
   0  -1  11 35008.5 1541.29   9
   0   1  11 37769.5 1560.77   9
   0   1  11 36279.6 1536.31  10
   0   1  11 34582.3 1530.73  11
   0   1  11 33013.5 1554.62  26
   0  -1  11 33367.3 1562.85  26
   0   1  11 39760.1 1575.03   6
   0  -1  11 40037.2 1591.28   6
   0  -1  11 38957.1 1575.43   4
   0   1  11 40547.5 1575.11   4
   0  -1  12 12323.9 830.238  26
   0   1  12 13569.3 844.730  26
   0   1  12 17579.8 869.023   6
   0  -1  12 16127.8 847.407   4
   0   1  12 17116.8 856.663   4
   0  -1  12 16474.0 861.195   6
   0  -1  12 13232.3 894.968  30
   0   1  12 13423.5 887.371  30
   0   1  12 12987.4 866.785  29
   0   1  12 16585.0 864.964   7
   0  -1  12 15241.9 849.447   7
   0   1  12 13075.4 830.666  23
   0   1  12 13394.1 879.855  24
   0  -1  12 13104.7 880.474  25
   0  -1  12 13407.2 888.318  24
   0   1  12 13793.1 894.645  25
   0  -1  12 15602.9 842.938   9
   0   1  12 15394.4 834.561   9
   0   1  12 14695.2 814.920  10
   0   1  12 14175.9 808.303  11
   0   1  13 10671.7 705.418  26
   0  -1  13 10333.3 704.670  26
   0  -1  13 9205.78 657.419   6
   0   1  13 8994.08 642.568   6
   0  -1  13 8114.93 628.920   4
   0   1  13 8649.67 629.239   4
   0   1  13 11441.1 793.165  30
   0  -1  13 11386.5 798.647  30
   0  -1  13 8244.27 638.849   7
   0   1  13 8575.96 638.541   7
   0  -1  13 9929.89 739.390  25
   0   1  13 10442.9 689.723  23
   0   1  13 11239.9 750.945  24
   0  -1  13 10066.4 739.762  24
   0   1  13 10913.3 766.016  25
   0  -1  13 9449.59 641.955  11
   0  -1  13 9228.62 649.299   9
   0   1  13 9005.44 629.837  10
   0   1  13 9642.67 636.468  11
   0   1  13 8558.15 638.142   9
   0  -1  13 9234.35 639.460  10
   0   1  14 2453.89 430.812  26
   0  -1  14 2537.42 424.763  26
   0   1  14 3720.69 414.732   4
   0  -1  14 3624.75 430.612   6
   0   1  14 3438.85 400.618   6
   0  -1  14 3824.96 420.360   4
   0  -1  14 2790.83 477.371  30
   0   1  14 2787.69 469.637  30
   0   1  14 3446.38 415.203   7
   0  -1  14 3059.50 399.071   7
   0  -1  14 3810.44 501.524  25
   0   1  14 3120.16 483.251  25
   0  -1  14 3105.11 387.022  10
   0  -1  14 3031.97 395.887  11
   0   1  14 3437.53 411.915  11
   0   1  14 3074.50 396.136  10
   0  -1  14 3052.45 397.128   9
   0   1  14 3301.33 402.875   9
   0  -1  15 15413.6 982.396  26
   0   1  15 15661.8 984.675  26
   0  -1  15 17775.9 992.978   6
   0   1  15 18207.6 980.793   6
   0   1  15 17863.2 1073.91  30
   0  -1  15 18668.1 1096.92  30
   0   1  15 18912.0 978.344   7
   0  -1  15 16117.2 1045.03  25
   0   1  15 18288.4 1056.41  25
   0   1  15 16123.1 948.974  11
   0   1  15 17388.0 983.589   9
   0   1  15 16824.2 960.244  10
   0  -1  15 17909.3 980.497  11
   0  -1  15 17024.9 967.718  10
   0  -1  15 16433.1 962.939   9
   0   1  16 2900.41 375.675   6
   0  -1  16 2579.09 367.633   6
   0   1  16 2708.56 448.235  30
   0  -1  16 2041.86 428.458  30
   0   1  16 2418.12 355.227  10
   0  -1  16 2331.69 349.134  10
   0   1  16 1676.38 325.293  11
   0   1  16 2582.33 369.236   9
   0  -1  16 2274.89 336.467  11
   0  -1  16 2218.05 352.648   9
   0   1  16 1850.46 409.582  25
   0  -1  16 2354.61 420.371  25
   0  -1  17 5023.57 496.028  26
   0  -1  17 5420.61 461.815   6
   0   1  17 5530.07 466.193   6
   0  -1  17 5570.97 466.679  10
   0  -1  17 4980.60 462.147  11
   0  -1  17 5495.98 472.706   9
   0   1  17 5044.99 459.862  11
   0  -1  18 353.325 219.055  11
   0  -1  18 248.031 212.610  10
   0  -2   0 535013. 19313.2  34
   0  -2   0 518378. 19307.4  32
   0  -2  -1 101887. 3209.97  34
   0  -2   1 98623.8 3209.96  32
   0  -2  -1 95487.9 3203.74  32
   0   2   1 91986.5 3173.23  28
   0  -2   1 91190.7 3173.90  28
   0  -2   1 91540.7 3174.32  27
   0  -2   1 95472.4 3175.10  24
   0   2   1 97934.6 3173.36  24
   0   2   1 95511.1 3188.57  20
   0  -2   1 79858.1 3165.60   2
   0   2  -1 82137.5 3165.55   1
   0   2   1 78468.2 3164.70   1
   0   2   1 78026.1 3164.83   2
   0  -2  -1 82386.2 3165.14   1
   0  -2   1 81851.9 3165.85   1
   0  -2   1 80615.6 3165.63   7
   0   2   1 83831.4 3165.88   7
   0   2   1 83261.3 3164.83   5
   0  -2   1 83028.7 3165.50   5
   0   2   1 90120.0 3180.79  17
   0  -2   2 140142. 5703.84   5
   0   2   2 149668. 5705.41   6
   0   2   2 144497. 5703.73   5
   0   2   2 139362. 5703.79   3
   0   2   2 142900. 5705.56   2
   0  -2   2 145855. 5706.84   1
   0  -2   2 145998. 5706.26   3
   0   2   2 141416. 5704.74   1
   0  -2   2 145236. 5706.97   2
   0   2   2 157503. 5716.48  17
   0   2   2 159405. 5722.88  18
   0  -2   2 143680. 5705.82   7
   0  -2   2 148230. 5707.25   6
   0   2   2 148557. 5705.68   7
   0  -2   2 171957. 5728.13  32
   0  -2  -2 162466. 5715.15  32
   0   2   2 161482. 5737.40  29
   0  -2   2 178450. 5696.70  29
   0  -2   2 166969. 5728.10  30
   0   2   2 158988. 5724.61  30
   0   2   2 161929. 5721.35  28
   0  -2   2 163256. 5722.98  27
   0  -2   2 162158. 5722.00  28
   0   2   2 177814. 5735.86  26
   0   2   2 160741. 5720.93  27
   0  -2   2 161668. 5721.09  24
   0   2   2 163646. 5718.19  24
   0   2   2 152326. 5721.95  19
   0   2   2 170258. 5726.04  20
   0   2   2 158486. 5724.60   9
   0   2   2 155062. 5723.24  10
   0   2   2 157162. 5720.66  11
   0   2   2 150520. 5711.19  13
   0   2   3 1303.18 144.568   6
   0   2   3 1417.74 153.132   5
   0  -2   3 1160.86 153.913   6
   0  -2   3 1089.33 154.153   5
   0   2   3 2143.44 125.091  34
   0   2   3 2016.37 92.8916  33
   0   2   3 1520.51 165.229  18
   0   2   3 1889.54 186.360  19
   0  -2  -3 2118.90 136.255  32
   0  -2   3 2258.26 159.925  32
   0  -2   3 2211.63 211.632  30
   0  -2   3 2127.85 163.049  29
   0   2   3 2097.77 200.903  30
   0   2   3 1951.43 221.885  29
   0   2   3 1983.59 188.094  28
   0   2   3 2227.19 188.827  26
   0  -2   3 1803.05 200.537  28
   0   2   3 1956.04 186.405  27
   0  -2   3 1751.74 203.827  27
   0  -2   3 1638.65 195.818  24
   0  -2   3 1656.83 140.839  23
   0   2   3 1743.88 183.952  24
   0   2   3 1556.28 161.985   7
   0  -2   3 1309.43 159.725   7
   0   2   3 1590.11 157.714   2
   0  -2   3 1623.04 170.830   2
   0  -2   3 1757.15 167.191   1
   0  -2   3 1645.26 165.755   3
   0   2   3 1414.92 153.333   1
   0   2   3 1448.66 152.438   3
   0   2   3 1683.33 167.349   9
   0   2   3 1676.67 165.937  10
   0   2   3 1873.01 165.036  11
   0   2   3 1586.09 82.8754  14
   0   2   3 1536.20 157.641  13
   0  -2   3 1707.23 158.320  12
   0   2   4 202271. 8354.22   5
   0  -2   4 205914. 8358.35   5
   0  -2   4 217058. 8362.46   6
   0   2   4 213405. 8355.95   6
   0  -2   4 271952. 8344.78  32
   0  -2   4 241651. 8397.94  28
   0   2   4 234136. 8408.01  29
   0   2   4 247003. 8398.43  28
   0  -2   4 272050. 8376.93  29
   0   2   4 261123. 8412.65  30
   0  -2   4 257095. 8412.40  30
   0  -2   4 234884. 8377.19  26
   0   2   4 257513. 8391.48  26
   0   2   4 247338. 8391.71  24
   0  -2   4 246974. 8353.21  23
   0  -2   4 236368. 8394.46  24
   0  -2   4 207828. 8362.69   7
   0   2   4 208419. 8358.30   7
   0   2   4 241682. 8309.55  34
   0  -2   4 225832. 8358.38  12
   0  -2   4 221998. 8350.30  13
   0   2   4 218661. 8362.50  13
   0   2   4 203285. 8359.43   2
   0   2   4 202859. 8358.86   1
   0  -2   4 197883. 8357.92   1
   0  -2   4 197716. 8359.37   2
   0  -2   4 200152. 8358.39   3
   0   2   4 199015. 8359.33   3
   0   2   4 221599. 8365.73  10
   0   2   4 222263. 8368.60   9
   0   2   5 23581.4 1121.05  29
   0   2   5 25171.1 1110.42  28
   0  -2   5 24186.2 1109.27  28
   0  -2   5 24983.4 1120.48  30
   0   2   5 25448.0 1121.43  30
   0  -2   5 25931.6 1082.79  29
   0  -2   5 22467.9 1076.14  26
   0   2   5 25151.4 1095.34  26
   0   2   5 25686.1 1108.16  24
   0  -2   5 24312.3 1057.89  23
   0  -2   5 23488.6 1108.10  24
   0  -2   5 28375.6 1097.69   1
   0  -2   5 26689.9 1093.90   2
   0   2   5 28270.0 1095.14   2
   0   2   5 28081.9 1093.32   1
   0   2   5 26969.4 1083.56  13
   0  -2   5 26940.5 1070.30  13
   0  -2   5 27285.7 1093.43   7
   0  -2   5 27843.1 1082.57   8
   0   2   5 27358.6 1088.12   7
   0  -2   5 26000.6 1073.41  12
   0   2   5 28182.0 1092.51   9
   0   2   5 30543.8 1089.19   6
   0  -2   5 30027.6 1099.84   6
   0  -2   5 27468.4 1091.25   5
   0   2   5 28059.5 1086.09   5
   0  -2   6 19023.2 816.206  28
   0   2   6 18101.2 821.537  29
   0   2   6 20180.8 827.541  30
   0   2   6 19374.6 810.483  28
   0  -2   6 18808.5 831.077  30
   0  -2   6 19940.8 777.835  29
   0  -2   6 16468.3 767.685  26
   0   2   6 16969.6 771.877  26
   0  -2   6 17752.5 804.229  24
   0   2   6 18449.7 798.563  24
   0   2   6 18238.3 794.813  23
   0  -2   6 18379.4 740.825  23
   0  -2   6 15007.3 742.055   1
   0   2   6 14753.0 736.663   2
   0  -2   6 14519.0 736.906   2
   0   2   6 14304.7 736.864   1
   0  -2   6 16942.3 734.510  13
   0   2   6 16688.4 746.390  13
   0  -2   6 15996.6 751.928   7
   0  -2   6 16740.1 739.007   8
   0   2   6 16097.0 746.862   7
   0  -2   6 15687.9 729.866  12
   0  -2   6 16857.6 734.714   9
   0   2   6 15582.0 739.884   9
   0  -2   6 15448.8 741.127   6
   0   2   6 14992.6 736.227   5
   0  -2   6 14457.7 738.219   5
   0   2   6 16598.8 741.092   6
   0  -2   7 1635.66 328.341  30
   0   2   7 1646.65 322.636  30
   0  -2   7 1958.74 300.994  29
   0   2   7 1537.01 338.549  29
   0   2   7 1731.24 292.314  26
   0  -2   7 1853.27 274.231  26
   0   2   7 2635.20 277.693  10
   0  -2   7 2680.57 262.564   9
   0   2   7 2646.91 275.628   9
   0   2   7 1674.65 302.029  24
   0   2   7 2234.37 313.453  23
   0  -2   7 1823.42 318.112  24
   0  -2   7 2227.67 266.272  23
   0   2   7 3252.81 288.375   2
   0  -2   7 2999.25 286.659   1
   0  -2   7 2854.30 281.005   2
   0   2   7 3170.66 285.112   1
   0  -2   7 2868.08 294.609   7
   0   2   7 2936.82 283.288   7
   0  -2   7 2708.31 260.391   8
   0   2  -7 2393.35 176.982  14
   0   2   7 2750.30 265.335  13
   0  -2   7 3144.58 290.616   4
   0   2   7 2790.68 271.058   4
   0  -2   7 3222.30 290.446   6
   0  -2   7 2831.71 290.687   5
   0   2   7 3196.51 271.627   6
   0   2   7 2739.23 272.646   5
   0   2   8 3597.49 397.752  30
   0  -2   8 3469.22 360.868  29
   0  -2   8 3291.44 402.567  30
   0   2   8 3614.83 328.968   9
   0  -2   8 4117.68 338.915   9
   0   2   8 3643.11 322.770  10
   0  -2   8 3718.77 325.547  23
   0  -2   8 3322.95 403.106  24
   0   2   8 4002.90 387.052  24
   0   2   8 3636.05 379.754  23
   0   2   8 4111.78 357.143  31
   0  -2   8 3957.85 328.889   8
   0  -2   8 4318.42 350.182   6
   0   2   8 4351.98 341.137   4
   0  -2   8 3646.46 343.831   4
   0   2   8 4391.88 343.393   5
   0  -2   8 4008.42 343.467   5
   0   2   8 4520.03 343.122   6
   0   2   8 4199.69 335.884  13
   0  -2   9 12098.6 678.001  26
   0   2   9 11932.6 676.015  26
   0  -2   9 11962.3 631.190  23
   0   2   9 13383.0 716.247  24
   0  -2   9 12285.7 724.937  24
   0   2   9 11586.0 654.526   2
   0  -2   9 11187.0 650.259   2
   0   2   9 12104.6 654.227   7
   0  -2   9 10963.3 653.852   7
   0   2   9 12222.9 716.042  29
   0   2   9 12488.2 669.269  31
   0   2   9 11307.2 641.127   5
   0  -2   9 11210.2 648.302   5
   0  -2  10 91753.6 3603.22   5
   0   2  10 103133. 3611.47   5
   0   2  10 102165. 3607.97   6
   0  -2  10 90995.4 3599.10   4
   0   2  10 100384. 3601.16   4
   0  -2  10 101388. 3626.90   6
   0   2  10 85465.5 3593.26  26
   0  -2  10 89773.5 3605.29  26
   0  -2  10 78614.9 3635.24  25
   0   2  10 90102.2 3637.66  24
   0   2  10 87423.2 3612.11  23
   0  -2  10 80169.6 3632.77  24
   0   2  10 92959.2 3655.04  25
   0   2  10 84947.2 3586.59  31
   0   2  10 101322. 3613.14   7
   0  -2  10 97404.9 3590.19   8
   0  -2  10 88973.0 3603.17   7
   0   2  10 88737.6 3655.66  30
   0  -2  10 82963.7 3586.34  29
   0  -2  10 88206.5 3662.73  30
   0   2  10 82829.6 3633.62  29
   0   2  10 91777.4 3590.32  13
   0   2  10 89473.4 3575.82  10
   0   2  10 92237.6 3590.57   9
   0  -2  10 93237.2 3584.91   9
   0   2  10 91805.0 3576.20  11
   0  -2  11 7581.59 534.850   7
   0   2  11 8625.64 537.877   7
   0   2  11 5864.74 525.592  24
   0   2  11 5517.22 504.048  23
   0  -2  11 5567.79 551.357  24
   0  -2  11 5602.72 562.359  25
   0   2  11 6111.11 540.853  25
   0   2  11 5467.58 539.887  30
   0   2  11 5052.23 524.759  29
   0  -2  11 6252.47 573.674  30
   0   2  11 5291.06 488.170  31
   0   2  11 8408.90 521.090   6
   0  -2  11 7268.17 510.370   4
   0   2  11 9217.17 533.450   4
   0  -2  11 8077.60 534.357   6
   0  -2  11 5981.30 520.020  26
   0   2  11 5668.44 491.849  26
   0  -2  11 7191.25 504.524   9
   0   2  11 7270.79 507.381   9
   0   2  11 8115.99 516.032  10
   0   2  11 6651.53 491.867  11
   0   2  12 28989.8 1427.52  25
   0   2  12 29683.4 1427.90  24
   0  -2  12 28220.0 1436.86  24
   0  -2  12 27855.0 1442.33  25
   0   2  12 27990.5 1374.76  23
   0   2  12 30419.7 1456.38  30
   0  -2  12 29780.3 1462.74  30
   0   2  12 26529.3 1412.46  29
   0   2  12 29515.6 1351.08   6
   0  -2  12 27350.1 1345.19   4
   0  -2  12 30078.2 1375.19   6
   0   2  12 29111.8 1346.41   4
   0  -2  12 29629.8 1402.44  26
   0   2  12 29070.8 1372.53  26
   0   2  12 29680.0 1361.33   7
   0  -2  12 28854.9 1371.76   7
   0   2  12 26836.6 1329.58  10
   0  -2  12 28016.0 1344.44   9
   0   2  12 27277.3 1346.32   9
   0   2  12 28373.3 1335.95  11
   0  -2  13 27309.3 1565.89  25
   0   2  13 30409.7 1582.93  25
   0   2  13 29237.5 1517.43  23
   0  -2  13 28309.8 1565.28  24
   0   2  13 33173.1 1609.02  30
   0  -2  13 29384.1 1591.45  30
   0  -2  13 36182.5 1573.69   6
   0   2  13 37844.1 1539.98   4
   0  -2  13 35911.8 1545.38   4
   0   2  13 35649.4 1533.00   6
   0   2  13 28744.3 1509.70  26
   0  -2  13 29561.4 1533.37  26
   0   2  13 38017.5 1554.07   7
   0  -2  13 35058.3 1550.40   7
   0   2  13 31237.5 1499.78  11
   0  -2  13 32579.7 1516.97   9
   0   2  13 30215.8 1491.89  10
   0   2  13 32564.1 1525.42   9
   0   2  14 16868.6 1051.24  25
   0  -2  14 15369.4 1043.41  25
   0  -2  14 17235.4 1074.86  30
   0   2  14 16595.2 1049.54  30
   0   2  14 20540.7 1009.46   6
   0   2  14 20655.5 1013.64   4
   0  -2  14 19760.6 1035.24   6
   0  -2  14 15429.7 1008.73  26
   0   2  14 15212.0 982.885  26
   0   2  14 20617.1 1021.52   7
   0  -2  14 19041.6 1022.36   7
   0  -2  14 17999.3 988.933   9
   0  -2  14 18948.8 1003.46  10
   0   2  14 16791.3 972.636  10
   0   2  14 18227.9 985.612  11
   0  -2  14 17770.6 994.405  11
   0   2  14 17559.3 995.540   9
   0  -2  15 13867.6 985.383  30
   0   2  15 13915.7 964.518  30
   0  -2  15 19107.7 981.446   6
   0   2  15 20434.3 972.955   6
   0  -2  15 14449.2 934.965  26
   0  -2  15 13090.8 963.634  25
   0   2  15 13609.0 949.367  25
   0  -2  15 16549.7 924.825  11
   0  -2  15 17382.0 944.566   9
   0   2  15 16186.6 922.532  11
   0   2  15 16266.9 930.708   9
   0   2  15 15295.8 916.054  10
   0  -2  15 15812.3 912.660  10
   0  -2  16 551.528 286.954   6
   0   2  16 843.045 271.649   6
   0   2  16 1064.76 284.371   9
   0  -2  16 479.293 256.882   9
   0  -2  16 651.240 265.499  10
   0   2  16 497.395 264.549  10
   0   2  16 1100.55 288.150  11
   0  -2  16 738.993 269.030  11
   0  -2  17 3894.84 407.206  11
   0  -2  17 3651.87 391.583   9
   0  -2  17 3979.71 413.538  10
   0   2  17 3829.91 377.887   6
   0  -2  17 3957.55 402.011   6
   0  -2  17 3452.91 426.233  26
   0  -2  18 671.678 224.395  10
   0  -2  18 557.791 231.540  11
   0   3   0 203.531 75.2547  29
   0  -3   0 43.4859 137.613  32
   0  -3   1 24180.9 800.532  28
   0   3   1 24989.1 839.780  29
   0   3   1 19952.9 787.452   5
   0  -3   1 19664.3 787.768   5
   0  -3   1 24858.6 801.645  24
   0   3   1 23536.7 795.869  24
   0   3   1 19444.6 788.092   2
   0  -3   1 20469.8 789.388   2
   0   3   1 19862.3 788.103   1
   0  -3   1 20089.8 789.119   1
   0  -3  -1 20383.1 789.220   1
   0   3  -1 20665.7 789.845   1
   0   3   1 20469.1 789.272   7
   0  -3   1 19571.0 788.351   7
   0  -3  -1 24664.5 868.133  32
   0  -3   1 24403.6 873.864  32
   0   3   1 23059.1 820.349  17
   0  -3  -2 54310.5 2059.37  32
   0  -3   2 56565.3 2071.17  32
   0  -3   2 54308.2 2037.13  28
   0   3   2 52959.9 2037.28  30
   0   3   2 56244.2 2036.83  28
   0  -3   2 56412.2 2041.87  30
   0   3   2 55033.6 2064.92  29
   0   3   2 57074.9 2058.78   9
   0   3   2 58732.8 2034.68  24
   0  -3   2 56750.1 2039.78  24
   0   3   2 53596.0 2046.76  20
   0   3   2 53920.7 2053.16  19
   0  -3   2 51831.5 2022.56   1
   0  -3   2 52426.8 2023.77   2
   0   3   2 51931.4 2022.02   2
   0  -3   2 53033.0 2024.09   3
   0   3   2 52963.5 2022.60   3
   0   3   2 52224.6 2021.89   1
   0  -3   2 52211.6 2022.41   7
   0   3   2 54504.7 2023.14   7
   0  -3   2 51486.4 2021.13   5
   0   3   2 54521.0 2025.09   6
   0   3   2 54460.8 2021.07   5
   0   3   2 56359.4 2043.34  17
   0   3   2 55382.0 2052.18  18
   0   3   3 8112.90 386.342   5
   0   3   3 8014.17 390.162   6
   0  -3   3 8020.47 394.457   5
   0  -3   3 8320.59 394.322   6
   0  -3   3 7770.89 393.111   1
   0   3   3 7470.99 385.925   2
   0   3   3 7352.99 386.294   3
   0   3   3 7449.17 386.094   1
   0  -3   3 7660.61 393.751   2
   0  -3   3 7853.87 395.074   3
   0   3   3 8921.58 419.366  18
   0   3   3 8487.47 392.529   7
   0  -3   3 8234.17 396.914   7
   0  -3   3 10453.7 432.280  32
   0  -3  -3 10032.8 412.015  32
   0  -3   3 10527.9 374.132  29
   0  -3   3 10382.7 432.662  30
   0   3   3 9822.32 462.585  29
   0  -3   3 9407.00 425.017  28
   0   3   3 9998.78 432.065  28
   0   3   3 10142.8 438.655  30
   0   3   3 9847.90 447.119  26
   0   3   3 9886.06 418.671  24
   0  -3   3 9777.66 432.904  24
   0   3   3 9446.06 431.660  19
   0   3   3 8244.36 413.958  20
   0   3   3 9089.68 424.679  10
   0   3   3 9129.27 415.480  11
   0   3   3 8872.85 425.806   9
   0   3   3 8525.11 356.551  14
   0   3   3 8332.87 402.218  13
   0   3   4 826.499 139.122   6
   0   3   4 583.242 133.437   5
   0  -3   4 775.755 149.163   6
   0  -3   4 627.306 142.209   5
   0   3   4 745.749 71.9301  33
   0  -3   4 743.591 139.876  32
   0  -3  -4 791.091 127.499  32
   0  -3   4 646.937 133.672  29
   0  -3   4 770.626 185.008  30
   0   3   4 764.392 189.745  30
   0   3   4 758.700 214.640  29
   0   3   4 707.341 183.656  28
   0   3   4 977.821 188.323  26
   0  -3   4 658.609 180.229  28
   0   3   4 713.142 167.877  24
   0  -3   4 662.858 188.257  24
   0   3   4 710.415 148.995   1
   0  -3   4 819.521 146.054   1
   0   3   4 808.833 144.721   2
   0  -3   4 752.155 136.848   2
   0   3   4 607.806 163.196  19
   0   3   4 583.744 166.150  18
   0   3   4 849.571 163.872   9
   0   3   4 724.635 136.943   7
   0  -3   4 726.349 143.157   7
   0   3   4 755.483 145.094  13
   0   3   4 779.720 62.3320  14
   0   3   4 710.869 152.930  11
   0   3   4 835.328 162.859  10
   0  -3   4 730.797 153.255  12
   0  -3   5 1710.03 232.842  30
   0  -3   5 1511.01 175.745  29
   0   3   5 1222.17 241.211  29
   0   3   5 1464.95 234.219  30
   0   3   5 1254.93 220.315  28
   0  -3   5 1116.66 191.223  26
   0  -3   5 1230.29 219.045  28
   0   3   5 1099.46 193.246  26
   0  -3   5 750.756 213.194  24
   0   3   5 914.376 182.657  24
   0  -3   5 66.2951 138.211   2
   0  -3   5-37.9238 145.049   1
   0   3   5 119.934 145.663   2
   0   3   5-4.61278 142.867   1
   0   3   5 319.420 153.575  13
   0   3   5 417.861 160.432   9
   0   3   5 189.144 141.758   7
   0  -3   5 243.218 159.879   7
   0   3   5 262.780 142.555  11
   0   3   5 402.781 163.566  10
   0  -3   5 320.050 147.354  12
   0   3   5 125.859 137.155   5
   0  -3   5 164.797 152.700   5
   0  -3   5 156.522 147.946   6
   0   3   5 199.583 129.458   6
   0  -3   6 4365.66 375.860  30
   0   3   6 4092.00 376.353  29
   0  -3   6 5035.84 307.226  29
   0  -3   6 3927.07 357.112  28
   0   3   6 4899.79 368.879  30
   0   3   6 4395.06 332.527  26
   0  -3   6 4206.06 319.103  26
   0  -3   6 3843.25 356.833  24
   0   3   6 4522.69 337.972  24
   0   3   6 3496.19 285.289   1
   0  -3   6 3439.87 289.765   1
   0  -3   6 3605.85 294.072   2
   0   3   6 3613.67 280.218   2
   0   3   6 3998.78 298.037  13
   0   3   6 3857.12 288.668   7
   0  -3   6 3879.46 282.550   8
   0  -3   6 3718.52 299.963   7
   0   3   6 3947.74 288.625  11
   0   3   6 4229.93 308.281   9
   0   3   6 3828.21 299.326  10
   0  -3   6 3554.27 294.737   5
   0   3   6 3272.30 271.813   5
   0  -3   6 3090.14 286.538   4
   0   3   6 4046.54 285.126   6
   0  -3   6 3718.44 292.914   6
   0   3   6 3474.70 275.663   4
   0  -3   7 5027.54 408.260  30
   0   3   7 5212.81 404.752  30
   0   3   7 4991.18 414.835  29
   0  -3   7 4796.20 323.806  29
   0  -3   7 3898.93 330.857  26
   0   3   7 4605.19 354.856  26
   0   3   7 2341.39 283.016   9
   0   3   7 2536.10 276.274  10
   0   3   7 2358.49 264.548  11
   0  -3   7 2470.44 265.150  12
   0  -3   7 2625.28 258.307   9
   0   3   7 3531.71 371.240  23
   0  -3   7 4698.52 389.813  24
   0   3   7 4567.26 350.974  24
   0   3   7 1576.97 246.186   2
   0   3   7 1670.40 246.560   1
   0  -3   7 1797.35 265.884   2
   0   3   7 2269.18 261.310   7
   0  -3   7 2142.81 256.678   8
   0  -3   7 1784.56 274.553   7
   0   3   7 2534.42 267.019  13
   0   3  -7 2679.28 210.513  14
   0   3   7 1762.44 241.870   5
   0   3   7 1646.05 239.127   4
   0   3   7 1884.54 247.438   6
   0  -3   7 1723.76 262.718   5
   0  -3   7 1767.41 272.053   4
   0  -3   7 1761.41 254.668   6
   0  -3   8 5722.56 433.016  29
   0  -3   8 4900.15 483.553  30
   0   3   8 5567.01 490.123  30
   0   3   8 7299.00 455.175  10
   0  -3   8 7238.01 440.241   9
   0   3   8 7462.72 461.530   9
   0   3   8 7178.10 443.605  11
   0   3   8 5791.52 481.583  23
   0  -3   8 6184.39 499.710  24
   0   3   8 6060.91 473.914  24
   0   3   8 5778.52 447.324  31
   0  -3   8 7253.78 447.418   8
   0  -3   8 7730.95 468.346   5
   0   3   8 7585.79 451.713   4
   0  -3   8 7626.29 465.093   4
   0   3   8 8349.01 462.450   5
   0   3   8 7984.39 448.012   6
   0  -3   8 8253.33 474.124   6
   0   3   8 6845.46 449.301  13
   0   3   9 3004.63 409.450  29
   0  -3   9 3084.26 343.320  29
   0   3   9 3065.98 354.522  26
   0  -3   9 2945.39 352.963  26
   0  -3   9 2618.17 390.869  24
   0   3   9 3677.12 384.047  24
   0  -3   9 5601.56 395.038   2
   0   3   9 5801.51 393.261   2
   0   3   9 5073.92 370.604   7
   0  -3   9 4806.84 394.621   7
   0   3   9 4559.18 359.180  13
   0   3   9 2761.77 350.709  31
   0   3   9 5934.88 380.970   5
   0  -3   9 4965.81 388.537   5
   0  -3  10 1663.01 277.982   4
   0  -3  10 1644.73 289.115   6
   0   3  10 1282.52 237.425   6
   0   3  10 1567.96 251.699   4
   0   3  10 699.785 266.742  26
   0  -3  10 562.807 260.606  26
   0   3  10 1026.83 291.959  25
   0  -3  10 410.542 304.133  25
   0   3  10 786.877 280.159  24
   0   3  10 836.874 273.754  23
   0  -3  10 727.037 309.260  24
   0   3  10 466.512 234.088  31
   0   3  10 1572.09 259.239   7
   0  -3  10 1313.10 251.120   9
   0  -3  10 1101.75 236.040   8
   0  -3  10 1234.60 267.250   7
   0  -3  10 627.816 311.309  30
   0   3  10 488.316 296.429  29
   0   3  10 557.057 276.067  30
   0   3  10 1027.88 252.301  13
   0   3  10 1067.49 259.261  10
   0   3  10 1639.07 275.047   9
   0   3  10 897.214 238.506  11
   0  -3  11 42777.2 1725.10   4
   0  -3  11 41496.1 1738.33   6
   0   3  11 43742.2 1715.80   6
   0   3  11 46894.7 1719.00   4
   0  -3  11 33297.3 1692.03  26
   0   3  11 34726.6 1694.21  26
   0   3  11 36154.7 1736.88  25
   0  -3  11 34208.8 1757.86  25
   0   3  11 37371.4 1740.46  24
   0   3  11 36822.2 1726.22  23
   0  -3  11 33261.6 1743.53  24
   0   3  11 36494.8 1699.68  31
   0  -3  11 42836.2 1741.86   7
   0  -3  11 41055.3 1699.61   8
   0   3  11 44941.1 1722.72   7
   0   3  11 34931.4 1739.31  29
   0  -3  11 34627.6 1758.40  30
   0   3  11 37303.9 1750.38  30
   0   3  11 39119.8 1699.58  13
   0   3  11 37504.5 1694.18   9
   0   3  11 38319.4 1680.36  11
   0  -3  11 40907.3 1703.19   9
   0   3  11 37991.9 1686.76  10
   0   3  12 21431.0 1039.65   7
   0  -3  12 19288.9 1046.53   7
   0  -3  12 17721.4 1097.25  25
   0  -3  12 18751.4 1098.78  24
   0   3  12 18200.8 1049.50  23
   0   3  12 20477.1 1083.00  24
   0   3  12 22599.2 1125.90  25
   0   3  12 19069.1 1107.33  29
   0  -3  12 20267.6 1126.31  30
   0   3  12 19435.2 1106.45  30
   0   3  12 19717.9 1049.42  31
   0   3  12 22607.6 1041.37   6
   0  -3  12 21168.9 1064.74   6
   0  -3  12 20478.0 1049.02   4
   0   3  12 22172.9 1037.70   4
   0   3  12 18600.4 1041.73  26
   0  -3  12 20289.9 1071.32  26
   0   3  12 19067.8 1034.24   9
   0  -3  12 20479.7 1042.30   9
   0   3  12 18858.5 1017.36  10
   0   3  12 19208.8 1016.59  11
   0  -3  13 9969.06 805.090  25
   0   3  13 10977.6 790.196  25
   0   3  13 10184.3 755.029  23
   0   3  13 11039.9 788.602  30
   0  -3  13 10139.3 805.135  30
   0   3  13 13710.4 741.976   4
   0  -3  13 13101.2 787.276   6
   0   3  13 12317.2 731.294   6
   0  -3  13 13173.6 773.462   4
   0   3  13 9479.92 725.718  26
   0  -3  13 10634.7 772.782  26
   0   3  13 13730.5 750.924   7
   0  -3  13 12589.1 773.807   7
   0   3  13 11571.0 742.695   9
   0   3  13 10330.0 704.845  11
   0  -3  13 11225.8 722.063   9
   0   3  13 11464.0 733.261  10
   0   3  14 27908.5 1458.95  25
   0  -3  14 26140.3 1468.99  25
   0   3  14 24710.5 1398.07  23
   0  -3  14 26174.3 1466.11  30
   0   3  14 26720.9 1448.80  30
   0  -3  14 31687.3 1453.97   6
   0   3  14 33808.7 1437.44   6
   0  -3  14 24877.4 1400.66  26
   0  -3  14 32390.3 1450.36   7
   0   3  14 33909.4 1422.22   7
   0   3  14 29329.0 1423.87   9
   0   3  14 29042.4 1400.35  11
   0   3  14 27757.3 1392.56  10
   0  -3  14 29191.0 1407.43   9
   0  -3  15 7023.88 682.484  30
   0   3  15 7377.35 673.295  30
   0   3  15 9881.84 630.147   6
   0  -3  15 9495.10 666.061   6
   0  -3  15 7080.45 677.768  25
   0   3  15 6945.17 635.019  25
   0  -3  15 7022.71 630.652  26
   0   3  15 7945.10 619.077   9
   0  -3  15 8941.91 626.520  10
   0   3  15 7779.48 616.933  10
   0  -3  15 8532.74 625.149   9
   0   3  15 8431.75 608.447  11
   0  -3  15 8336.37 615.601  11
   0  -3  16 2542.30 400.437  26
   0  -3  17 4588.48 426.115   6
   0  -3  17 4082.35 403.548  10
   0  -3  17 3542.16 393.651   9
   0  -3  17 3972.13 405.423  11
   0  -3  17 3378.33 429.834  26
   0  -3  18 879.051 230.205   9
   0  -3  18 1027.35 243.753  11
   0  -3  18 750.214 236.094  10
   0  -4   0 178857. 6730.45  32
   0   4   0 181624. 6659.62  29
   0   4  -1 46355.8 1861.15   1
   0  -4   1 64002.4 1873.76  24
   0   4   1 59764.7 1911.65  17
   0  -4  -1 68963.4 1991.01  32
   0  -4   1 69976.8 1998.86  32
   0   4   1 68152.0 1934.34  29
   0   4   2 219074. 7496.40  29
   0   4   2 203047. 7452.36  30
   0  -4   2 206896. 7454.55  30
   0   4   2 198833. 7435.58   4
   0  -4   2 197679. 7437.54   4
   0   4   2 203997. 7447.23   6
   0  -4   2 193201. 7437.41   5
   0   4   2 201043. 7436.11   5
   0  -4   2 220269. 7457.61  24
   0   4   2 208813. 7446.77  24
   0   4   2 210927. 7480.53  20
   0   4   2 203068. 7488.53  19
   0   4   2 201412. 7482.50  18
   0   4   2 219672. 7475.93  17
   0  -4   2 201016. 7439.68   7
   0   4   2 203037. 7438.26   7
   0   4   2 192825. 7437.56   2
   0   4   2 193901. 7437.54   1
   0  -4   2 193530. 7437.91   2
   0  -4   2 196248. 7438.58   1
   0  -4  -2 210593. 7507.05  32
   0  -4   2 216425. 7519.91  32
   0  -4   3 46521.5 1933.71   1
   0   4   3 49052.6 1934.93   1
   0   4   3 49421.2 1935.55   2
   0  -4   3 46322.9 1933.85   2
   0  -4  -3 54133.1 1983.96  32
   0  -4   3 55847.1 2000.28  32
   0  -4   3 53797.0 1963.23  28
   0   4   3 53918.3 1996.79  29
   0   4   3 57611.7 1971.63  30
   0  -4   3 57193.5 1971.99  30
   0   4   3 53247.9 1984.28   9
   0  -4   3 58423.4 1972.80  24
   0   4   3 56967.9 1956.55  24
   0   4   3 51043.0 1978.45  19
   0   4   3 54313.7 1974.22  20
   0   4   3 50426.2 1956.75  17
   0   4   3 51702.8 1975.75  18
   0   4   3 51214.5 1935.82   7
   0  -4   3 46736.4 1941.62   6
   0  -4   3 48563.2 1936.37   7
   0  -4   3 48783.8 1935.69   4
   0   4   3 49145.2 1930.83   5
   0   4   3 51646.5 1941.03   6
   0  -4   3 48311.1 1934.91   5
   0   4   3 51663.2 1955.62  13
   0  -4   4 7551.17 306.407   1
   0   4   4 7427.88 299.646   1
   0  -4   4 7130.71 300.073   2
   0   4   4 7289.90 297.229   2
   0   4   4 4086.32 296.256  18
   0  -4   4 6353.18 298.645   7
   0   4   4 5932.95 283.060   7
   0   4   4 2468.70 276.402  30
   0   4   4 2412.42 299.135  29
   0  -4   4 2302.93 270.695  30
   0  -4   4 2702.81 280.054  28
   0   4   4 5308.11 307.383  11
   0   4   4 5253.05 320.665  10
   0   4   4 5729.83 322.230   9
   0  -4   4 3271.94 290.741  24
   0   4   4 2879.93 262.141  24
   0   4   4 3646.23 292.711  19
   0   4   4 4078.19 292.481  20
   0  -4   4 6754.46 299.216   5
   0  -4   4 6645.97 299.896   6
   0   4   4 6723.01 286.525   5
   0   4   4 6893.44 292.824   6
   0  -4   4 6746.31 301.376   4
   0   4   4 4586.95 275.371  13
   0   4   4 4574.81 218.221  14
   0  -4   5 83764.5 3014.60   4
   0   4   5 85625.1 3005.74   6
   0   4   5 84411.6 3003.75   5
   0   4   5 84593.1 3001.20   4
   0  -4   5 83802.8 3021.36   6
   0  -4   5 83641.3 3014.24   5
   0   4   5 62029.1 2913.13  33
   0  -4   5 82730.8 3009.63  32
   0  -4  -5 77782.9 2980.06  32
   0   4   5 80938.2 3070.79  29
   0   4   5 85298.0 3053.51  30
   0  -4   5 81212.1 3051.70  30
   0   4   5 81149.2 3040.43  26
   0  -4   5 84866.1 3051.81  24
   0   4   5 80590.3 3025.06  24
   0   4   5 84537.5 3010.52   2
   0   4   5 86052.4 3012.40   1
   0  -4   5 83705.7 3013.53   1
   0  -4   5 83806.6 3013.85   2
   0   4   5 78931.5 3032.90  19
   0  -4   5 83088.3 3016.83   7
   0   4   5 84934.7 3007.75   7
   0  -4   5 84590.2 3025.55  12
   0   4   5 79527.2 3015.01  13
   0   4   5 83593.0 3036.11  10
   0   4   5 80736.8 3025.12  11
   0   4   5 81063.8 3034.88   9
   0  -4   6 42242.7 1605.00  30
   0   4   6 41631.8 1620.43  29
   0   4   6 43516.7 1598.82  30
   0   4   6 38500.0 1570.70  26
   0  -4   6 38039.9 1579.10  26
   0   4   6 39971.4 1567.46  24
   0  -4   6 36365.9 1532.21   2
   0   4   6 36794.5 1524.48   2
   0   4   6 35646.7 1522.55   1
   0   4   6 38101.7 1537.13  13
   0  -4   6 38196.2 1541.30   7
   0   4   6 37327.4 1525.35   7
   0   4   6 37804.2 1554.61   9
   0   4   6 37346.8 1547.19  11
   0   4   6 37634.3 1552.72  10
   0  -4   6 37863.0 1535.28   5
   0  -4   6 37805.1 1532.36   4
   0  -4   6 36111.6 1541.59   6
   0   4   6 36400.6 1515.31   4
   0   4   6 38411.9 1521.81   6
   0   4   6 37709.1 1522.10   5
   0  -4   7 34181.7 1314.85  30
   0   4   7 37955.1 1331.68  30
   0   4   7 34837.3 1345.08  29
   0  -4   7 33353.6 1280.00  26
   0   4   7 30863.5 1269.88  26
   0  -4   7 28518.3 1216.35  12
   0   4   7 27533.1 1224.95  11
   0   4   7 27341.5 1239.24   9
   0   4   7 27388.7 1230.04  10
   0   4   7 30820.7 1306.54  23
   0  -4   7 31929.6 1300.61  24
   0   4   7 36295.1 1293.98  24
   0  -4   7 24167.7 1200.18   2
   0   4   7 26264.3 1213.14   2
   0  -4   7 26925.2 1220.24   7
   0  -4   7 28087.7 1217.45   8
   0   4   7 29116.9 1216.52   7
   0   4   7 28934.0 1228.01  13
   0  -4   7 25217.8 1214.77   6
   0  -4   7 25381.5 1205.19   4
   0   4   7 27547.9 1201.93   5
   0  -4   7 25706.4 1212.19   5
   0   4   7 26734.2 1195.43   4
   0   4   7 28084.9 1201.46   6
   0   4   8 51673.0 2264.04  26
   0  -4   8 51875.8 2270.96  26
   0  -4   8 50499.4 2300.42  24
   0   4   8 55994.4 2288.93  24
   0   4   8 54485.0 2281.89  31
   0   4   8 54928.8 2331.78  29
   0  -4   8 51195.6 2293.56  30
   0   4   8 55306.0 2308.69  30
   0   4   8 55168.9 2254.84  11
   0  -4   8 55837.9 2251.69  12
   0  -4   8 60520.8 2265.46   9
   0  -4   8 58136.8 2266.86   5
   0  -4   8 57176.7 2260.62   4
   0   4   8 61928.9 2253.75   5
   0   4   8 61062.0 2248.54   4
   0  -4   8 55256.1 2261.85   6
   0   4   8 60357.7 2246.33   6
   0  -4   9 3990.56 360.807   5
   0   4   9 3984.43 338.362   5
   0  -4   9 4349.41 394.512  26
   0   4   9 4910.22 405.826  26
   0   4   9 4580.15 415.812  25
   0   4   9 4457.00 420.528  23
   0   4   9 4933.87 422.478  24
   0  -4   9 3937.84 413.007  24
   0  -4   9 3936.11 418.662  25
   0   4   9 5056.73 420.181  31
   0  -4   9 3999.49 369.019   7
   0   4   9 4905.65 360.195   7
   0  -4   9 3894.75 354.919   8
   0  -4   9 5105.12 441.922  30
   0   4   9 4597.07 451.435  29
   0   4   9 4779.59 425.204  30
   0   4   9 4168.39 372.508  13
   0   4   9 4207.87 372.451  10
   0   4   9 3908.22 365.021  11
   0   4   9 3666.02 373.131   9
   0  -4  10 11247.2 669.480   4
   0  -4  10 12427.5 696.837   6
   0   4  10 11886.1 651.244   6
   0   4  10 12660.6 652.751   4
   0   4  10 11682.1 748.674  29
   0  -4  10 11310.0 729.898  30
   0   4  10 10948.1 707.974  30
   0  -4  10 11455.3 705.406  26
   0   4  10 10885.4 677.354  26
   0  -4  10 10710.7 730.537  24
   0   4  10 11816.5 703.616  25
   0   4  10 10873.5 717.337  23
   0  -4  10 11175.2 741.426  25
   0   4  10 13536.9 723.051  24
   0   4  10 12022.2 697.908  31
   0  -4  10 9944.13 658.992   7
   0   4  10 12725.6 668.043   7
   0  -4  10 12025.5 669.020   8
   0  -4  10 11375.2 661.348   9
   0   4  10 11050.4 665.760  10
   0   4  10 11890.9 669.418  11
   0   4  10 10794.5 662.237   9
   0   4  10 11836.2 663.017  13
   0  -4  11 488.834 239.072   6
   0   4  11 402.765 198.727   6
   0   4  11 110.712 292.851  29
   0  -4  11 188.539 284.269  30
   0   4  11 58.6748 268.190  30
   0   4  11 65.2691 247.736  26
   0  -4  11-27.6224 251.873  26
   0  -4  11 290.485 303.280  25
   0   4  11 85.6848 262.445  23
   0  -4  11 334.333 302.820  24
   0   4  11 167.476 233.919  25
   0   4  11 206.081 258.218  24
   0  -4  11 24.5844 232.177   4
   0   4  11 270.515 199.418   4
   0   4  11 53.5186 245.269  31
   0   4  11 169.460 219.051  13
   0  -4  11 160.133 214.553   8
   0   4  11 190.333 230.824   9
   0  -4  11 485.358 255.381   7
   0   4  11 179.847 211.819   7
   0  -4  11 157.569 236.549   9
   0   4  11 203.307 224.801  11
   0   4  11 269.273 228.380  10
   0  -4  12 3517.34 423.659   7
   0   4  12 3966.42 392.783   7
   0  -4  12 5356.56 536.047  25
   0  -4  12 5199.19 529.080  24
   0   4  12 5345.56 510.079  23
   0   4  12 5395.35 491.185  25
   0   4  12 5962.79 494.432  24
   0   4  12 6168.30 500.500  31
   0   4  12 5761.89 537.619  30
   0  -4  12 6199.70 550.214  30
   0   4  12 5808.60 545.026  29
   0  -4  12 3257.84 404.212   6
   0   4  12 3232.82 360.919   4
   0  -4  12 3016.67 398.619   4
   0   4  12 3557.95 375.966   6
   0  -4  12 5383.81 501.180  26
   0  -4  12 3819.46 419.397   9
   0   4  12 3376.29 414.019   9
   0   4  12 3643.22 420.662  10
   0   4  12 3666.27 408.018  11
   0  -4  13 14388.4 857.774   7
   0   4  13 16492.2 853.911   7
   0   4  13 13870.0 895.206  25
   0  -4  13 13625.9 941.499  25
   0   4  13 12759.0 872.907  23
   0   4  13 13347.6 854.214  31
   0   4  13 15062.1 915.699  30
   0  -4  13 13310.2 930.088  30
   0  -4  13 13412.1 882.162  26
   0   4  13 15963.7 832.878   4
   0   4  13 15461.8 841.255   6
   0  -4  13 15126.6 862.184   4
   0  -4  13 15469.4 886.078   6
   0   4  13 13982.7 839.007  10
   0   4  13 13833.2 857.917   9
   0  -4  13 14369.8 850.919   9
   0   4  13 14832.2 848.076  11
   0  -4  14 12481.7 938.836  25
   0   4  14 14403.0 909.502  23
   0   4  14 15427.5 935.286  25
   0   4  14 14904.0 840.773   6
   0  -4  14 15507.1 899.987   6
   0   4  14 15200.4 931.961  30
   0  -4  14 14294.0 956.890  30
   0  -4  14 14778.8 875.276   7
   0   4  14 17289.8 869.698   7
   0  -4  14 14942.6 922.970  26
   0   4  14 13537.0 848.665  10
   0   4  14 14345.2 858.336  11
   0   4  14 13708.5 872.137   9
   0  -4  14 14148.3 860.997   9
   0   4  15 184.565 283.676  25
   0  -4  15 545.864 345.118  25
   0  -4  15 48.3799 252.178   6
   0   4  15 108.904 222.407   6
   0  -4  15 79.1774 252.802  11
   0  -4  15 91.6787 245.574  10
   0  -4  15-87.0423 297.849  26
   0  -4  15 153.243 252.772   9
   0  -4  15-76.4349 336.414  30
   0   4  15-227.962 297.364  30
   0  -4  16 933.058 319.696  26
   0  -4  17 8629.44 579.618   6
   0  -4  17 8695.53 579.993  10
   0  -4  17 8142.50 568.118   9
   0  -4  17 8797.32 593.186  11
   0  -4  18 408.763 202.548  11
   0  -4  18 160.803 187.799  10
   0  -4  18 110.750 185.555   9
   0  -4  18 70.1173 227.549  26
   0  -4  19 3267.79 294.098  11
   0   5   0 33.9086 92.3151  29
   0  -5   0-45.5455 192.210  32
   0   5   1 167255. 6012.46  29
   0  -5  -1 161742. 6071.77  32
   0  -5   1 161324. 6073.69  32
   0   5   1 158485. 5999.80  17
   0  -5   2 19272.9 757.391  30
   0   5   2 19175.1 757.293  30
   0   5   2 20859.3 824.330  29
   0  -5   2 18770.8 743.004   4
   0   5   2 19338.4 743.488   4
   0   5   2 18358.2 741.446   5
   0  -5   2 20632.4 763.176  24
   0   5   2 19580.6 752.462  24
   0   5   2 20708.9 755.940  25
   0   5   2 20316.1 806.626  20
   0   5   2 20105.5 822.785  19
   0  -5   2 18080.4 743.268   7
   0   5   2 18430.6 743.378   7
   0   5   2 19506.6 793.941  17
   0  -5  -2 19891.9 850.703  32
   0  -5   2 19559.4 862.190  32
   0  -5  -3 46284.6 1661.79  32
   0  -5   3 47906.5 1681.73  32
   0   5   3 46340.8 1654.23  29
   0  -5   3 45322.0 1602.54  30
   0   5   3 47245.3 1603.77  30
   0   5   3 40533.9 1579.76   6
   0  -5   3 38392.2 1569.00   4
   0   5   3 40331.2 1567.99   4
   0  -5   3 39939.4 1572.37   5
   0   5   3 41298.9 1570.57   5
   0  -5   3 47652.6 1608.33  24
   0   5   3 45095.7 1589.20  24
   0   5   3 37621.0 1625.10  19
   0   5   3 44578.6 1624.96  20
   0  -5   3 38370.3 1571.20   2
   0   5   3 38328.5 1570.19   2
   0  -5   3 39593.7 1573.39   7
   0  -5   3 35289.4 1581.02   6
   0   5   3 41032.3 1571.66   7
   0   5   3 41016.5 1626.01  18
   0   5   3 42942.3 1612.21  17
   0   5   3 38888.2 1594.24  13
   0  -5   4 4545.25 342.276  32
   0  -5  -4 4210.24 320.703  32
   0  -5   4 4780.95 317.412  30
   0   5   4 4998.36 317.581  30
   0   5   4 4870.72 362.263  29
   0   5   4 5582.25 286.850   4
   0  -5   4 6074.33 304.321   5
   0  -5   4 5874.27 300.299   4
   0  -5   4 5383.51 314.169   6
   0   5   4 5973.16 290.099   5
   0   5   4 6044.77 301.840   6
   0  -5   4 4860.98 327.806  24
   0   5   4 4919.52 301.413  24
   0   5   4 5354.73 334.622  20
   0   5   4 4674.13 340.153  19
   0  -5   4 5656.22 302.989   7
   0   5   4 5858.99 294.959   7
   0   5   4 4994.47 341.549  18
   0   5   4 6033.13 300.511   2
   0  -5   4 5975.64 301.237   2
   0   5   4 5084.41 308.778  13
   0   5   4 4942.72 261.171  14
   0  -5   5 43337.7 1752.73  32
   0  -5  -5 40100.6 1719.69  32
   0   5   5 43273.5 1789.87  29
   0  -5   5 43391.7 1756.96  30
   0   5   5 46057.9 1755.75  30
   0   5   5 44488.3 1762.18  11
   0   5   5 42664.5 1763.08   9
   0  -5   5 43390.6 1760.92  24
   0   5   5 42581.0 1730.45  24
   0  -5   5 45733.9 1727.34   2
   0   5   5 43894.6 1716.03   2
   0   5   5 42819.0 1752.28  18
   0   5   5 44751.0 1769.12  19
   0  -5   5 43711.3 1721.90   7
   0   5   5 45651.3 1716.50   7
   0   5   5 42355.9 1732.53  13
   0   5   5 40375.7 1645.17  14
   0  -5   5 45795.7 1728.47   5
   0  -5   5 42366.9 1734.96   6
   0   5   5 46867.1 1714.06   4
   0   5   5 46588.3 1715.22   5
   0   5   5 45739.2 1719.18   6
   0  -5   5 48107.8 1730.38   4
   0  -5   6 55540.8 2529.65  30
   0   5   6 61839.5 2539.99  30
   0   5   6 59582.8 2578.82  29
   0  -5   6 56598.6 2535.23  26
   0   5   6 61357.5 2522.57  24
   0  -5   6 68571.9 2519.62   2
   0   5   6 71889.5 2522.64   2
   0  -5   6 65555.2 2535.38  12
   0   5   6 62575.0 2514.49  13
   0   5   6 66619.7 2506.42   7
   0  -5   6 67679.3 2521.90   7
   0   5   6 69105.6 2509.36   6
   0  -5   6 69441.4 2519.80   4
   0   5   6 69166.6 2503.81   4
   0  -5   6 63686.4 2525.10   6
   0   5   6 61373.8 2540.32  10
   0   5   6 64346.5 2547.36   9
   0   5   6 64516.3 2534.93  11
   0   5   7 11246.7 610.709  11
   0   5   7 11122.5 634.407   9
   0   5   7 11198.1 629.787  10
   0   5   7 8686.27 641.555  23
   0   5   7 9163.53 597.484  24
   0  -5   7 8408.93 613.471  24
   0  -5   7 14918.8 640.136   2
   0   5   7 14728.5 620.820   2
   0  -5   7 12792.8 624.697   7
   0   5   7 13066.3 597.703   7
   0   5   7 7829.46 594.373  30
   0  -5   7 7283.85 602.629  30
   0   5   7 13820.1 607.264   5
   0  -5   7 14030.3 630.522   5
   0   5   7 14433.5 606.896   4
   0  -5   7 13009.6 635.544   6
   0  -5   7 13447.1 623.460   4
   0   5   7 13787.2 605.493   6
   0   5   7 11606.6 604.555  13
   0  -5   7 10804.6 604.882  12
   0   5   8 11396.1 634.184  24
   0  -5   8 10808.7 666.036  24
   0   5   8 11825.6 645.527  25
   0  -5   8 10788.1 594.685   9
   0  -5   8 10325.6 610.963  12
   0   5   8 11856.1 692.174  29
   0   5   8 12015.1 651.555  30
   0  -5   8 10737.0 654.270  30
   0   5   8 11211.9 590.813   6
   0  -5   8 10435.3 600.757   4
   0  -5   8 10465.8 607.196   6
   0   5   8 11728.8 592.789   5
   0   5   8 10906.6 582.776   4
   0  -5   8 11506.9 662.065  26
   0   5   9 7612.78 453.021   4
   0  -5   9 7487.31 466.121   4
   0  -5   9 6750.33 472.098   6
   0  -5   9 6478.73 489.492  26
   0   5   9 6454.49 479.397  24
   0  -5   9 6662.52 529.262  25
   0   5   9 7074.15 493.030  25
   0  -5   9 5861.38 503.044  24
   0   5   9 5701.76 503.531  23
   0   5   9 6058.12 487.063  31
   0   5   9 7702.07 460.051   7
   0  -5   9 7308.06 472.462   7
   0  -5   9 6868.77 469.595   8
   0  -5   9 5806.39 494.913  30
   0   5   9 6789.06 539.669  29
   0   5   9 6188.86 491.716  30
   0   5   9 7147.30 460.982  13
   0   5   9 5934.56 466.169  10
   0  -5   9 6926.35 470.554  12
   0  -5   9 6708.64 450.559   9
   0   5   9 6472.41 461.195  11
   0   5   9 6486.92 475.846   9
   0   5  10 2066.28 270.753   6
   0   5  10 1794.03 261.976   4
   0  -5  10 2124.46 308.744   6
   0  -5  10 2031.55 296.312   4
   0  -5  10 4463.47 424.696  30
   0   5  10 4472.08 418.231  30
   0   5  10 4442.37 450.363  29
   0  -5  10 3556.56 389.076  26
   0   5  10 3354.70 392.197  23
   0  -5  10 3188.33 407.180  24
   0   5  10 3351.10 370.969  25
   0   5  10 4058.00 382.693  24
   0  -5  10 2968.78 405.062  25
   0   5  10 3525.30 376.129  31
   0  -5  10 2284.96 306.068   8
   0   5  10 2448.94 286.743   7
   0  -5  10 1937.86 305.653   7
   0   5  10 2402.46 322.146   9
   0  -5  10 2210.49 290.673   9
   0   5  10 1962.45 298.566  10
   0   5  10 2804.03 319.927  11
   0   5  10 2895.19 326.097  13
   0   5  11 453.068 200.654   6
   0  -5  11 338.675 234.703   6
   0   5  11 217.151 266.815  30
   0  -5  11 141.608 289.224  30
   0   5  11 210.489 319.560  29
   0  -5  11 159.387 249.561  26
   0   5  11-26.8040 232.195  24
   0   5  11 118.359 262.818  23
   0  -5  11 178.783 298.748  25
   0   5  11 13.6453 224.580  25
   0  -5  11 399.738 317.664  24
   0   5  11 952.078 234.970   4
   0  -5  11 308.877 232.909   4
   0   5  11 237.631 244.236  31
   0   5  11 269.333 210.926  13
   0  -5  11 255.702 232.076   7
   0  -5  11 129.383 221.591   8
   0   5  11 779.303 225.205   7
   0   5  11 197.503 226.158   9
   0  -5  11 248.403 230.129   9
   0   5  11 185.939 219.068  11
   0   5  11 217.625 228.701  10
   0   5  12 2025.67 347.988  31
   0   5  12 2610.00 423.703  23
   0   5  12 2817.01 378.047  25
   0  -5  12 2236.28 443.380  25
   0   5  12 3403.92 359.015   7
   0  -5  12 3235.02 378.641   7
   0  -5  12 3265.80 372.298   8
   0  -5  12 2417.87 415.726  26
   0   5  12 2052.86 379.276  30
   0   5  12 2578.15 445.944  29
   0  -5  12 2418.18 421.646  30
   0  -5  12 3078.06 376.157   4
   0   5  12 2711.35 336.998   6
   0   5  12 3492.94 349.989   4
   0  -5  12 2759.47 378.710   6
   0   5  12 2821.99 390.325   9
   0   5  12 2882.62 360.771  11
   0   5  12 2349.56 363.033  10
   0  -5  12 3196.18 382.020   9
   0   5  13 5143.81 515.801  31
   0  -5  13 5441.14 587.812  25
   0   5  13 5433.41 548.464  25
   0   5  13 5553.81 561.392  23
   0   5  13 8228.01 530.997   7
   0  -5  13 7461.81 573.182   7
   0   5  13 6032.26 578.377  30
   0  -5  13 5344.76 583.938  30
   0  -5  13 7467.12 580.580   6
   0   5  13 7951.03 528.272   6
   0  -5  13 5424.78 558.579  26
   0   5  13 6694.20 533.623  11
   0  -5  13 7328.27 556.278   9
   0  -5  14 18416.7 1114.00  25
   0   5  14 18114.8 1069.59  23
   0   5  14 18616.2 1060.59  25
   0  -5  14 17744.8 1073.07  26
   0  -5  14 18723.6 1109.63  30
   0   5  14 17848.5 1069.00  30
   0  -5  14 19054.8 1053.96   6
   0   5  14 21776.5 1017.19   6
   0  -5  14 18808.3 1031.47   9
   0  -5  15 461.822 252.716   6
   0   5  15 270.135 231.068   6
   0   5  15 132.036 293.163  23
   0   5  15 332.425 280.425  25
   0  -5  15 75.9704 347.282  25
   0  -5  15 408.114 262.596   9
   0  -5  15 244.615 250.790  10
   0  -5  16 1267.47 294.761   9
   0  -5  16 522.162 322.990  26
   0  -5  17 17957.8 914.983  10
   0  -5  17 17875.1 902.604   9
   0  -5  17 17864.6 927.777  11
   0  -5  17 19713.0 937.076   6
   0  -5  18 8750.17 538.058  11
   0  -5  18 8992.61 533.466  10
   0  -5  19 7008.04 428.874  10
   0  -5  19 6973.59 432.206  11
   0   6   0 39817.2 1506.65  29
   0  -6   0 38980.3 1620.06  32
   0   6   1 31178.2 1241.91  17
   0  -6   1 30932.4 1339.88  32
   0  -6  -1 30781.9 1334.14  32
   0   6   1 33259.0 1254.08  29
   0   6   2 113194. 4007.41  25
   0  -6   2 111674. 4011.45  25
   0   6   2 120870. 4085.13  20
   0   6   2 118638. 4069.75  17
   0   6   2 104432. 3998.68   7
   0  -6  -2 113087. 4144.12  32
   0  -6   2 113981. 4154.77  32
   0   6   2 97825.2 4005.55  30
   0   6   2 118548. 4090.80  29
   0  -6   2 104370. 4006.71  30
   0   6   3 14693.6 547.963  30
   0   6   3 15349.1 625.769  29
   0  -6   3 14699.7 546.924  30
   0   6   3 10480.4 505.064   4
   0  -6   3 10008.1 506.629   4
   0  -6   3 14376.4 549.722  24
   0   6   3 14365.9 535.786  24
   0   6   3 14795.1 539.447  25
   0  -6   3 15286.9 555.888  25
   0   6   3 13183.7 589.377  20
   0   6   3 12559.2 599.573  19
   0   6   3 13026.9 571.847  17
   0   6   3 12068.8 595.085  18
   0  -6   3 9618.04 529.402   6
   0  -6   3 10895.9 511.627   7
   0   6   3 11191.5 510.680   7
   0  -6  -3 14919.3 651.908  32
   0  -6   3 14833.2 662.225  32
   0   6   3 11340.4 545.961  13
   0   6   4 98125.2 3408.23  30
   0   6   4 97187.2 3473.79  29
   0  -6   4 93210.6 3404.22  30
   0  -6   4 88470.5 3373.75   4
   0   6   4 85861.9 3364.46   4
   0   6   4 90193.0 3368.78   5
   0  -6   4 75353.3 3384.77   6
   0   6   4 94020.4 3386.50   6
   0   6   4 91402.8 3388.97  24
   0  -6   4 93699.1 3409.56  24
   0   6   4 96713.2 3396.86  25
   0   6   4 85672.7 3438.37  19
   0   6   4 91581.7 3430.29  20
   0   6   4 88741.3 3437.32  18
   0  -6   4 90393.5 3378.86   7
   0   6   4 89205.8 3371.40   7
   0  -6   4 94576.1 3479.61  32
   0  -6  -4 94456.2 3462.32  32
   0   6   4 87007.2 3370.21  14
   0   6   4 84370.9 3397.01  13
   0   6   5 116327. 4193.66  30
   0   6   5 116036. 4254.35  29
   0  -6   5 108056. 4186.89  30
   0   6   5 115673. 4166.91   6
   0   6   5 112021. 4148.17   4
   0  -6   5 110278. 4159.43   4
   0   6   5 115227. 4152.01   5
   0  -6   5 102492. 4177.25   6
   0  -6   5 114627. 4202.24  24
   0   6   5 109724. 4171.92  24
   0   6   5 115295. 4179.98  25
   0   6   5 102991. 4197.24  20
   0   6   5 113732. 4229.30  19
   0   6   5 112317. 4152.58   7
   0  -6   5 112758. 4164.65   7
   0  -6  -5 107737. 4202.62  32
   0  -6   5 111734. 4231.77  32
   0   6   5 109699. 4216.17  18
   0   6   5 107309. 4180.20  13
   0   6   5 104557. 4111.35  14
   0   6   6 85691.7 3355.68  25
   0   6   6 81505.6 3389.30  19
   0   6   6 86520.6 3359.68  13
   0  -6   6 88802.3 3388.89  12
   0   6   6 89734.0 3332.54   7
   0  -6   6 92176.0 3354.43   7
   0  -6   6 92061.3 3349.03   4
   0  -6   6 82768.0 3360.70   6
   0   6   6 85563.1 3331.67   6
   0   6   6 91083.4 3329.02   4
   0  -6   6 79720.7 3364.62  30
   0   6   6 88805.7 3374.82  30
   0   6   6 91039.2 3439.59  29
   0  -6   7 173374. 6614.54  30
   0   6   7 170425. 6596.90  30
   0   6   7 176811. 6584.39  24
   0  -6   7 169256. 6617.10  25
   0   6   7 174840. 6586.12  25
   0  -6   7 178213. 6623.47  24
   0  -6   7 177596. 6602.12  12
   0   6   7 171855. 6576.67  13
   0  -6   7 164175. 6614.50  26
   0  -6   7 175703. 6572.95   7
   0   6   7 182858. 6555.61   7
   0   6   7 178387. 6544.97   4
   0  -6   7 181147. 6573.75   4
   0   6   7 182852. 6561.57   6
   0  -6   7 160424. 6578.10   6
   0   6   7 172528. 6611.76   9
   0   6   8 42079.1 1802.51  29
   0   6   8 38734.8 1761.16  23
   0  -6   8 40165.4 1761.67  24
   0   6   8 40599.0 1717.93  25
   0   6   8 41575.7 1717.94  24
   0   6  -8 39308.1 1688.50  14
   0  -6   8 40093.4 1750.45  26
   0  -6   8 41291.8 1730.61   8
   0   6   8 41784.8 1673.64   4
   0   6   8 43335.6 1689.49   6
   0  -6   8 40811.9 1695.44   4
   0  -6   8 40466.5 1719.76  12
   0  -6   9 25823.9 1208.78  30
   0   6   9 26311.1 1193.95  30
   0   6   9 28103.4 1259.02  29
   0  -6   9 26524.7 1215.52  26
   0  -6   9 25806.5 1154.92   9
   0   6   9 22013.2 1158.36   9
   0   6   9 23345.3 1144.48  11
   0  -6   9 25603.4 1171.93  12
   0   6   9 26044.3 1166.84  24
   0  -6   9 26438.2 1218.87  24
   0  -6   9 25632.9 1221.31  25
   0   6   9 25844.6 1171.00  25
   0   6   9 24327.6 1218.06  23
   0  -6   9 25066.3 1164.93   8
   0   6   9 25269.3 1112.96   7
   0  -6   9 24942.3 1143.96   7
   0   6   9 24301.0 1102.37   4
   0   6   9 23581.1 1106.91   6
   0  -6   9 21780.7 1138.20   6
   0  -6   9 24663.8 1134.22   4
   0   6   9 25828.1 1153.65  13
   0  -6  10 409.898 223.357   6
   0   6  10 386.313 185.760   6
   0  -6  10 236.543 266.238  30
   0   6  10 410.683 288.217  29
   0   6  10 421.789 250.314  30
   0  -6  10 343.603 272.707  26
   0   6  10 596.202 230.555  24
   0  -6  10 156.769 247.109  24
   0   6  10 408.169 278.025  23
   0   6  10 466.253 230.481  25
   0  -6  10 406.134 264.812  25
   0   6  10 509.596 174.258   4
   0  -6  10 351.205 219.837   4
   0   6  10 278.405 227.948  31
   0   6  10 324.879 202.081  13
   0  -6  10 408.599 216.313   7
   0  -6  10 230.977 210.317   8
   0   6  10 701.451 188.849   7
   0   6  10 310.729 224.687   9
   0  -6  10 355.124 223.432   9
   0  -6  11 2893.56 367.681   6
   0   6  11 3120.37 323.654   4
   0   6  11 3374.29 332.592   6
   0  -6  11 3426.54 360.898   4
   0  -6  11 3163.77 414.718  26
   0  -6  11 3999.62 463.671  25
   0   6  11 3020.73 416.925  23
   0   6  11 3794.79 404.213  25
   0  -6  11 3192.99 362.843   7
   0  -6  11 3278.23 374.722   8
   0   6  11 3682.32 351.615   7
   0   6  11 3555.03 406.172  30
   0   6  11 3593.32 450.147  29
   0  -6  11 2935.93 427.295  30
   0   6  11 2914.45 391.710  31
   0   6  11 3448.73 352.751  13
   0  -6  11 3216.28 367.795   9
   0   6  12 2000.22 359.033  31
   0   6  12 2046.04 388.849  23
   0  -6  12 2202.26 407.925  25
   0   6  12 2420.47 360.405  25
   0  -6  12 2542.90 344.284   7
   0   6  12 2318.05 302.569   7
   0  -6  12 2349.94 352.480   8
   0  -6  12 1818.98 395.036  26
   0   6  12 2048.75 418.379  29
   0   6  12 2240.96 370.792  30
   0  -6  12 2157.47 408.993  30
   0   6  12 2478.97 312.283   6
   0  -6  12 2675.81 357.357   6
   0   6  12 2677.17 320.335   4
   0  -6  12 2501.98 354.920   9
   0   6  13 5491.67 518.276  31
   0   6  13 5871.87 528.021  25
   0  -6  13 5426.72 584.092  25
   0   6  13 5293.84 532.867  23
   0   6  13 5943.66 458.415   7
   0   6  13 5804.13 546.021  30
   0  -6  13 6372.06 583.738  30
   0  -6  13 4950.43 499.801   6
   0   6  13 5661.68 462.204   6
   0  -6  13 5444.48 558.048  26
   0  -6  13 5256.26 490.505   9
   0   6  14 2724.77 428.424  23
   0  -6  14 2225.45 442.643  25
   0   6  14 2795.46 404.615  25
   0  -6  14 3263.10 462.118  26
   0  -6  14 2946.00 449.776  30
   0   6  14 2725.38 419.426  30
   0   6  14 3155.09 343.363   6
   0  -6  14 2517.90 392.514   6
   0  -6  14 3319.58 410.027   9
   0  -6  15 2230.69 356.264   6
   0  -6  15 1542.42 405.591  25
   0   6  15 1508.94 340.954  23
   0  -6  15 2078.18 336.913   9
   0  -6  16 5279.18 459.969   9
   0  -6  16 5004.19 471.649  11
   0  -6  16 5710.82 478.934  10
   0  -6  16 4916.98 464.322   6
   0  -6  17 3798.08 372.350   9
   0  -6  17 3634.05 380.014  10
   0  -6  17 3435.82 377.469  11
   0  -6  17 2992.52 350.970   6
   0  -6  17 3199.64 400.938  26
   0  -6  18 3251.87 366.715  26
   0  -6  18 4117.38 356.275  10
   0  -6  18 4397.04 372.380  11
   0  -6  19 3729.73 299.028  11
   0  -6  19 3973.17 296.186  10
   0  -7   0-74.6311 232.354  32
   0   7   0 19.9956 104.282  29
   0  -7  -1 5637.28 435.301  32
   0  -7   1 5851.24 433.377  32
   0   7   1 6005.44 330.306  29
   0   7   1 6600.95 332.426  17
   0   7   2 24098.4 1017.16  20
   0   7   2 22929.3 1000.66  17
   0  -7   2 24386.1 1114.60  32
   0  -7  -2 25522.2 1104.10  32
   0   7   2 26270.2 1030.43  29
   0   7   3 31506.5 1202.87  29
   0   7   3 28272.2 1100.17  30
   0  -7   3 27877.8 1097.29  30
   0  -7   3 25592.7 1115.29   6
   0  -7   3 28407.9 1101.36  25
   0   7   3 28783.0 1094.57  25
   0   7   3 27674.1 1163.57  20
   0   7   3 29022.9 1197.45  19
   0   7   3 28653.1 1153.09  17
   0   7   3 28736.2 1188.22  18
   0   7   3 27111.2 1079.60   7
   0  -7  -3 29006.8 1237.55  32
   0  -7   3 29748.4 1260.63  32
   0   7   3 28562.6 1135.53  13
   0  -7   4 6776.83 316.754  30
   0   7   4 6967.60 319.432  30
   0   7   4 6203.54 414.412  29
   0  -7   4 3274.59 244.440   4
   0   7   4 3438.91 238.805   4
   0  -7   4 3227.64 277.965   6
   0   7   4 6262.96 296.984  25
   0  -7   4 5842.69 308.745  25
   0  -7   4 5816.66 307.227  24
   0   7   4 4959.69 368.132  19
   0   7   4 5085.69 342.705  20
   0   7   4 5173.76 359.161  18
   0  -7   4 3706.73 253.226   7
   0   7   4 3634.53 243.517   7
   0  -7  -4 7504.83 429.746  32
   0  -7   4 7226.95 439.059  32
   0   7   4 4522.40 297.136  13
   0   7   4 4627.22 281.346  14
   0  -7   5 3572.97 275.973  30
   0   7   5 4009.08 282.668  30
   0   7   5 3300.44 353.523  29
   0  -7   5 2497.21 225.056   4
   0  -7   5 2572.25 263.894   6
   0   7   5 2766.88 231.510   6
   0   7   5 2669.02 212.877   4
   0   7   5 3216.49 255.291  25
   0  -7   5 3249.70 282.163  24
   0  -7   5 3767.04 291.161  25
   0   7   5 3356.31 253.339  24
   0   7   5 3181.88 296.760  20
   0   7   5 3293.02 332.919  19
   0  -7   5 2849.40 235.014   7
   0   7   5 3049.60 222.992   7
   0  -7   5 3768.12 365.654  32
   0  -7  -5 3572.41 334.345  32
   0   7   5 3066.93 305.603  18
   0   7   5 2770.17 205.476  14
   0   7   5 2871.59 259.774  13
   0   7   6 20774.3 890.520  25
   0  -7   6 20034.7 915.065  25
   0   7   6 20018.9 944.305  19
   0   7   6 19443.4 927.785  18
   0  -7   6 19697.0 942.828  12
   0   7   6 19453.3 887.926  13
   0   7   6 19122.8 850.091   7
   0  -7   6 20065.9 872.579   7
   0   7   6 21007.0 872.543   6
   0   7   6 19660.4 848.245   4
   0  -7   6 17924.6 885.728   6
   0  -7   6 20238.9 868.135   4
   0   7   6 21363.6 909.096  30
   0  -7   6 20065.1 909.301  30
   0   7   7 830.146 211.251  25
   0  -7   7 885.468 258.331  26
   0  -7   7 946.936 252.736  25
   0  -7   7 946.108 254.351  24
   0   7   7 904.344 203.065  24
   0   7   7 1345.70 221.327  13
   0   7   7 1513.18 188.728   7
   0  -7   7 1572.35 208.561   7
   0  -7   7 809.680 237.941  30
   0   7   7 1214.15 227.551  30
   0   7   7 945.408 280.621  29
   0   7   7 1555.87 198.562   6
   0  -7   7 1226.61 220.067   6
   0   7   7 1594.07 191.408   4
   0  -7   7 1645.83 213.051   4
   0  -7   7 1224.77 252.607  12
   0  -7   8 214.242 225.459  26
   0   7   8 254.841 246.369  23
   0  -7   8 192.036 228.530  24
   0   7   8 104.587 181.090  24
   0   7  -8 404.087 195.994  14
   0   7   8 424.118 176.299  13
   0  -7   8 395.318 203.627   8
   0  -7   8 227.792 202.671  12
   0   7   8 88.0826 257.574  29
   0  -7   9 516.714 253.765  30
   0   7   9 521.743 231.318  30
   0   7   9 323.957 270.203  29
   0  -7   9 436.064 276.251  26
   0  -7   9 431.169 236.431  12
   0  -7   9 311.115 207.974   9
   0   7   9 663.090 217.201  24
   0  -7   9 533.219 248.347  24
   0  -7   9 227.270 237.742  25
   0   7   9 329.457 202.813  25
   0   7   9 439.822 270.266  23
   0   7   9 343.822 162.637   4
   0  -7   9 436.243 205.091   4
   0   7   9 629.906 177.084   7
   0  -7   9 462.202 196.764   7
   0  -7   9 473.054 227.565   8
   0   7   9 509.520 202.969  13
   0   7   9 271.421 178.319   6
   0  -7   9 423.571 218.992   6
   0  -7  10 22309.8 1061.89   4
   0   7  10 22968.3 1030.38   6
   0   7  10 22484.6 1017.06   4
   0  -7  10 21125.7 1076.76   6
   0   7  10 22449.5 1098.09  30
   0   7  10 23804.2 1179.00  29
   0  -7  10 20130.2 1104.72  30
   0  -7  10 20647.2 1122.61  26
   0   7  10 19804.2 1120.68  23
   0   7  10 22210.8 1069.24  25
   0  -7  10 21626.4 1135.38  25
   0   7  10 20899.9 1109.34  31
   0  -7  10 22241.9 1100.81   8
   0   7  10 22141.7 1019.80   7
   0  -7  10 20232.1 1044.17   7
   0  -7  10 23622.4 1088.86   9
   0  -7  10 22064.4 1101.25  12
   0   7  10 21854.1 1058.10  13
   0  -7  11 243.472 283.145  30
   0   7  11 233.863 240.224  30
   0   7  11 370.095 333.361  29
   0  -7  11 403.564 312.799  26
   0   7  11 173.684 272.571  23
   0  -7  11 160.374 295.421  25
   0   7  11 244.746 239.706  25
   0   7  11 9.93559 183.542   4
   0   7  11 253.856 271.569  31
   0   7  11 236.023 217.549  13
   0   7  11-21.4951 174.537   6
   0  -7  11 139.980 239.557   6
   0  -7  11 346.001 252.513   9
   0  -7  11 330.320 254.300   8
   0  -7  11 245.574 230.759   7
   0   7  11-30.7964 176.240   7
   0   7  12 1039.19 314.690  31
   0  -7  12 1243.40 364.318  25
   0   7  12 1654.32 325.480  25
   0   7  12 1402.78 382.063  23
   0  -7  12 2319.73 364.320   8
   0   7  12 2169.09 285.906   7
   0  -7  12 1488.30 374.822  26
   0   7  12 1236.72 393.504  29
   0   7  12 1236.66 325.718  30
   0  -7  12 804.822 335.461  30
   0  -7  12 2097.82 340.521   6
   0   7  12 2744.44 310.962   6
   0  -7  12 2177.30 344.086   9
   0   7  13 157.482 263.690  25
   0  -7  13-17.9893 329.642  25
   0   7  13 169.437 305.671  23
   0  -7  13 15.1188 249.386   9
   0  -7  13 79.7266 241.317   8
   0  -7  13 287.741 313.076  26
   0   7  13-94.5978 262.522  31
   0  -7  13-47.1321 234.165   6
   0   7  13 274.983 282.799  30
   0  -7  13 240.461 311.491  30
   0  -7  14 26801.4 1275.77   6
   0  -7  14 24708.9 1290.39  26
   0  -7  14 28241.2 1275.72   9
   0   7  14 23787.2 1273.32  23
   0   7  14 23892.8 1217.60  25
   0  -7  14 22954.2 1289.10  25
   0   7  14 20259.5 1197.12  31
   0  -7  16 15324.4 845.916  10
   0  -7  16 14722.1 847.883  11
   0  -7  16 14794.2 814.760   9
   0  -7  16 13795.7 806.930   6
   0  -7  16 12156.4 839.277  26
   0  -7  17 4507.05 403.276  11
   0  -7  17 5532.92 435.129  10
   0  -7  17 4223.16 377.211   6
   0  -7  18 31987.1 1307.69  11
   0  -7  18 33617.6 1307.71  10
   0  -7  19 922.298 172.897  11
   0  -7  19 1033.56 165.751  10
   0   8   0 71203.3 2703.95  29
   0  -8   0 76402.8 2899.18  32
   0   8   1 606.305 151.159  17
   0  -8  -1 406.674 278.751  32
   0  -8   1 356.327 277.127  32
   0   8   1 229.779 144.920  29
   0   8   2 40805.0 1552.75  20
   0   8   2 43732.7 1545.38  17
   0   8   2 43382.2 1559.97  29
   0  -8   2 42451.1 1687.84  32
   0  -8  -2 42310.8 1673.61  32
   0  -8  -3 82231.5 3088.59  32
   0  -8   3 83741.4 3110.91  32
   0   8   3 77600.2 3023.90  19
   0   8   3 74327.2 2988.85  20
   0   8   3 83677.9 3020.01  29
   0   8   3 80069.6 2979.34  17
   0   8   3 79647.2 3024.19  18
   0   8   3 77824.5 2952.61  13
   0  -8   3 71360.8 2932.09   6
   0  -8  -4 90404.7 3569.78  32
   0  -8   4 87701.7 3581.65  32
   0   8   4 90062.9 3533.20  19
   0   8   4 99016.6 3510.69  20
   0   8   4 92299.4 3530.59  29
   0   8   4 94012.4 3534.21  18
   0   8   4 90185.3 3462.62  14
   0   8   4 90270.8 3465.79  13
   0  -8   4 88558.9 3458.04   6
   0  -8   5 181108. 6691.58  32
   0  -8  -5 180343. 6659.68  32
   0   8   5 183914. 6645.12  19
   0   8   5 187631. 6618.94  20
   0   8   5 165707. 6529.87  14
   0   8   5 175890. 6574.38  13
   0  -8   5 166258. 6565.42   6
   0   8   5 184177. 6659.26  29
   0   8   5 173941. 6628.53  18
   0  -8   6 27836.8 1210.33  12
   0   8   6 27727.3 1141.35  13
   0  -8   6 24195.0 1127.37   6
   0  -8   7 48381.5 1972.93  12
   0  -8   7 43301.8 1903.06   6
   0  -8   7 48118.9 1999.05  26
   0   8   7 49318.6 2014.73  29
   0   8   8 3593.12 416.925  29
   0   8   8 3519.31 315.784  13
   0   8  -8 3255.92 334.329  14
   0  -8   8 3054.49 339.438  12
   0   8   8 3330.61 385.816  23
   0  -8   8 3744.93 403.549  26
   0  -8   9 50282.9 2077.12  26
   0  -8   9 48630.2 2018.33  25
   0   8   9 48134.4 2048.14  23
   0   8   9 48089.9 1904.90   7
   0  -8   9 45916.5 2005.74   8
   0   8   9 50757.5 2082.52  29
   0   8   9 48725.6 1984.93  30
   0   8   9 47749.8 1957.07  13
   0   8  -9 44133.4 1951.57  14
   0   8   9 43781.1 1899.86   6
   0   8   9 47507.5 1897.03   4
   0  -8   9 41991.0 1955.90   6
   0  -8   9 46430.3 2004.66  12
   0  -8   9 44893.4 1968.58   9
   0  -8  10 9099.32 696.793  26
   0   8  10 9118.31 684.262  23
   0  -8  10 8079.59 645.879  25
   0   8  10 13333.0 617.106   7
   0  -8  10 11809.4 701.236   8
   0   8  10 8060.86 605.682  30
   0   8  10 8581.11 700.079  29
   0   8  10 11578.0 643.198  13
   0  -8  10 11185.8 698.556  12
   0  -8  10 12081.7 690.417   9
   0  -8  10 11467.3 678.821   6
   0  -8  11 11870.6 776.564   6
   0  -8  11 14028.4 875.308  26
   0   8  11 12863.5 754.743  25
   0   8  11 12866.1 836.555  23
   0  -8  11 12469.5 809.397  25
   0  -8  11 13740.3 817.914   8
   0   8  11 13846.4 711.442   7
   0   8  11 14851.3 884.817  29
   0  -8  11 11953.2 796.138  30
   0   8  11 12339.5 767.707  30
   0   8  11 13224.0 825.383  31
   0   8  11 13350.9 757.739  13
   0  -8  11 13502.9 791.182   9
   0   8  12 2254.35 367.847  31
   0   8  12 2482.71 406.956  23
   0   8  12 2629.93 344.364  25
   0  -8  12 2242.02 405.939  25
   0  -8  12 3286.55 426.535   8
   0  -8  12 2213.94 428.991  26
   0  -8  12 2098.09 385.653  30
   0   8  12 2244.54 366.408  30
   0  -8  12 3739.26 412.517   6
   0  -8  12 3715.44 402.093   9
   0  -8  13 24706.5 1197.20   8
   0   8  13 19415.6 1157.15  23
   0  -8  13 18554.9 1151.39  25
   0  -8  13 23028.9 1155.95   6
   0  -8  13 25731.5 1185.49   9
   0  -8  13 19713.8 1175.86  26
   0  -8  14 148.991 254.162   9
   0  -8  14 163.429 344.476  26
   0   8  14 165.529 258.972  31
   0  -8  14-209.403 258.158   6
   0   8  14 184.060 277.735  23
   0  -8  15 5230.54 461.004   9
   0  -8  15 4477.62 454.117   6
   0  -8  15 4573.11 512.462  26
   0  -8  16 165.971 233.178  11
   0  -8  16 91.6783 241.263  10
   0  -8  16 150.842 209.378   6
   0  -8  16 150.936 280.137  26
   0  -8  17 3140.11 377.417  26
   0  -8  17 3109.22 337.080  10
   0  -8  17 2835.57 330.427  11
   0  -8  18 12409.4 631.690  11
   0  -8  18 12849.5 619.798  10
   0  -9   0 79.0571 293.413  32
   0   9   0 18.0960 137.566  17
   0   9   1 14364.5 677.074  17
   0   9   1 15487.3 672.953  29
   0  -9   1 16784.7 868.034  32
   0  -9  -1 16223.9 853.428  32
   0   9   2 10070.0 520.485  20
   0   9   2 9214.36 500.664  29
   0   9   2 9831.71 498.500  17
   0   9   2 9966.68 458.825  13
   0  -9  -2 9130.71 636.620  32
   0   9   3 5056.24 377.886  19
   0   9   3 5468.46 358.184  20
   0   9   3 6170.76 385.089  29
   0   9   3 4594.49 327.421  17
   0   9   3 4879.34 378.308  18
   0   9   3 4261.81 290.029  13
   0  -9  -3 5923.38 475.756  32
   0   9   4 12379.3 590.180  20
   0   9   4 12295.2 627.293  29
   0   9   4 10775.1 609.204  18
   0  -9  -4 11830.9 681.123  32
   0   9   5 474.107 157.700  13
   0   9   5 730.146 204.555  20
   0  -9  -5 514.556 250.891  32
   0   9   6 28804.0 1236.69  13
   0  -9   6 29362.8 1320.44  12
   0   9   6 30765.1 1333.33  29
   0   9   6 29022.0 1299.63  18
   0   9   6 27395.9 1307.53  19
   0   9  -7 244.818 222.803  14
   0  -9   7 11.8294 214.033  12
   0   9   7 266.658 259.944  29
   0   9   7 137.504 223.087  19
   0   9   8 3863.78 415.964  29
   0   9  -8 2853.68 338.249  14
   0  -9   8 2905.68 351.587  12
   0   9   8 3041.34 304.462  13
   0  -9   8 3643.62 425.726  26
   0   9   8 3297.96 409.081  23
   0   9   9 577.227 313.247  23
   0  -9   9 506.262 253.744   8
   0   9   9 324.620 299.722  29
   0   9  -9 340.643 225.158  14
   0   9   9 536.065 207.918  13
   0  -9   9 108.940 283.383  26
   0  -9   9 400.295 212.322   9
   0  -9   9 532.963 267.623  12
   0   9  10 28066.1 1408.21  23
   0  -9  10 29370.3 1394.20   8
   0   9  10 28721.5 1429.36  29
   0   9  10 28773.5 1315.30  13
   0  -9  10 30017.6 1375.88   9
   0  -9  10 28028.4 1394.70  12
   0  -9  10 27176.3 1418.48  26
   0  -9  11 4612.62 424.768   6
   0  -9  11 2267.15 456.735  26
   0   9  11 2640.70 440.942  23
   0  -9  11 4934.24 473.832   8
   0   9  11 2512.98 437.225  29
   0   9  11 4837.38 401.139  13
   0   9  11 1854.68 377.446  31
   0  -9  11 4820.46 451.444   9
   0  -9  12 4464.79 461.443   6
   0  -9  12 6135.74 592.916  26
   0   9  12 5845.93 550.199  23
   0   9  12 5938.23 528.110  31
   0  -9  12 5563.29 500.680   9
   0  -9  12 5844.62 532.267   8
   0   9  13 2062.43 381.219  23
   0   9  13 1449.87 319.851  31
   0  -9  13 1553.09 406.419  26
   0  -9  13 2338.45 375.145   8
   0  -9  13 2204.27 359.289   9
   0   9  14 24241.7 1172.04  23
   0   9  14 18729.6 1065.58  31
   0   9  15 17459.8 992.718  23
   0  -9  15 20045.4 986.762   9
   0  -9  15 17478.9 1038.82  26
   0  -9  16 21031.4 1040.60  11
   0  -9  16 22897.0 1045.01  10
   0  -9  17 260.450 185.995  10
   0  -9  17 127.748 193.660  11
   0  -9  17 92.3713 229.859  26
   0  -9  18 6834.13 404.012  10
   0  -9  18 6823.67 414.188  11
   0  10   0 6161.81 354.797  17
   0  10   1 8376.61 454.363  17
   0  10   1 9372.44 489.242  20
   0  10   2 8825.12 471.680  17
   0 -10   2 8578.62 626.401  32
   0  10   2 9117.22 491.067  20
   0  10   3 79011.7 3229.84  20
   0 -10   3 87294.1 3405.36  32
   0  10   3 85051.3 3220.06  17
   0  10   3 83490.8 3249.10  14
   0  10   3 85684.2 3246.15  29
   0  10   4 877.458 196.898  20
   0 -10   4 464.366 280.264  32
   0  10   4 829.034 241.820  19
   0  10   4 831.919 169.686  14
   0  10   4 733.026 228.690  29
   0  10   5 74084.9 2935.45  18
   0 -10   5 71117.4 3020.99  32
   0  10   5 72856.7 2928.21  29
   0  10   5 75363.0 2943.10  19
   0  10   6 16192.0 821.804  18
   0  10   6 15555.4 831.225  29
   0  10   6 15039.4 823.935  19
   0  10   7 32175.7 1404.08  29
   0  10   7 28640.2 1276.77  13
   0  10  -7 30283.2 1388.57  14
   0 -10   7 30687.9 1396.81  12
   0  10   7 31004.2 1402.82  23
   0  10   8 16880.4 973.141  29
   0 -10   8 16258.6 1008.47  26
   0 -10   8 19263.6 993.071  12
   0  10   8 19712.9 905.784  13
   0  10  -8 18889.3 982.003  14
   0  10   8 18202.0 987.377  23
   0  10   9 22874.9 1158.27  23
   0  10   9 22938.3 1160.50  29
   0 -10   9 20371.1 1109.22   8
   0 -10   9 22135.4 1183.81  26
   0  10   9 20683.8 1022.75  13
   0  10  -9 20838.8 1096.19  14
   0 -10   9 22726.6 1142.94  12
   0  10  10 173.994 300.799  23
   0  10  10 32.3260 282.984  29
   0 -10  10-94.7725 266.262   8
   0 -10  10 213.545 308.923  26
   0  10  10 90.5387 196.488  13
   0 -10  10 206.712 278.397  12
   0 -10  10 192.791 239.069   9
   0 -10  11 1546.32 402.953  26
   0 -10  11 1165.57 305.219   8
   0  10  11 1118.93 351.976  23
   0  10  11 1917.30 352.461  31
   0 -10  11 1202.32 337.046  12
   0 -10  11 1014.60 282.168   9
   0 -10  12 1409.42 330.582   9
   0 -10  12 1417.15 352.145   8
   0  10  12 983.693 344.005  23
   0 -10  12 1068.87 381.678  26
   0 -10  13 10230.3 780.480  26
   0 -10  13 13639.4 796.279   8
   0  10  13 11263.4 761.667  23
   0  10  13 8275.34 667.957  31
   0 -10  13 12421.9 739.078   9
   0  10  14 564.105 258.012  31
   0 -10  14 864.659 347.264  26
   0 -10  14 1290.32 289.167   9
   0  10  15 7495.38 566.519  23
   0 -10  15 7324.02 602.239  26
   0 -10  16 596.147 236.295  10
   0 -10  16 927.107 249.221  11
   0 -10  16 482.293 281.816  26
   0 -10  17 9013.58 529.237  11
   0 -10  17 9736.02 525.986  10
   0 -10  18 1560.11 194.295  11
   0 -11   0 116.254 273.048  32
   0  11   1 7255.61 429.160  20
   0 -11   1 7132.66 580.549  32
   0 -11  -1 6684.77 570.478  32
   0  11   2 1507.56 262.844  19
   0 -11   2 1781.75 362.721  32
   0 -11  -2 1523.75 352.684  32
   0  11   2 1593.42 222.214  20
   0  11   2 1634.46 249.588  14
   0  11   3 8446.10 538.196  18
   0 -11  -3 8822.34 629.800  32
   0 -11   3 8867.36 648.008  32
   0  11   3 8668.44 498.932  20
   0  11   3 8910.58 551.796  19
   0  11   3 8887.26 515.081  14
   0  11   4 2317.31 302.647  18
   0 -11   4 2093.84 391.072  32
   0 -11  -4 1692.43 348.213  32
   0  11   4 2432.83 252.468  14
   0  11   4 3115.72 320.463  19
   0  11   5 2888.10 328.164  18
   0  11   5 3174.90 329.535  29
   0  11   5 2485.00 286.482  20
   0  11   5 2486.00 312.803  19
   0  11   6 3280.08 356.420  18
   0  11   6 3100.52 371.362  29
   0  11  -6 3812.47 402.035  14
   0  11   6 3123.58 365.890  19
   0  11   7 11829.5 736.771  29
   0 -11   7 11979.5 770.071  12
   0  11  -7 13539.8 792.226  14
   0  11   7 12989.2 755.281  19
   0  11   7 13317.7 772.870  23
   0  11   8 28422.9 1403.64  29
   0 -11   8 26367.2 1455.75  26
   0 -11   8 30702.5 1457.95  12
   0  11  -8 31754.1 1436.34  14
   0  11   8 30609.7 1431.82  23
   0  11   9 10171.1 721.730  23
   0  11   9 9636.45 706.366  29
   0 -11   9 12912.3 768.998   8
   0 -11   9 11691.7 749.157  12
   0  11  -9 11913.4 726.985  14
   0 -11   9 9164.18 755.767  26
   0 -11  10 13793.8 889.009  26
   0 -11  10 12311.2 803.202   8
   0  11  10 12987.1 817.787  23
   0  11  10 11861.8 682.538  13
   0 -11  10 11325.6 755.157   9
   0 -11  10 12439.2 805.342  12
   0 -11  11 9658.49 687.925   8
   0  11  11 8580.12 667.647  23
   0 -11  11 9099.23 633.566   9
   0 -11  11 8065.46 721.404  26
   0 -11  12 23339.8 1375.68  26
   0 -11  12 31942.6 1415.74   8
   0  11  12 27230.1 1356.80  23
   0  11  12 22127.9 1283.33  31
   0 -11  12 29289.9 1335.60   9
   0 -11  13 212.576 266.321   8
   0  11  13 57.0958 228.687  31
   0  11  13 201.042 273.057  23
   0  11  14 1987.16 338.178  23
   0 -11  14 1358.65 368.063  26
   0  11  15 5751.72 480.912  23
   0 -11  15 5323.70 522.730  26
   0 -11  16 5891.09 498.303  26
   0 -11  16 7240.14 484.979  10
   0 -11  16 7126.31 495.845  11
   0 -11  17 62.7804 196.026  26
   0 -11  17 359.571 180.034  10
   0 -11  17 206.311 162.624  11
   0  12   0 52466.3 2060.79  14
   0 -12   0 43196.3 2129.72  32
   0 -12  -1 42546.4 1875.98  32
   0 -12   1 41414.0 1882.87  32
   0  12   1 38629.6 1665.41  20
   0  12   1 41660.2 1738.61  14
   0  12   2 950.993 246.350  19
   0  12   2 806.075 217.076  18
   0 -12  -2 1018.28 317.532  32
   0 -12   2 488.918 323.602  32
   0  12   2 896.679 217.842  14
   0  12   3 84008.4 3394.99  18
   0 -12  -3 87028.6 3535.53  32
   0 -12   3 87467.1 3567.46  32
   0  12   3 85574.2 3364.55  14
   0  12   3 85959.4 3408.07  19
   0  12   4 2564.51 332.321  18
   0  12  -4 2653.73 370.753  14
   0  12   4 2233.43 257.663  14
   0  12   4 2778.26 282.986  20
   0  12   4 2915.10 344.106  19
   0  12   5 50605.7 2125.08  18
   0  12   5 46200.1 2053.78  20
   0  12   5 50982.7 2132.21  19
   0  12   6 11356.9 687.109  18
   0  12   6 10375.6 655.174  29
   0  12  -6 11525.0 726.559  14
   0  12   6 10224.2 674.082  19
   0  12   7 49207.2 2182.28  29
   0  12   7 52946.8 2214.00  19
   0  12   7 49071.6 2207.67  23
   0  12  -7 54408.5 2268.23  14
   0 -12   7 52564.1 2269.21  12
   0  12   8 2929.91 411.119  23
   0 -12   8 3141.40 446.554  12
   0  12  -8 4060.03 441.092  14
   0 -12   8 2725.74 464.097  26
   0 -12   9 13719.1 920.002  26
   0 -12   9 12479.4 837.520   8
   0  12   9 14283.4 853.035  23
   0  12  -9 14304.5 859.860  14
   0 -12   9 13332.3 868.622  12
   0 -12   9 13443.1 820.242   9
   0 -12  10 5796.49 545.215   8
   0  12  10 6337.62 542.975  23
   0 -12  10 5900.37 563.783  12
   0 -12  10 6450.85 530.985   9
   0 -12  10 5640.13 617.529  26
   0 -12  11 17707.9 1076.11  26
   0 -12  11 17197.6 1012.55   8
   0  12  11 17905.3 1001.21  23
   0  12  11 14902.0 954.302  31
   0 -12  11 20018.9 1000.23   9
   0 -12  11 17516.6 1034.89  12
   0 -12  12 597.319 299.941   8
   0 -12  12 168.274 236.061   9
   0  12  12 474.483 262.859  31
   0  12  12 429.862 285.238  23
   0  12  13 2205.14 336.073  31
   0 -12  13 3749.64 467.554  26
   0 -12  14 16.0148 276.402  26
   0  12  14-64.6493 222.513  23
   0 -12  15 10270.6 678.047  26
   0 -12  16 3084.65 311.519  11
   0 -12  16 3273.42 304.313  10
   0 -12  17 8216.42 460.742  11
   0 -13   0 36.6975 331.893  32
   0  13   0 122.313 220.089  14
   0 -13  -1 545.362 372.104  32
   0 -13   1 650.542 370.075  32
   0  13  -1 1236.47 292.078  14
   0  13   1 1180.43 251.266  14
   0  13   2 10159.8 650.477  19
   0 -13   2 10424.6 775.072  32
   0  13   2 10926.3 639.729  18
   0  13  -2 11959.0 719.500  14
   0  13   2 10457.1 632.649  14
   0  13   3 80327.6 3251.53  18
   0  13   3 75234.9 3244.45  19
   0  13   3 81613.0 3220.47  14
   0  13   4 2460.00 334.441  18
   0  13   4 2298.40 322.505  19
   0  13   4 2343.44 276.962  14
   0  13  -4 3085.75 402.951  14
   0  13  -5 310.782 264.551  14
   0  13   5 301.589 246.038  19
   0  13   5 356.994 230.913  18
   0 -13   6 33.3843 311.354  12
   0  13   6 199.517 218.070  18
   0  13   6 69.3917 243.713  19
   0  13   6 423.089 263.745  23
   0  13  -6 16.0352 270.339  14
   0  13   7 4380.66 459.089  19
   0  13   7 4873.92 465.149  23
   0 -13   7 4340.92 506.559  12
   0  13  -7 4216.66 464.482  14
   0  13   8 11695.7 753.520  23
   0 -13   8 12515.3 821.585  12
   0  13  -8 12474.3 786.082  14
   0 -13   8 9619.95 808.729  26
   0 -13   9 8154.90 741.458  26
   0 -13   9 9861.53 717.617   8
   0  13   9 9978.70 688.972  23
   0 -13   9 8764.08 706.720  12
   0  13  -9 10291.4 715.085  14
   0 -13   9 10458.5 679.798   9
   0 -13  10 1978.05 379.397   8
   0  13  10 2046.96 378.315  23
   0 -13  10 2120.12 356.407   9
   0 -13  10 2123.84 458.599  26
   0 -13  11 4675.17 504.521   8
   0  13  11 3009.30 411.586  31
   0 -13  11 4250.38 495.288  12
   0  13  11 4592.55 465.447  23
   0  13  12 7887.57 578.862  31
   0 -13  12 7983.98 684.197  26
   0 -13  13 526.369 310.773  26
   0 -13  13 1270.32 300.305   8
   0  13  13 557.979 248.308  23
   0 -13  14 2400.13 385.102  26
   0  13  14 2263.59 314.291  23
   0 -13  15 712.764 265.116  26
   0 -13  16 6612.26 420.366  11
   0 -13  16 7644.58 424.934  10
   0  14   0 82668.3 3344.20  14
   0  14   1 48832.0 2048.61  14
   0  14  -1 50616.4 2090.15  14
   0  14   1 46038.5 2015.37  18
   0  14   1 45189.2 2028.69  19
   0  14   2 9010.09 588.601  14
   0  14  -2 9299.98 659.258  14
   0  14   2 9445.51 607.847  18
   0  14   2 8339.35 586.817  19
   0  14  -3 36720.2 1599.20  14
   0  14   3 33466.0 1479.67  14
   0  14   3 31816.9 1500.13  18
   0  14   3 31252.3 1505.78  19
   0  14  -4 477.149 296.334  14
   0  14   4 323.241 238.687  18
   0  14   4 564.850 254.422  19
   0  14   5 42293.1 1820.19  18
   0  14   5 38562.0 1797.81  19
   0  14   5 38234.5 1775.86  23
   0  14   6 8577.64 604.039  18
   0  14   6 7974.91 602.811  19
   0  14   6 8189.44 590.792  23
   0 -14   6 7685.45 678.626  12
   0  14  -6 9274.31 667.436  14
   0  14   7 5006.87 491.306  19
   0  14   7 5472.75 497.330  23
   0  14  -7 5534.80 527.991  14
   0 -14   7 5385.40 567.303  12
   0 -14   8 3354.05 512.304  26
   0  14  -8 4010.24 482.736  14
   0 -14   8 4149.63 493.433  12
   0  14   8 3813.95 415.011  23
   0 -14   9 23808.7 1368.07  26
   0  14   9 26291.4 1278.82  23
   0 -14   9 26070.4 1329.41   8
   0 -14  10 23743.7 1237.62   8
   0 -14  10 20571.5 1259.51  26
   0 -14  10 24447.1 1262.70  12
   0  14 -10 23547.1 1197.51  14
   0  14  10 21547.8 1151.18  23
   0 -14  11 37230.9 1868.34  26
   0  14  11 35190.0 1742.24  31
   0 -14  12 722.135 280.976   8
   0 -14  12 864.007 354.637  26
   0  14  12 323.035 230.490  31
   0  14  12 790.322 272.690  23
   0  14  13 5493.70 453.936  23
   0 -14  13 4481.49 500.645  26
   0  14  14 705.451 217.788  23
   0 -14  14 430.449 272.587  26
   0 -14  15 2831.25 328.677  26
   0  15   0-148.686 250.223  19
   0  15   0 352.872 227.612  14
   0  15   1 26.8853 241.881  19
   0  15   1 192.291 216.755  18
   0  15  -1 266.077 293.545  14
   0  15   1-13.4282 227.046  14
   0  15   2 637.335 270.813  19
   0  15   2 739.592 260.886  18
   0  15  -2 402.233 285.112  14
   0  15   2 662.551 230.369  14
   0  15   3 797.685 263.792  18
   0  15   3 1007.73 266.460  19
   0  15  -3 1047.95 326.014  14
   0  15   3 855.278 251.148  14
   0  15   4 3821.20 401.740  18
   0  15   4 3950.33 423.910  19
   0  15  -4 3976.07 457.497  14
   0  15   5 55.5093 231.782  18
   0  15   5 100.583 242.206  19
   0  15  -5 51.6727 281.393  14
   0  15   6 16202.2 891.190  18
   0  15   6 15194.3 890.887  19
   0  15  -6 17070.7 978.073  14
   0 -15   6 15486.1 978.473  12
   0  15   6 14128.3 846.422  23
   0  15   7 387.058 257.781  23
   0  15   8 1731.42 314.458  23
   0 -15   8 1140.45 389.588  26
   0  15  -8 1178.14 328.924  14
   0 -15   8 974.898 347.643  12
   0 -15   9 3860.25 492.680  12
   0  15   9 4283.64 425.081  23
   0 -15   9 3995.74 478.542   8
   0  15  -9 4051.95 454.016  14
   0 -15  10 3710.75 535.969  26
   0  15 -10 4190.23 443.485  14
   0 -15  10 3864.68 478.522  12
   0 -15  11 2444.40 437.342  26
   0 -15  11 2435.19 357.147   8
   0  15  11 2499.22 326.828  31
   0  15  11 2245.47 327.337  23
   0 -15  12 1064.24 340.936  26
   0 -15  12 1037.92 278.928   8
   0  15  12 1182.98 262.614  23
   0  15  13 9.63808 193.626  23
   0 -15  13 689.213 287.808  26
   0 -15  14 1619.40 297.412  26
   0 -15  15 8754.57 446.036  11
   0 -15  15 5817.12 440.467  26
   0  16   0 1972.56 331.354  14
   0  16   0 2535.57 346.437  18
   0  16   0 1692.91 328.269  19
   0  16   1 2757.01 365.058  14
   0  16  -1 2689.12 376.541  14
   0  16   1 2483.92 359.756  18
   0  16   1 2654.28 362.869  19
   0  16   2 28214.6 1361.07  14
   0  16  -2 30246.8 1438.41  14
   0  16   2 28234.2 1359.75  18
   0  16   2 28790.6 1384.04  19
   0  16   3 4177.65 399.842  14
   0  16  -3 4600.73 481.330  14
   0  16   3 4117.38 421.803  18
   0  16   3 4509.29 455.636  19
   0  16  -4 19450.1 1058.75  14
   0  16   4 17709.0 977.272  18
   0  16   4 18088.6 998.423  19
   0  16   5 40818.4 1843.93  18
   0  16   5 42263.3 1869.20  19
   0  16   6 6562.31 535.188  19
   0 -16   7 229.807 328.192  12
   0  16  -7 594.881 299.065  14
   0 -16   7 839.314 417.993  26
   0 -16   8 624.630 328.489  12
   0  16  -8 642.387 296.617  14
   0 -16   8 393.265 288.885   8
   0  16   9 12974.9 763.549  23
   0  16  -9 14818.7 847.697  14
   0 -16   9 14998.3 893.484  12
   0  16 -10 9758.34 630.313  14
   0 -16  10 7774.19 688.230  26
   0  16  10 8135.81 559.941  23
   0  16 -10 6674.63 608.397  33
   0 -16  10 9769.58 684.831  12
   0 -16  10 9557.66 650.791   8
   0 -16  11 3792.50 402.508   8
   0 -16  11 3815.08 468.695  26
   0  16  11 3905.28 370.887  23
   0 -16  12 2722.10 327.067   8
   0 -16  12 2158.73 364.349  26
   0  16  12 2075.32 271.430  23
   0 -16  13 1096.27 268.512  26
   0 -16  14 4666.97 376.651  26
   0  17   0 108.005 222.681  18
   0  17   0-184.918 226.305  19
   0  17   1 327.276 254.068  19
   0  17   1 54.1698 227.689  18
   0  17  -1 284.411 237.880  18
   0  17  -1 201.789 245.254  19
   0  17   2 385.030 248.966  19
   0  17   2 652.980 253.155  18
   0  17   3 10102.8 675.922  19
   0  17   3 9509.18 650.552  18
   0  17   4 1894.57 320.046  18
   0  17   4 1398.44 306.097  19
   0  17   5 2225.26 341.315  18
   0  17   5 2314.22 342.715  19
   0 -17   5 2612.18 436.435  12
   0  17  -5 2709.99 420.971  14
   0  17   6 3661.11 400.355  19
   0 -17   6 3887.01 495.035  12
   0  17  -6 3617.95 463.855  14
   0  17  -7 804.385 299.023  14
   0 -17   7 872.614 351.831  12
   0 -17   8 1195.70 404.535  26
   0 -17   8 1777.59 357.056  12
   0  17  -8 1948.07 342.491  14
   0 -17   8 1483.40 342.067   8
   0 -17   9 1140.13 305.765   8
   0  17   9 1322.54 240.765  23
   0 -17   9 1090.88 352.681  26
   0  17  -9 1504.34 298.202  14
   0 -17   9 1141.95 325.113  12
   0  17 -10 14258.7 721.776  14
   0  17  10 10105.6 612.586  23
   0 -17  10 11137.1 759.935  26
   0 -17  10 14306.7 755.005   8
   0  17 -10 9073.03 676.268  33
   0  17  10 7857.55 604.365  31
   0 -17  10 13977.8 781.760  12
   0 -17  11 246.109 219.141   8
   0 -17  11 243.264 275.351  26
   0  17  11-16.6139 180.147  23
   0 -17  12 368.569 258.479  26
   0 -17  12 273.078 181.936   8
   0 -17  13 4023.76 357.089  26
   0  18   0 851.010 261.575  14
   0  18   0 713.751 256.270  19
   0  18   0 448.860 248.002  18
   0  18  -1 10672.8 684.037  19
   0  18   1 9721.40 654.185  19
   0  18   1 10049.3 662.917  14
   0  18  -1 10810.1 711.437  14
   0  18   1 9546.46 645.888  18
   0  18  -1 10190.1 655.740  18
   0  18   2 10305.4 678.614  19
   0  18  -2 10554.8 700.364  19
   0  18   2 9872.03 643.628  14
   0  18  -2 12188.7 756.464  14
   0  18  -2 10115.8 664.025  18
   0  18   2 10481.2 669.540  18
   0  18   3 3044.32 378.253  19
   0  18  -3 3404.21 416.551  14
   0  18   3 2753.15 356.619  18
   0  18   4 46515.7 2040.43  19
   0  18   4 43414.8 2001.05  18
   0 -18   5 9825.81 762.895  12
   0  18  -5 9840.57 700.121  14
   0 -18   6 36869.6 1720.13  12
   0  18  -6 42125.1 1709.97  14
   0 -18   7 34.3842 279.095  12
   0 -18   7 299.142 338.208  26
   0  18  -7 377.913 274.188  14
   0 -18   7 15.0374 259.590   8
   0 -18   8 20947.5 1111.63  12
   0  18  -8 22418.6 1093.22  14
   0 -18   8 21209.3 1085.00   8
   0 -18   9 1815.31 375.176  26
   0 -18   9 1985.96 353.896  12
   0  18  -9 1619.29 329.428  33
   0  18  -9 2144.73 306.798  14
   0 -18   9 2192.42 320.154   8
   0 -18  10 1056.29 310.872  26
   0 -18  10 1449.90 288.058  12
   0  18 -10 986.426 258.347  33
   0  18 -10 1640.38 260.153  14
   0 -18  10 1221.55 256.679   8
   0 -18  11 1772.47 249.624   8
   0 -18  11 1861.17 318.314  26
   0 -18  12 6785.10 463.983  26
   0  19   0-13.3923 211.607  14
   0  19  -1 4445.60 436.298  14
   0  19   1 3819.53 385.224  14
   0  19  -2 2487.74 360.552  14
   0  19   2 2134.97 284.839  14
   0  19  -3 15055.3 861.090  14
   0  19  -3 13413.6 781.525  18
   0  19   3 14123.5 788.783  18
   0 -19   4 6620.25 606.729  12
   0  19  -4 6653.86 534.354  14
   0  19   4 5387.63 466.097  19
   0  19  -4 5074.03 440.866  18
   0  19   4 5127.32 438.758  18
   0  19  -4 5673.80 478.635  19
   0  19  -5 58.7153 251.890  14
   0  19   5 23.7424 194.580  19
   0 -19   5 280.072 321.579  12
   0 -19   6 559.898 315.019  12
   0 -19   6-53.0697 331.914  26
   0  19  -6 662.247 269.668  14
   0 -19   7-38.4602 231.877   8
   0 -19   7 181.398 272.692  12
   0  19  -7-65.7030 218.785  14
   0 -19   7 16.4770 303.459  26
   0 -19   8-133.987 276.957  26
   0 -19   8 34.3046 207.369   8
   0 -19   8-82.8972 243.231  12
   0  19  -8 26.9188 231.624  33
   0  19  -8-35.7456 203.255  14
   0 -19   9 3084.47 393.726  26
   0 -19   9 4082.31 350.486   8
   0 -19   9 3629.42 385.334  12
   0  19  -9 2617.10 343.698  33
   0  19  -9 4129.73 361.260  14
   0 -19  10 577.378 189.026   8
   0 -19  10 312.220 229.208  26
   0 -19  11 1262.42 239.459  26
   0  20   0 2733.57 325.041  14
   0  20   0 3003.00 322.649  18
   0  20   0 2596.06 333.046  19
   0  20   1 9001.73 570.213  14
   0  20  -1 8891.13 600.853  14
   0  20   1 8943.50 565.710  18
   0  20  -1 9043.12 570.188  18
   0  20   1 8940.37 582.888  19
   0  20  -1 9271.62 589.564  19
   0  20  -2 30193.9 1362.35  14
   0  20   2 27510.1 1294.50  18
   0  20  -2 27094.7 1293.69  18
   0  20   2 28803.0 1327.02  19
   0  20  -2 30942.6 1342.57  19
   0  20   3 1920.35 282.182  19
   0  20  -3 1867.08 292.766  19
   0  20   3 1917.90 267.005  18
   0  20  -3 2018.43 275.690  18
   0  20  -3 1882.66 311.711  14
   0 -20   3 2358.95 410.038  12
   0 -20   4 14319.4 852.960  12
   0  20  -4 14133.2 775.869  14
   0  20   4 13580.2 727.306  19
   0  20  -4 12534.6 717.987  19
   0 -20   5 565.516 327.906  26
   0  20  -5 828.479 210.729  18
   0  20  -5 716.324 231.384  19
   0  20  -5 1154.52 265.849  14
   0 -20   5 1092.71 335.894  12
   0  20  -6 16877.0 864.851  19
   0 -20   6 18263.7 897.819   8
   0  20  -6 21646.4 953.809  14
   0 -20   6 20058.1 984.714  12
   0  20  -6 15965.4 824.560  18
   0 -20   7 518.592 293.401  26
   0 -20   7 1218.81 292.286  12
   0  20  -7 767.746 214.276  19
   0  20  -7 552.379 180.852  18
   0 -20   7 999.413 236.282   8
   0  20  -7 443.200 233.544  33
   0  20  -7 1131.48 246.220  14
   0 -20   8 6842.58 569.182  26
   0 -20   8 10492.9 601.607  12
   0  20  -8 8515.14 516.786  19
   0 -20   8 9087.97 522.611   8
   0  20  -8 7753.66 461.191  18
   0  20  -8 7704.73 547.342  33
   0  20  -8 10904.6 570.538  14
   0 -20   9 189.361 144.444   8
   0  20  -9-28.6925 157.266  19
   0 -20   9 211.517 217.606  26
   0  20 -10 3418.85 266.355  19
   0  21   0 86.6178 189.551  33
   0  21   0-48.4133 173.281  14
   0  21   0 138.241 157.506  18
   0  21   0-68.3684 181.247  19
   0  21  -1 578.844 202.242  14
   0  21   1 483.898 203.791  19
   0  21  -1 392.017 211.891  19
   0  21   1 614.804 181.002  18
   0  21  -1 153.970 168.719  18
   0  21  -2 4938.34 380.570  18
   0  21   2 5249.29 376.753  18
   0  21   2 5092.26 399.226  19
   0  21  -2 5783.20 418.673  19
   0 -21   2 6166.08 521.947  12
   0  21  -2 6176.98 443.992  14
   0  21   3 1871.59 260.922  19
   0  21  -3 1971.69 243.036  18
   0 -21   3 1974.93 348.419  12
   0  21  -3 2274.16 275.447  19
   0  21  -3 2216.75 285.575  14
   0 -21   4 213.058 240.874  12
   0  21  -4 244.529 184.902  19
   0  21  -4-15.1584 153.789  18
   0 -21   4 153.973 277.360  26
   0  21  -4 23.9002 219.556  33
   0  21  -4 85.7763 181.847  14
   0 -21   5 1087.85 276.996  12
   0  21  -5 595.998 163.043  18
   0  21  -5 861.446 208.949  19
   0 -21   5 637.351 276.397  26
   0  21  -5 1079.62 254.945  33
   0  21  -5 1139.50 233.012  14
   0 -21   6 1683.67 274.624  12
   0  21  -6 1188.78 205.217  19
   0  21  -6 903.619 236.752  33
   0  21  -6 1289.00 237.050  14
   0 -21   7 1295.86 274.967  26
   0 -21   7 2223.82 293.071  12
   0  21  -7 1828.03 217.306  19
   0  21  -8-5.85020 121.380  19
   0 -21   8 111.136 180.184  26
   0  22   0 23020.4 987.089  19
   0  22   0 20507.1 936.374  18
   0  22  -1 433.936 170.295  19
   0  22   1 113.228 151.396  19
   0  22  -1 228.632 139.225  18
   0 -22   1 200.093 228.170  12
   0  22  -1 122.290 161.879  33
   0  22  -2 15973.7 748.812  19
   0  22   2 15399.1 738.179  19
   0  22  -2 16945.8 771.931  14
   0 -22   2 17664.0 872.934  12
   0 -22   3-248.110 248.190  26
   0  22  -3 485.806 173.724  14
   0  22  -3 236.341 160.229  19
   0  22  -3 55.5850 178.833  33
   0 -22   3 449.372 224.789  12
   0  22  -4 6727.05 398.861  14
   0 -22   4 6732.71 445.900  12
   0  22  -4 5682.04 351.062  19
   0 -22   5 18.8485 205.083  26
   0  22  -5 79.8463 135.598  19
   0 -23   1 231.646 184.422  26
  -1   0  17 103.294 291.052  30
  -1   0  17-14.1868 248.366   9
  -1   0  16 23094.0 1288.99  25
  -1   0  16 25017.8 1229.13   6
  -1   0  16 24897.4 1311.21  30
  -1   0  16 23320.3 1208.19  10
  -1   0  16 23289.4 1218.14   9
  -1   0  16 23647.0 1208.42  11
  -1   0  15 82.2539 279.810  26
  -1   0  15 31.2553 248.646   9
  -1   0  15 293.436 340.557  25
  -1   0  15 206.195 270.584   6
  -1   0  15-59.1482 333.339  30
  -1   0  15 46.5318 249.290  11
  -1   0  15 90.8733 261.417  10
  -1   0  14 21255.9 1149.29  26
  -1   0  14 19489.5 1201.41  25
  -1   0  14 22718.2 1134.40   7
  -1   0  14 22923.5 1150.93   6
  -1   0  14 22018.4 1239.77  30
  -1   0  14 19852.0 1086.84  10
  -1   0  14 21802.4 1115.07  11
  -1   0  14 20744.0 1112.92   9
  -1   0  13-150.398 303.193  26
  -1   0  13 54.4501 330.023  25
  -1   0  13 194.495 236.307   9
  -1   0  13 86.1439 243.484   7
  -1   0  13 289.039 256.558   6
  -1   0  13 207.457 250.178   4
  -1   0  13 163.638 315.630  30
  -1   0  13 40.2932 220.152  10
  -1   0  13 13.8595 224.978  11
  -1   0  12 52697.9 2425.95  26
  -1   0  12 52812.2 2485.33  25
  -1   0  12 52450.0 2472.71  24
  -1   0  12 63884.3 2470.29   7
  -1   0  12 63110.8 2450.07   4
  -1   0  12 65533.5 2478.81   6
  -1   0  12 58068.6 2422.81   9
  -1   0  12 59433.4 2429.40  11
  -1   0  12 58951.8 2411.57  10
  -1   0  12 52984.9 2501.17  30
  -1   0  11 120.180 239.197  26
  -1   0  11 72.4523 268.259  24
  -1   0  11 145.014 248.743  23
  -1   0  11 117.764 277.938  25
  -1   0  11-23.5300 215.064   7
  -1   0  11 99.7172 198.324   9
  -1   0  11 99.7915 195.787  13
  -1   0  11 228.821 219.011   2
  -1   0  11 67.9688 221.017   4
  -1   0  11 185.397 207.406   6
  -1   0  11 226.040 293.986  30
  -1   0  10 46228.4 1888.38   6
  -1   0  10 43291.4 1870.66   4
  -1   0  10 44169.8 1930.44  29
  -1   0  10 48997.6 1990.37  30
  -1   0  10 45494.6 1899.31  26
  -1   0  10 43203.1 1933.15  24
  -1   0  10 42671.2 1938.62  25
  -1   0  10 46302.3 1903.33  23
  -1   0  10 42440.2 1878.75   7
  -1   0  10 49077.5 1931.71  31
  -1   0  10 44728.8 1892.23   2
  -1   0  10 45366.3 1874.15  13
  -1   0  10 41973.7 1854.25   9
  -1   0   9-90.6415 204.627   7
  -1   0   9 9.62242 222.308  31
  -1   0   9-18.2083 200.966   2
  -1   0   9 109.370 201.897   1
  -1   0   9 166.219 254.355  24
  -1   0   9 81.7132 237.076  23
  -1   0   9-150.250 267.880  28
  -1   0   9-35.8204 221.710  26
  -1   0   8 72014.0 2853.93   6
  -1   0   8 65880.9 2839.50   5
  -1   0   8 63825.9 2831.49   4
  -1   0   8 80909.5 2919.68  29
  -1   0   8 83256.8 2961.64  30
  -1   0   8 80172.7 2937.94  28
  -1   0   8 78616.2 2871.13  26
  -1   0   8 75128.5 2865.77  23
  -1   0   8 74711.1 2911.60  24
  -1   0   8 64436.7 2841.55   7
  -1   0   8 87686.2 2904.27  31
  -1   0   8 67781.9 2849.15   2
  -1   0   8 67595.4 2849.33   1
  -1   0   8 76261.5 2850.84  13
  -1   0   8 71798.1 2838.03   9
  -1   0   7-73.5407 238.566  27
  -1   0   7 140.192 204.665  26
  -1   0   7 58.7293 205.520  23
  -1   0   7 104.785 193.517   7
  -1   0   7 166.372 165.808   8
  -1   0   7-75.8141 166.452   9
  -1   0   7 149.258 176.767  13
  -1   0   7 40.4814 187.196   2
  -1   0   7 80.2469 191.061   3
  -1   0   7 183.535 181.393   6
  -1   0   7 6.27699 181.411   4
  -1   0   7 60.7800 257.818  30
  -1   0   7 114.119 232.857  29
  -1   0   6 6508.38 354.614   5
  -1   0   6 6709.25 354.681   4
  -1   0   6 7020.84 354.490   6
  -1   0   6 4379.51 350.384  29
  -1   0   6 4103.27 369.357  30
  -1   0   6 4239.19 326.470  26
  -1   0   6 3971.52 356.886  27
  -1   0   6 3696.36 352.390  28
  -1   0   6 4163.10 355.781  24
  -1   0   6 4792.12 344.952  23
  -1   0   6 5995.88 325.941   8
  -1   0   6 5880.85 352.759   7
  -1   0   6 3661.07 319.121  31
  -1   0   6 7699.20 373.636   1
  -1   0   6 7032.21 363.851   3
  -1   0   6 7163.46 367.330   2
  -1   0   6 5836.91 331.499   9
  -1   0   6 5732.05 332.205  13
  -1   0   5 21.1212 141.540   4
  -1   0   5 12.5946 137.505   6
  -1   0   5 47.1233 137.008   5
   1   0  -5 41.1380 46.6924  33
  -1   0   5 54.4164 155.284  31
  -1   0   5 10.1892 191.083  29
  -1   0   5 115.371 191.794  30
  -1   0   5-119.922 186.385  28
  -1   0   5 16.9374 150.639  26
  -1   0   5 16.3841 184.526  27
  -1   0   5 119.413 155.509  23
  -1   0   5 48.7314 180.306  24
  -1   0   5 7.71569 125.850   8
  -1   0   5 48.4198 144.980   7
  -1   0   5 96.6302 140.709   3
  -1   0   5 48.1978 145.796   1
  -1   0   5 30.6430 128.344   9
  -1   0   5-20.1090 127.319  13
  -1   0   4 275524. 10546.7   4
  -1   0   4 296615. 10551.3   6
  -1   0   4 280257. 10548.3   5
  -1   0   4 301617. 10561.1  31
  -1   0   4 300843. 10584.9  30
  -1   0   4 310696. 10574.1  29
  -1   0   4 292254. 10574.9  28
  -1   0   4 276864. 10546.3  26
  -1   0   4 293865. 10576.7  27
  -1   0   4 273636. 10571.1  24
  -1   0   4 317000. 10562.1  23
  -1   0   4 278645. 10550.8   7
  -1   0   4 289093. 10543.9   8
   1   0  -4 281522. 10492.3  33
  -1   0   4 284225. 10552.3   3
  -1   0   4 282375. 10551.4   1
  -1   0   4 286756. 10542.3   9
  -1   0   4 292651. 10547.2  13
   1   0  -4 277695. 10489.5  14
  -1   0   3 100.938 106.761   1
   1   0  -3 44.2760 50.1325  33
  -1   0   3-13.0880 114.906  31
  -1   0   3-66.8676 144.469  29
  -1   0   3 122.052 143.566  30
  -1   0   3 7.05555 102.036  26
  -1   0   3 77.3861 135.940  27
  -1   0   3 27.5216 137.785  24
  -1   0   3 129.196 125.003  23
  -1   0   3 37.4637 108.258   7
  -1   0   3 44.4377 94.4384   8
  -1   0   3 59.8181 45.6605  34
  -1   0   3 36.3972 103.721   5
  -1   0   3 79.8886 103.286   6
  -1   0   3-2.39567 105.306   4
  -1   0   3 50.8024 97.4918  13
   1   0  -3-1.56700 47.9236  14
  -1   0   2 100945. 3746.67   1
   1   0  -2 100071. 3727.00  33
  -1   0   2 103787. 3751.36  31
  -1   0   2 105941. 3757.75  29
  -1   0   2 107325. 3745.68  26
  -1   0   2 104280. 3750.39  23
  -1   0   2 102874. 3756.62  24
  -1   0   2 102072. 3757.36  25
  -1   0   2 100234. 3746.78   6
  -1   0   2 95955.5 3743.24   4
  -1   0   2 98155.9 3745.47   7
  -1   0   2 102246. 3742.77   8
  -1   0   2 99310.8 3725.11  14
  -1   0   2 102161. 3750.70  15
  -1   0   2 100875. 3750.28  16
   1   0  -1 22.1159 29.0663  22
  -1   0   1 36.3881 38.2676  25
  -1   0   1 23.5307 25.9417  26
   1   0  -1 19.9431 22.5826  12
   1   0  -1 13.9599 31.5803  33
  -1   0   1 65.1253 31.0413  33
   1   0   0 83879.9 2899.51  22
   1   0   0 85941.3 2903.06  33
  -1   0   0 77145.0 2900.55  33
   1   0   1 63.5459 63.7578  30
   1   0   1 14.6545 49.2209  26
   1   0   1 13.1539 40.1362  12
  -1   0  -1 10.4727 38.3794  12
  -1   0  -1-9.62332 37.5146  22
   1   0   1 74.5145 62.5700  21
   1   0   1 20.9829 51.5508  20
   1   0   1 40.2652 44.9631   9
   1   0   1-19.9108 67.1882  35
  -1   0  -1 12.9375 41.4956  33
   1   0   1 18.5312 43.7885  33
   1   0   1 128.988 37.0022  31
   1   0   2 8221.08 328.166  30
   1   0   2 6458.14 294.819  26
   1   0   2 5763.35 278.569   9
   1   0   2 4185.95 277.111   2
   1   0   2 8059.29 332.754  35
   1   0   2 5185.52 272.473   8
   1   0   2 5140.70 288.728   7
   1   0   2 7855.54 284.091  31
  -1   0  -2 8023.52 269.915  33
   1   0   2 5467.75 276.274  13
   1   0   3 185.392 171.363  30
   1   0   3-9.04667 126.203  26
   1   0   3 11.1638 111.338   6
   1   0   3 144.459 125.818   2
   1   0   3 50.8742 171.473  35
   1   0   3 22.3729 133.955   7
   1   0   3 137.787 112.848   9
   1   0   3 49.6861 102.897   8
   1   0   3 147.633 118.399  31
  -1   0  -3-9.67679 73.5962  33
   1   0   3 29.7812 109.167  13
   1   0   4 1038.02 154.199  31
   1   0   4 1021.04 202.488  30
   1   0   4 793.832 167.669  26
   1   0   4 550.772 191.036  24
   1   0   4 64.3065 137.148   2
  -1   0  -4 1145.03 92.9227  33
   1   0   4 256.826 154.644   7
   1   0   4 199.813 127.632   9
   1   0   4 224.865 115.872   8
   1   0   4 367.276 132.187  13
   1   0   4 178.139 132.450   6
  -1   0  -5 33.9926 63.8507  33
   1   0   5 96.5546 136.049  31
   1   0   5-47.0120 195.691  29
   1   0   5 173.910 193.849  30
   1   0   5 34.7307 159.747  26
   1   0   5 19.3481 164.665  23
   1   0   5 54.1891 186.469  24
   1   0   5 60.3214 144.221   2
   1   0   5 148.245 160.994   7
   1   0   5 59.3270 129.108   8
   1   0   5 31.5409 133.141   9
   1   0   5 99.2385 153.397   5
   1   0   5 51.6991 141.721   6
   1   0   5-4.49344 127.430  13
   1   0   6 177716. 6449.58   6
   1   0   6 184036. 6448.59  31
   1   0   6 169323. 6481.08  29
   1   0   6 178756. 6503.87  30
   1   0   6 185412. 6464.14  26
   1   0   6 177830. 6454.07  23
   1   0   6 167142. 6452.27   2
  -1   0  -6 165144. 6338.31  33
   1   0   6 166344. 6454.08   7
   1   0   6 170885. 6430.43   8
   1   0   6 174062. 6441.63  13
   1   0   6 182210. 6449.98   9
   1   0   7 172.951 228.915  26
   1   0   7 6.90004 225.092  23
   1   0   7 17.8199 252.123  24
   1   0   7 43.8501 199.334   2
   1   0   7-43.1393 172.130   8
   1   0   7 14.7263 210.585   7
   1   0   7 297.546 188.910   9
   1   0   7 64.0666 278.309  30
   1   0   7 145.872 279.460  29
   1   0   7 118.421 173.960  13
   1   0   7 49.8719 196.780   5
   1   0   7-67.1015 189.882   6
   1   0   8 10966.9 719.234  24
   1   0   8 11439.0 672.378  23
   1   0   8 10377.0 651.039  31
   1   0   8 15781.4 678.765   8
   1   0   8 16345.3 707.459   9
   1   0   8 9696.50 685.533  29
   1   0   8 9476.03 697.329  30
   1   0   8 18369.9 734.664   5
   1   0   8 18319.6 726.404   6
   1   0   9 19.0217 203.599   4
   1   0   9 125.239 211.961   5
   1   0   9 268.360 278.659  24
   1   0   9 148.960 203.606   7
   1   0   9 251.432 276.157  29
   1   0   9 223.014 274.499  30
   1   0   9 30.0696 231.992  26
   1   0  10 114534. 4905.25  26
   1   0  10 151395. 4956.73   6
   1   0  10 141996. 4947.02   4
   1   0  10 143456. 4950.33   5
   1   0  10 121038. 4897.87  23
   1   0  10 117384. 4957.79  24
   1   0  10 138603. 4950.13   7
   1   0  10 102478. 4913.00  29
   1   0  10 115063. 4963.95  30
   1   0  10 131610. 4915.11   9
   1   0  11-78.7944 265.289  26
   1   0  11 73.2933 211.444   6
   1   0  11 145.801 220.920   4
   1   0  11-61.8015 222.389   5
   1   0  11 77.7559 277.555  24
   1   0  11 132.630 227.636  23
   1   0  11 12.0695 213.076   9
   1   0  11 75.9595 224.730   7
   1   0  11 95.5798 312.152  30
   1   0  11 14.3682 252.249  29
   1   0  11 81.2149 210.408  10
   1   0  12 12208.5 788.490  26
   1   0  12 11560.5 819.423  25
   1   0  12 12298.8 826.551  24
   1   0  12 11887.2 746.325  23
   1   0  12 13032.7 752.455   4
   1   0  12 13383.6 764.768   6
   1   0  12 13352.8 771.893   7
   1   0  12 12741.1 859.129  30
   1   0  12 12359.9 808.540  29
   1   0  12 12146.9 736.144  10
   1   0  12 12601.2 749.563   9
   1   0  12 11256.6 719.835  11
   1   0  13-15.7487 282.590  26
   1   0  13 54.9434 302.074  24
   1   0  13 222.471 315.310  25
   1   0  13 42.8255 251.309   4
   1   0  13-14.5747 231.872   6
   1   0  13-118.130 285.423   9
   1   0  13 44.4770 257.349   7
   1   0  13-75.5974 333.638  30
   1   0  13-57.0485 240.390  10
   1   0  13 28.2432 228.453  11
   1   0  14 312.764 298.658  26
   1   0  14 482.223 338.754  25
   1   0  14 221.208 251.728   4
   1   0  14 567.959 277.060   7
   1   0  14 325.052 252.216   9
   1   0  14-74.6773 238.595  11
   1   0  14 241.028 248.635  10
   1   0  14 234.490 363.638  30
   1   0  14 153.034 257.322   6
   1   0  15 16.5452 300.045  26
   1   0  15 30.3538 231.395   6
   1   0  15-114.250 324.822  25
   1   0  15 124.899 244.985   9
   1   0  15 223.726 263.308   7
   1   0  15 119.934 240.935  11
   1   0  15-105.894 252.656  10
   1   0  15 77.3319 316.853  30
   1   0  17 139.658 224.131  10
   1   0  17-50.2454 211.081  11
   1   0  17-73.9182 203.840   6
  -1  -1  18 3135.29 356.449  11
  -1  -1  18 2686.70 328.570  10
  -1  -1  18 2957.55 351.441   9
  -1  -1  17-14.0594 242.675   6
  -1   1  17 13.4481 222.539   6
  -1  -1  17 125.059 236.355  10
  -1   1  17 195.623 238.382  11
  -1  -1  17 56.8996 246.947  11
  -1   1  17 261.986 227.455  10
  -1   1  17-14.0566 228.920   9
  -1  -1  17 113.459 234.685   9
  -1   1  17 219.814 300.163  30
  -1  -1  17 69.3567 300.140  30
  -1  -1  17 104.777 270.038  26
  -1  -1  16 109.722 245.211   6
  -1   1  16 60.1455 248.123   6
  -1   1  16 129.535 326.765  25
  -1  -1  16 192.374 354.381  25
  -1  -1  16 383.599 261.076   9
  -1   1  16 30.7541 249.696   9
  -1   1  16 243.129 326.578  30
  -1  -1  16 210.900 371.529  30
  -1   1  16 283.424 254.572  10
  -1  -1  16 400.352 265.095  11
  -1   1  16 136.626 239.985  11
  -1  -1  16 360.076 264.235  10
  -1   1  15 343.244 318.142  26
  -1  -1  15 116.893 304.437  26
  -1   1  15 279.951 263.760   6
  -1  -1  15 128.730 256.032   6
  -1  -1  15 39.7447 342.999  25
  -1   1  15 229.445 325.219  25
  -1   1  15 124.884 261.550   9
  -1  -1  15 46.7941 249.868   9
  -1   1  15 213.489 322.157  30
  -1  -1  15 178.981 351.093  30
  -1  -1  15 197.253 255.780  10
  -1   1  15 154.128 246.901  11
  -1   1  15-120.875 256.242  10
  -1  -1  15-109.641 251.749  11
  -1  -1  14 14600.0 1014.71  26
  -1   1  14 14684.3 1007.46  26
  -1  -1  14 25369.3 1127.58   6
  -1   1  14 23993.4 1103.23   6
  -1  -1  14 14736.5 1063.13  25
  -1   1  14 16083.0 1065.60  25
  -1   1  14 22996.4 1077.90   7
  -1  -1  14 21496.2 1075.62   7
  -1  -1  14 15880.0 1083.57  30
  -1   1  14 15602.8 1061.61  30
  -1   1  14 20721.2 1047.88  11
  -1   1  14 19262.2 1039.94   9
  -1  -1  14 20030.8 1035.58  10
  -1   1  14 20651.4 1036.86  10
  -1  -1  14 20468.6 1054.53  11
  -1  -1  14 20225.5 1049.90   9
  -1  -1  13 2415.93 384.349  26
  -1   1  13 2249.51 369.288  26
  -1  -1  13 2324.23 355.849   6
  -1   1  13 2449.44 357.579   6
  -1   1  13 2673.88 348.702   4
  -1  -1  13 2612.85 356.370   4
  -1  -1  13 1939.29 419.483  25
  -1   1  13 2365.21 431.282  25
  -1  -1  13 2493.55 367.166   7
  -1   1  13 2381.34 354.521   7
  -1   1  13 2762.95 449.986  30
  -1  -1  13 1890.91 429.408  30
  -1   1  13 2693.97 360.439  11
  -1   1  13 1987.76 347.476  10
  -1   1  13 2798.72 366.298   9
  -1  -1  13 1689.21 320.471  11
  -1  -1  13 2352.70 353.354   9
  -1  -1  12 7396.71 589.221  26
  -1   1  12 7026.17 575.385  26
  -1   1  12 7800.58 559.217  11
  -1   1  12 8860.12 578.674   9
  -1   1  12 7761.35 547.290  10
  -1  -1  12 7902.32 559.438   9
  -1   1  12 7076.23 621.650  24
  -1  -1  12 7779.66 629.231  24
  -1   1  12 7373.90 631.593  25
  -1  -1  12 6880.71 624.817  25
  -1   1  12 6948.69 582.116  23
  -1   1  12 8847.34 598.142   7
  -1  -1  12 9325.09 604.130   7
  -1   1  12 8832.03 582.789   4
  -1  -1  12 9483.65 595.529   4
  -1  -1  12 9280.35 601.317   6
  -1   1  12 9315.61 592.488   6
  -1   1  12 7598.85 637.816  30
  -1  -1  12 8292.32 661.395  30
  -1   1  11 63548.5 2490.34   6
  -1   1  11 63048.8 2480.24   4
  -1  -1  11 58347.9 2470.28   4
  -1  -1  11 64791.7 2503.59   6
  -1   1  11 56819.9 2526.94  29
  -1   1  11 62900.2 2572.72  30
  -1  -1  11 60697.6 2574.04  30
  -1  -1  11 59072.9 2484.99  26
  -1   1  11 61387.8 2492.76  26
  -1  -1  11 56209.6 2541.30  24
  -1  -1  11 54308.3 2535.84  25
  -1   1  11 58294.8 2495.14  23
  -1   1  11 61494.5 2552.62  25
  -1   1  11 61483.0 2547.13  24
  -1   1  11 64388.3 2503.23   2
  -1  -1  11 62481.9 2501.52   2
  -1   1  11 62886.5 2528.61  31
  -1   1  11 62233.0 2488.26   7
  -1  -1  11 59569.0 2486.73   7
  -1   1  11 58246.7 2451.97  10
  -1  -1  11 57807.1 2460.90   9
  -1   1  11 54983.5 2448.17   9
  -1   1  11 58006.9 2455.88  11
  -1   1  11 62931.5 2480.76  13
  -1  -1  10 2720.96 310.444   4
  -1   1  10 2379.25 294.014   4
  -1   1  10 2628.35 299.369   6
  -1  -1  10 3112.51 322.736   6
  -1   1  10 1938.63 336.232  29
  -1  -1  10 1493.98 308.336  29
  -1  -1  10 1600.61 360.982  30
  -1   1  10 1473.99 336.347  30
  -1  -1  10 1660.22 292.688  26
  -1   1  10 1991.77 317.207  26
  -1  -1  10 1664.46 329.961  24
  -1  -1  10 1572.10 342.458  25
  -1   1  10 1667.06 330.431  24
  -1   1  10 1605.77 335.645  25
  -1   1  10 1709.38 325.951  23
  -1  -1  10 3134.85 318.638   2
  -1   1  10 3001.14 314.080   2
  -1   1  10 1727.81 310.732  31
  -1  -1  10 2360.18 304.943   7
  -1   1  10 2428.79 304.379   7
  -1  -1  10 2546.93 290.676   9
  -1   1  10 2244.72 279.159   9
  -1  -1  10 2543.89 288.059  13
  -1   1  10 2564.32 302.699  13
  -1   1   9 91752.1 3722.13  24
  -1  -1   9 89605.2 3721.38  24
  -1  -1   9 96433.0 3678.38  23
  -1   1   9 92966.6 3675.90   2
  -1   1   9 94135.8 3678.26   1
  -1  -1   9 92928.7 3678.58   2
  -1  -1   9 94061.5 3682.10   1
  -1   1   9 104855. 3716.76  31
  -1   1   9 93891.2 3677.81   7
  -1  -1   9 90307.9 3674.58   7
  -1   1   9 99555.6 3757.51  28
  -1  -1   9 96538.4 3754.79  28
  -1  -1   9 96295.7 3687.31  26
  -1   1   9 92219.5 3680.38  26
  -1   1   8 410.011 307.302  30
  -1  -1   8 613.140 263.577  29
  -1  -1   8 532.406 297.852  30
  -1   1   8 132.599 283.415  29
  -1  -1   8 606.993 284.085  28
  -1   1   8 439.123 282.175  28
  -1   1   8 522.524 246.919  26
  -1  -1   8 423.659 239.965  26
  -1   1   8 692.644 278.780  24
  -1  -1   8 523.965 282.901  24
  -1   1   8 568.874 275.025  23
  -1  -1   8 623.473 246.092  23
  -1  -1   8 1310.38 260.733   1
  -1   1   8 872.154 236.876   2
  -1   1   8 1629.54 253.384   1
  -1  -1   8 1553.14 265.922   2
  -1   1   8 390.512 225.329  31
  -1  -1   8 502.186 242.111  31
  -1  -1   8 759.634 202.469   8
  -1   1   8 944.519 217.649   9
  -1  -1   8 966.648 222.038   9
  -1   1   8 1221.97 246.664   7
  -1  -1   8 1054.50 255.493   7
  -1   1   8 890.295 211.501  13
  -1  -1   8 1072.83 219.327  13
  -1   1   8 1274.52 234.403   4
  -1  -1   8 1294.36 241.148   6
  -1   1   8 1518.31 242.073   5
  -1   1   8 1345.57 232.131   6
  -1  -1   8 1313.11 249.158   4
  -1  -1   8 1273.44 251.397   5
  -1   1   7 84048.4 3112.10  30
  -1   1   7 78349.3 3085.46  29
  -1  -1   7 77680.0 3107.59  30
  -1  -1   7 81151.2 3071.70  29
  -1   1   7 81516.0 3055.42  26
  -1  -1   7 75386.9 3039.36  26
  -1   1   7 81775.2 3037.96   9
  -1  -1   7 85195.9 3038.02   9
  -1   1   7 84329.1 3072.16  23
  -1  -1   7 85200.1 3052.34  23
  -1   1   7 77718.3 3047.40   3
  -1  -1   7 78996.8 3052.23   3
  -1  -1   7 80474.9 3055.90   2
  -1   1   7 79711.3 3050.40   2
  -1  -1   7 75914.2 3045.83   7
  -1  -1   7 78931.9 3028.36   8
  -1   1   7 77945.4 3042.81   7
  -1  -1   7 74875.2 3037.53   4
  -1   1   7 78883.4 3043.23   6
  -1   1   7 76595.4 3033.48   4
  -1  -1   7 82085.0 3049.93   6
  -1  -1   7 81460.8 3031.63  13
  -1   1   7 81034.3 3042.29  13
   1   1  -7 74039.5 2923.46  14
  -1   1   6 4139.10 283.379   5
  -1  -1   6 3973.89 277.521   6
  -1   1   6 3720.29 274.571   4
  -1  -1   6 3869.09 286.267   4
  -1  -1   6 4052.23 286.965   5
  -1   1   6 4162.78 281.360   6
  -1   1   6 3744.95 325.309  29
  -1  -1   6 3588.41 333.246  30
  -1   1   6 3748.19 327.252  30
  -1  -1   6 3715.43 315.866  29
  -1  -1   6 3293.15 291.535  26
  -1   1   6 3793.59 316.652  28
  -1  -1   6 3774.42 331.873  27
  -1   1   6 3186.45 313.460  27
  -1  -1   6 3647.52 326.087  28
  -1   1   6 4170.85 290.317  26
  -1  -1   6 3908.73 283.039  23
  -1   1   6 3577.97 309.053  23
  -1   1   6 3717.68 311.281  24
  -1  -1   6 3353.90 322.615  24
  -1   1   6 4228.47 288.954   2
  -1  -1   6 3902.15 286.834   3
  -1  -1   6 4449.98 297.470   2
  -1   1   6 4221.74 291.130   3
  -1   1   6 4129.48 289.443   1
  -1  -1   6 3966.55 294.613   1
  -1  -1   6 3646.61 289.501  31
  -1   1   6 3644.43 295.633  31
  -1  -1   6 3824.92 268.366   8
  -1  -1   6 3717.36 293.299   7
  -1   1   6 3694.76 282.265   7
  -1   1   6 3819.63 269.011   9
  -1  -1   6 4501.01 276.600   9
   1   1  -6 3881.73 192.206  14
  -1  -1   6 4303.82 276.974  13
  -1   1   6 3799.21 277.761  13
  -1  -1   5 120517. 4712.67   6
  -1   1   5 126966. 4716.49   6
  -1  -1   5 114327. 4708.71   4
  -1   1   5 112487. 4705.60   5
  -1   1   5 112427. 4703.80   4
  -1  -1   5 114307. 4712.18   5
  -1  -1   5 136186. 4639.61  32
  -1  -1   5 133591. 4729.52  31
  -1   1   5 138088. 4740.05  31
  -1  -1   5 136365. 4768.73  30
  -1   1   5 133422. 4755.98  29
  -1   1   5 139246. 4766.36  30
  -1  -1   5 140522. 4739.50  29
  -1  -1   5 128402. 4719.46  26
  -1  -1   5 131784. 4755.24  27
  -1  -1   5 126640. 4755.99  28
  -1   1   5 133253. 4752.68  27
  -1   1   5 132394. 4752.14  28
  -1   1   5 127936. 4723.36  26
  -1   1   5 138542. 4741.56  23
  -1  -1   5 126573. 4749.74  24
  -1   1   5 129748. 4745.06  24
  -1  -1   5 134097. 4717.50  23
  -1  -1   5 117273. 4713.08   1
  -1  -1   5 118511. 4714.68   3
  -1   1   5 118608. 4711.84   1
  -1   1   5 118351. 4712.32   3
  -1   1   5 115551. 4711.75   7
  -1  -1   5 116761. 4716.11   7
  -1  -1   5 122048. 4704.92   8
  -1  -1   5 126600. 4705.64   9
  -1   1   5 124997. 4708.66   9
  -1  -1   5 121433. 4702.52  12
  -1  -1   5 126222. 4706.02  13
  -1   1   5 124406. 4713.97  13
   1   1  -5 123712. 4655.05  14
  -1  -1   4 7907.79 364.605   5
  -1  -1   4 8226.26 363.369   4
  -1   1   4 7277.10 358.228   5
  -1   1   4 7427.51 355.576   4
  -1  -1   4 7965.38 355.100   6
  -1   1   4 8270.86 360.434   6
  -1  -1   4 5859.07 295.682  32
  -1  -1   4 6309.13 353.258  31
  -1   1   4 5592.74 377.805  30
  -1  -1   4 6250.26 383.711  30
  -1  -1   4 6597.27 366.693  29
  -1   1   4 6491.94 389.171  29
  -1  -1   4 5182.60 338.930  26
  -1   1   4 6047.43 379.379  27
  -1  -1   4 6742.22 382.389  27
  -1   1   4 5858.93 355.379  26
  -1  -1   4 6779.66 382.879  28
  -1   1   4 5443.71 374.780  28
  -1  -1   4 6877.62 346.197  23
  -1   1   4 6902.85 371.914  23
  -1   1   4 6815.19 376.105  24
  -1  -1   4 6899.53 382.848  24
  -1   1   4 8004.02 360.577   3
  -1  -1   4 7976.76 364.926   3
  -1  -1   4 8299.75 366.012   1
  -1   1   4 7972.55 358.897   1
  -1  -1   4 5812.02 296.692  34
  -1  -1   4 7820.89 346.523   8
  -1   1   4 7617.49 360.584   7
  -1  -1   4 7237.64 360.961   7
  -1  -1   4 7713.30 345.928  12
  -1   1   4 8773.66 358.042   9
  -1   1   4 7384.00 352.221  13
   1   1  -4 7088.79 301.554  14
  -1  -1   4 7422.09 341.444  13
  -1  -1   3 58999.3 2448.40   4
  -1   1   3 59085.1 2446.81   5
  -1   1   3 56715.5 2444.30   4
  -1  -1   3 62637.9 2449.68   6
  -1   1   3 61678.9 2451.87   6
  -1  -1   3 57840.0 2450.78   5
  -1  -1   3 59996.3 2451.25   3
  -1   1   3 58237.8 2447.52   1
  -1  -1   3 60055.7 2450.02   1
  -1   1   3 60196.6 2450.75   3
  -1  -1   3 74235.1 2436.98  34
   1   1  -3 72399.1 2430.37  34
  -1   1   3 59598.3 2449.10   7
  -1  -1   3 62282.5 2446.02   8
  -1  -1   3 60840.2 2452.60   7
  -1  -1   3 73613.9 2466.06  31
  -1   1   3 72950.3 2484.34  30
  -1  -1   3 77327.0 2466.12  29
  -1   1   3 73671.8 2486.48  29
  -1  -1   3 75694.8 2488.30  30
  -1  -1   3 69982.2 2459.03  26
  -1   1   3 65922.3 2457.52  26
  -1  -1   3 70094.1 2477.00  27
  -1   1   3 70631.2 2475.90  27
  -1  -1   3 70112.8 2454.97  23
  -1   1   3 73990.1 2477.13  23
  -1  -1   3 71674.9 2477.60  24
  -1   1   3 69174.4 2472.36  24
  -1   1   3 63780.3 2450.22   9
  -1  -1   3 62890.8 2445.84  12
   1   1  -3 64305.1 2429.65  14
  -1   1   3 63676.2 2455.68  13
  -1  -1   3 64544.5 2445.00  13
  -1   1   2 15125.1 600.591   6
  -1  -1   2 14861.3 594.603   6
  -1  -1   2 14593.0 594.334   4
  -1   1   2 13881.7 592.444   4
  -1  -1   2 14952.1 598.166   1
  -1   1   2 14656.7 596.011   1
   1   1  -2 15510.9 591.900  34
  -1  -1   2 16135.6 595.140  34
  -1   1   2 15282.6 601.135  16
  -1   1   2 15194.2 603.564  17
  -1   1   2 14140.0 598.912  18
  -1  -1   2 14938.3 601.359  16
  -1   1   2 13939.8 594.035   7
  -1  -1   2 15037.7 597.168   7
  -1   1   2 16006.3 619.298  29
  -1   1   2 16292.3 603.752  26
  -1   1   2 15011.3 608.442  25
  -1   1   2 15960.7 612.158  23
  -1  -1   2 15954.4 611.109  25
  -1   1   2 15368.5 607.706  24
  -1  -1   2 15677.3 609.351  24
  -1   1   2 15004.8 573.989  22
  -1   1   2 14904.2 600.156  15
  -1  -1   2 14969.3 589.178  13
  -1  -1   2 15524.7 597.146  12
   1   1  -2 14954.4 589.127  14
  -1   1   2 16065.2 576.041  33
  -1  -1   2 16124.4 605.625  31
  -1   1   2 15499.5 597.212   9
  -1   1   2 15391.3 602.787  11
  -1   1   1 341914. 12353.5  23
  -1   1   1 353890. 12351.0  26
  -1  -1   1 322713. 12348.2  15
  -1  -1   1 315350. 12353.0  14
   1   1  -1 321165. 12352.2  14
   1   1  -1 353967. 12361.2  34
  -1  -1   1 361612. 12361.6  34
  -1  -1   0 8719.90 378.260  14
   1   1   0 8717.16 378.628  14
   1   1   0 10821.0 392.156  34
  -1  -1   0 10856.8 391.398  34
   1   1   0 10798.2 389.573  33
   1  -1   1 412872. 14325.2  30
   1   1   1 380023. 14323.2  30
   1   1   1 431308. 14327.9  26
   1   1   1 377861. 14321.5   9
   1   1   1 390703. 14319.1  10
   1   1   1 389017. 14318.4  19
   1   1   1 372098. 14321.7  21
   1   1   1 390248. 14324.2  20
   1  -1   1 365426. 14320.7  21
   1   1   1 413752. 14329.0  35
   1   1   1 422608. 14310.8  33
  -1  -1  -1 423128. 14315.1  34
  -1  -1  -1 405231. 14309.0  33
   1  -1   1 395685. 14328.5  35
  -1  -1  -1 357273. 14301.2  14
   1   1   1 358280. 14308.4  13
   1   1   2 1042.16 160.268  35
  -1  -1  -2 1120.90 91.0759  33
   1  -1   2 1036.50 166.092  35
   1   1   2 1070.27 92.6474  33
  -1  -1  -2 1027.88 94.4770  34
   1   1   2 2116.29 123.538   8
   1  -1   2 1852.97 145.847   7
   1   1   2 2045.68 151.810   7
   1  -1   2 2350.81 147.168   2
   1   1   2 2238.59 146.269   2
   1  -1   2 1909.22 130.146  12
   1   1   2 1990.11 128.446  13
  -1  -1  -2 1778.22 87.0729  14
   1  -1   2 1279.11 153.698  30
   1   1   2 1318.97 154.576  30
   1  -1   2 1289.81 134.733  26
   1   1   2 1288.83 147.019  26
   1  -1   2 1668.92 120.666  23
   1   1   2 1560.76 89.2178  22
   1   1   2 1304.84 141.098  20
   1   1   2 2039.15 146.072   9
   1   1   2 2250.74 129.981   6
   1   1   3 79752.7 2979.24  13
  -1  -1  -3 75624.2 2926.17  14
   1   1   3 81315.0 3012.21  30
   1  -1   3 86942.8 3016.96  30
   1  -1   3 83349.4 2987.96  26
   1   1   3 80242.2 2990.31  26
   1  -1   3 87959.4 2975.87  23
   1   1   3 76807.6 2970.31   8
   1  -1   3 69898.1 2974.65   6
   1   1   3 73457.4 2982.20   7
   1  -1   3 71578.5 2982.63   7
  -1  -1  -3 84440.8 2935.35  33
  -1  -1  -3 85933.2 2939.59  34
   1  -1   3 82999.4 3025.81  35
   1   1   3 95424.7 3031.43  35
   1   1   3 70470.3 2977.28   2
   1  -1   3 69206.2 2977.41   2
   1  -1   3 79190.4 2970.43  12
   1  -1   3 78876.7 2970.88   9
   1   1   3 83789.2 2987.81   9
   1   1   3 80516.1 2978.42   6
   1   1   4 8880.74 439.949   6
   1  -1   4 8623.05 447.072   6
   1  -1   4 10714.9 457.982  31
  -1  -1  -4 9849.23 371.897  32
   1   1   4 10695.5 457.368  31
   1   1   4 10005.3 502.358  30
   1  -1   4 10718.4 504.405  30
   1   1   4 10067.0 465.710  26
   1  -1   4 9755.48 458.813  26
   1  -1   4 9837.01 485.210  24
   1   1   4 10024.1 483.173  24
   1  -1   4 11088.2 451.463  23
   1   1   4 9670.45 441.557   8
   1  -1   4 8888.19 455.398   7
   1  -1   4 9186.83 436.380   8
   1   1   4 8959.54 453.687   7
  -1   1  -4 9787.04 404.929  34
  -1  -1  -4 10608.9 375.927  33
  -1  -1  -4 9925.64 372.954  34
   1   1   4 8259.57 446.532   2
   1  -1   4 8107.26 445.634   2
   1  -1   4 9506.02 437.560  12
   1   1   4 9869.59 459.076   9
   1  -1   4 9407.72 437.571   9
   1  -1   4 9307.50 437.924  13
  -1  -1  -4 8521.50 363.112  14
   1   1   4 9097.59 445.928  13
   1   1   5 3975.34 308.364   5
   1   1   5 4475.96 308.925   6
   1  -1   5 4453.05 322.245   5
   1  -1   5 4559.09 315.769   6
   1   1   5 7475.54 347.961  31
   1  -1   5 7375.77 344.728  31
  -1   1  -5 7374.08 288.336  33
   1  -1   5 6405.32 370.350  29
   1   1   5 6857.74 399.753  30
   1  -1   5 6632.49 405.593  30
   1   1   5 6586.47 391.157  29
   1   1   5 6276.48 352.957  26
   1  -1   5 5447.04 348.441  26
   1  -1   5 6474.55 330.766  23
   1   1   5 6157.06 368.108  24
   1  -1   5 5669.95 375.135  24
   1  -1   5 4697.09 328.104   7
   1   1   5 4200.99 299.145   8
   1  -1   5 4536.86 301.894   8
   1   1   5 4545.33 322.780   7
  -1   1  -5 6927.06 246.749  34
   1   1   5 3550.15 309.520   2
   1  -1   5 3905.81 310.645   2
   1   1   5 5184.77 330.766   9
   1  -1   5 4447.15 300.947   9
   1  -1   5 5296.62 313.642  13
   1   1   5 4995.28 316.735  13
   1  -1   6 8553.65 452.501   6
   1   1   6 8726.12 441.786   6
   1   1   6 7501.40 480.476  29
   1   1   6 7408.43 494.873  30
   1  -1   6 7621.50 470.239  29
   1  -1   6 7398.63 489.276  30
   1   1   6 7105.83 446.443  26
   1  -1   6 7650.92 452.900  26
   1  -1   6 7907.85 431.535  23
   1   1   6 7711.62 461.788  23
   1   1   6 8606.71 456.807   7
   1  -1   6 8055.93 455.745   7
   1  -1   6 8192.32 424.736   8
  -1   1  -6 7472.98 356.716  33
   1   1   6 8175.19 447.313  31
   1  -1   6 7665.08 450.738   2
   1   1   6 7724.19 450.058   2
   1   1   6 8211.48 433.814  13
   1  -1   6 8836.12 437.440   9
   1   1   6 7646.92 434.912   9
   1  -1   7 73592.7 2995.28  30
   1   1   7 69396.1 2984.71  29
   1  -1   7 68665.5 2963.16  29
   1   1   7 74687.7 2998.10  30
   1  -1   7 73257.0 2951.19  26
   1   1   7 70960.9 2949.01  26
   1  -1   7 80607.3 2943.22   9
   1   1   7 76419.0 2944.10   9
   1  -1   7 76408.2 2929.43  23
   1   1   7 77267.5 2991.88  24
   1  -1   7 68045.7 2981.70  24
   1   1   7 75622.9 2962.26  23
   1   1   7 78684.1 2957.21   7
   1  -1   7 76853.0 2931.17   8
   1  -1   7 73005.4 2953.89   7
   1  -1   7 77258.1 2958.58   2
   1   1   7 79574.8 2962.01   2
   1   1   7 77506.9 2940.12  13
   1   1   7 80799.9 2945.21   6
   1  -1   7 74823.5 2952.25   5
   1   1   7 78078.8 2949.73   5
   1  -1   7 81881.6 2955.88   6
   1   1   8 110122. 4215.68   9
   1  -1   8 115964. 4219.38   9
   1  -1   8 109956. 4205.78  23
   1   1   8 105075. 4266.92  24
   1   1   8 106559. 4233.25  23
   1  -1   8 101800. 4268.52  24
   1  -1   8 113953. 4209.01   8
   1  -1   8 100252. 4235.83  29
   1  -1   8 104756. 4273.74  30
   1   1   8 103147. 4271.99  30
   1   1   8 104782. 4209.03  31
   1   1   8 110193. 4216.65  13
   1   1   8 116714. 4233.40   5
   1  -1   8 119117. 4237.17   6
   1   1   8 121004. 4228.38   6
   1  -1   8 111160. 4230.65   5
   1  -1   9 62000.6 2497.27  23
   1   1   9 64992.5 2591.08  24
   1  -1   9 61748.0 2583.12  24
   1   1   9 62934.2 2524.02   7
   1  -1   9 60870.9 2524.41   7
   1   1   9 62368.8 2530.45  26
   1  -1   9 63016.0 2532.85  26
   1   1   9 64819.2 2526.16  31
   1  -1   9 61713.9 2517.92   5
   1   1   9 63245.8 2518.92   5
   1   1   9 61718.8 2510.58   4
   1  -1   9 59404.7 2510.01   4
   1   1   9 65398.8 2597.06  30
   1  -1   9 64836.8 2598.79  30
   1   1   9 59103.1 2568.62  29
   1   1  10 2508.37 408.786  29
   1   1  10 3104.40 422.865  30
   1  -1  10 3093.07 403.027  29
   1  -1  10 3039.13 425.530  30
   1   1  10 3811.20 388.719  23
   1  -1  10 3931.17 440.339  24
   1   1  10 3503.07 438.001  24
   1  -1  10 3834.97 380.493  23
   1   1  10 6792.50 461.397   7
   1  -1  10 6474.00 456.819   7
   1   1  10 3199.15 385.003  26
   1  -1  10 3404.13 402.242  26
   1   1  10 2891.13 379.329  31
   1  -1  10 6900.84 459.581   6
   1  -1  10 6750.89 452.356   4
   1   1  10 6949.52 458.260   4
   1   1  10 7305.82 451.413   6
   1   1  10 7297.27 467.927   5
   1  -1  10 6806.79 459.686   5
   1  -1  10 5746.36 413.419   9
   1   1  10 5562.02 423.300   9
   1   1  10 5077.20 395.926  10
   1  -1  11 49547.6 2133.29  26
   1   1  11 48138.6 2125.53  26
   1   1  11 50256.0 2113.76   7
   1  -1  11 51453.2 2133.64   7
   1   1  11 46547.3 2100.40  23
   1  -1  11 50601.9 2097.39  23
   1   1  11 52918.2 2200.20  24
   1  -1  11 46006.6 2172.19  24
   1  -1  11 52865.9 2129.68   6
   1   1  11 52955.0 2120.23   5
   1  -1  11 49270.1 2111.92   5
   1   1  11 50057.8 2101.83   4
   1  -1  11 49269.0 2106.28   4
   1   1  11 52010.2 2108.89   6
   1  -1  11 51812.4 2212.58  30
   1   1  11 52394.3 2208.07  30
   1  -1  11 46836.6 2126.27  29
   1   1  11 45464.2 2142.87  29
   1   1  11 47953.1 2080.53  11
   1   1  11 48390.7 2089.37  10
   1   1  11 47625.2 2096.44   9
   1  -1  11 50755.0 2100.90   9
   1  -1  12 17251.1 1005.09  26
   1   1  12 16492.5 982.660  26
   1  -1  12 16190.7 1046.88  25
   1  -1  12 15628.6 1031.51  24
   1   1  12 17184.1 981.005  23
   1   1  12 17877.0 1052.37  25
   1   1  12 17472.5 1039.02  24
   1   1  12 21325.2 1026.04   7
   1  -1  12 19125.7 1016.66   7
   1   1  12 22013.2 1015.68   4
   1   1  12 21237.0 1007.58   6
   1  -1  12 22471.2 1040.63   6
   1  -1  12 20751.8 1020.37   4
   1   1  12 14638.3 999.792  29
   1   1  12 17548.9 1062.55  30
   1  -1  12 17305.8 1060.00  30
   1   1  12 19927.8 990.864  11
   1  -1  12 19134.8 984.953   9
   1   1  12 19451.3 1006.31   9
   1  -1  12 18403.9 965.968  10
   1   1  12 18797.7 973.334  10
   1   1  13 468.671 309.606  26
   1  -1  13 739.457 334.140  26
   1  -1  13 1626.76 401.852  25
   1   1  13 711.779 318.807  23
   1   1  13 781.399 373.458  25
   1   1  13 429.947 338.503  24
   1  -1  13 1081.88 373.755  24
   1   1  13 773.285 294.921   9
   1   1  13 1322.59 321.160   7
   1  -1  13 1295.22 322.521   7
   1  -1  13 1013.23 314.569   9
   1  -1  13 1413.89 314.551   6
   1   1  13 984.803 288.755   6
   1  -1  13 957.183 290.238   4
   1   1  13 1413.28 313.149   4
   1  -1  13 1104.55 388.008  30
   1   1  13 1270.05 383.745  30
   1   1  13 774.861 275.332  11
   1   1  13 889.795 296.971  10
   1  -1  13 856.293 285.683  11
   1  -1  13 1267.93 306.451  10
   1  -1  14 2768.14 415.212  26
   1   1  14 2593.93 411.424  26
   1   1  14 2811.26 385.015   7
   1  -1  14 3021.58 395.853   7
   1   1  14 1966.46 363.502   9
   1  -1  14 2903.72 456.359  25
   1   1  14 2733.11 453.703  25
   1  -1  14 3310.13 404.111   6
   1  -1  14 2888.42 381.891   4
   1   1  14 2832.52 373.921   6
   1   1  14 2555.90 373.765   4
   1  -1  14 3227.33 481.107  30
   1   1  14 2776.48 462.216  30
   1  -1  14 2756.64 376.049   9
   1   1  14 2711.94 366.045  10
   1  -1  14 2767.76 378.076  10
   1   1  14 2483.78 354.976  11
   1  -1  14 2767.84 368.695  11
   1   1  15 21871.4 1335.35  26
   1  -1  15 22667.3 1351.18  26
   1  -1  15 33621.9 1420.06   7
   1   1  15 33020.7 1409.86   7
   1   1  15 33675.5 1419.56   6
   1  -1  15 32575.1 1432.97   6
   1   1  15 24692.2 1426.52  30
   1  -1  15 25007.3 1436.38  30
   1   1  15 23471.8 1404.32  25
   1  -1  15 24178.1 1420.26  25
   1  -1  15 29263.7 1382.12  10
   1   1  15 28866.1 1391.88   9
   1   1  15 29458.6 1379.23  11
   1  -1  15 30176.5 1399.83   9
   1   1  15 29233.0 1380.68  10
   1  -1  15 29155.5 1384.48  11
   1  -1  16 766.173 323.671  26
   1   1  17 7184.83 517.521  11
   1  -1  17 6258.49 509.779  10
   1  -1  17 6781.38 509.958  11
   1  -1  17 7697.88 535.945   6
   1   1  17 7189.90 505.992   6
   1  -1  18 899.154 223.202  11
  -1  -2  18 7686.28 537.221  10
  -1  -2  18 7360.74 533.776  11
  -1  -2  18 8021.57 544.402   9
  -1  -2  17 1128.62 282.246   6
  -1  -2  17 677.439 252.394  10
  -1  -2  17 683.919 271.846  11
  -1  -2  17 799.410 302.209  26
  -1  -2  17 730.400 262.268   9
  -1  -2  16 8517.52 720.899  25
  -1   2  16 10569.2 729.262  25
  -1   2  16 9021.25 628.333   6
  -1  -2  16 8540.61 645.938   6
  -1  -2  16 9692.03 748.574  30
  -1   2  16 10373.5 744.560  30
  -1  -2  16 8323.98 630.658  10
  -1  -2  16 7909.60 628.778  11
  -1  -2  16 8522.30 638.387   9
  -1   2  16 8835.40 636.893  10
  -1   2  16 9087.76 642.920   9
  -1   2  16 8875.96 637.402  11
  -1   2  15 306.283 297.183  26
  -1  -2  15 171.072 319.314  26
  -1  -2  15 217.709 254.386   9
  -1   2  15 329.380 273.360   9
  -1  -2  15 380.585 334.800  25
  -1   2  15 241.243 326.051  25
  -1  -2  15 632.462 285.007   6
  -1   2  15 467.408 264.289   6
  -1   2  15 303.499 310.162  30
  -1  -2  15 378.200 328.578  30
  -1  -2  15 410.917 263.756  10
  -1   2  15 337.853 258.397  11
  -1   2  15 302.717 240.344  10
  -1  -2  15 552.133 267.827  11
  -1  -2  14 19751.9 1155.99  26
  -1   2  14 19449.0 1129.91  26
  -1  -2  14 19508.2 1202.99  25
  -1   2  14 21874.2 1215.92  25
  -1   2  14 25074.8 1154.42   7
  -1  -2  14 21869.4 1142.90   7
  -1  -2  14 23936.3 1188.75   6
  -1   2  14 26013.2 1177.46   6
  -1   2  14 21573.7 1227.37  30
  -1  -2  14 21869.4 1248.72  30
  -1   2  14 19596.2 1116.25  10
  -1  -2  14 21813.4 1142.32  11
  -1   2  14 22377.1 1135.04  11
  -1   2  14 20112.3 1123.88   9
  -1  -2  14 20343.3 1107.89  10
  -1  -2  14 23988.0 1168.60   9
  -1  -2  13 417.588 285.904  26
  -1   2  13 147.642 275.696  26
  -1   2  13 218.765 249.632  10
  -1   2  13 403.624 244.053  11
  -1   2  13 110.275 303.421  23
  -1   2  13 52.1269 303.650  25
  -1  -2  13 205.991 350.377  25
  -1  -2  13 661.692 269.791   7
  -1   2  13 551.511 260.668   7
  -1  -2  13 575.989 257.793   9
  -1   2  13 324.775 268.227   9
  -1  -2  13 440.999 269.572   4
  -1   2  13 730.416 251.705   4
  -1   2  13 176.605 313.794  30
  -1  -2  13-73.9233 359.954  30
  -1  -2  13 690.177 286.993   6
  -1   2  13 430.586 235.940   6
  -1  -2  12 85587.0 3323.76   4
  -1  -2  12 89242.9 3348.92   6
  -1   2  12 90554.6 3330.99   6
  -1   2  12 93101.1 3329.41   4
  -1   2  12 78430.5 3378.99  30
  -1  -2  12 79122.4 3391.82  30
  -1   2  12 75666.8 3302.09  26
  -1  -2  12 75420.0 3304.03  26
  -1  -2  12 75538.4 3369.07  24
  -1   2  12 79417.3 3344.49  23
  -1   2  12 79303.0 3364.23  25
  -1  -2  12 71981.7 3363.50  25
  -1   2  12 81465.1 3363.09  24
  -1  -2  12 85474.4 3337.40   7
  -1   2  12 89858.7 3328.70   7
  -1   2  12 78388.5 3333.24  31
  -1   2  12 83095.2 3300.04  11
  -1  -2  12 84798.1 3307.91   9
  -1   2  12 81779.4 3307.03   9
  -1   2  12 77396.3 3274.89  10
  -1   2  12 81808.0 3300.29  13
  -1   2  11 1438.46 261.544   6
  -1  -2  11 1137.21 281.297   6
  -1   2  11 1990.93 367.205  30
  -1   2  11 2027.87 357.241  29
  -1  -2  11 2644.60 384.619  30
  -1  -2  11 1547.93 309.354  26
  -1   2  11 2045.16 332.326  26
  -1   2  11 1214.30 304.416  23
  -1  -2  11 1844.96 356.896  24
  -1   2  11 1560.34 326.014  24
  -1  -2  11 1753.32 375.636  25
  -1   2  11 1648.05 344.606  25
  -1   2  11 1318.69 264.993   7
  -1  -2  11 1552.06 280.561   7
  -1  -2  11 1369.62 266.814   9
  -1   2  11 1537.73 266.122   9
  -1   2  11 1591.24 311.855  31
  -1   2  11 1284.63 276.053   2
  -1  -2  11 1215.25 264.498   2
  -1  -2  11 1309.36 270.895   4
  -1   2  11 1423.06 263.941   4
  -1   2  11 1085.72 246.575  10
  -1   2  11 1430.20 256.304  11
  -1   2  11 1754.97 276.444  13
  -1   2  10 93076.0 3504.64   4
  -1   2  10 97359.6 3522.55   6
  -1  -2  10 84702.3 3505.23   4
  -1  -2  10 94961.1 3540.79   6
  -1  -2  10 87788.2 3591.95  30
  -1   2  10 78158.5 3538.41  29
  -1   2  10 90062.1 3586.60  30
  -1  -2  10 86279.1 3516.79  26
  -1   2  10 85741.3 3511.78  26
  -1   2  10 84557.1 3530.84  23
  -1   2  10 90479.1 3560.75  24
  -1   2  10 89786.8 3566.46  25
  -1  -2  10 81673.2 3557.67  24
  -1  -2  10 79459.4 3556.50  25
  -1   2  10 93699.7 3518.99   7
  -1  -2  10 83804.3 3515.79   7
  -1  -2  10 92883.8 3503.16   8
  -1   2  10 86637.1 3529.98  31
  -1  -2  10 95790.8 3541.47   2
  -1   2  10 95186.1 3526.73   2
  -1   2  10 87909.2 3497.58   9
  -1   2  10 91868.5 3503.17  11
  -1   2  10 89396.4 3492.95  10
  -1  -2  10 91976.8 3505.47   9
  -1   2  10 91957.1 3510.19  13
  -1  -2   9 2115.40 369.860  24
  -1   2   9 2420.44 354.624  24
  -1  -2   9 4666.62 371.588   7
  -1   2   9 4732.65 359.634   7
  -1   2   9 1778.20 320.779  31
  -1   2   9 5928.94 385.186   1
  -1  -2   9 5452.88 391.837   2
  -1  -2   9 6158.05 407.240   1
  -1   2   9 5993.55 385.872   2
  -1   2   9 1604.72 350.968  29
  -1   2   9 1875.56 309.453  26
  -1  -2   9 2135.17 323.168  26
  -1  -2   8 9903.60 504.935  29
  -1   2   8 9642.60 537.836  28
  -1  -2   8 9028.06 553.334  28
  -1   2   8 8105.19 539.807  29
  -1   2   8 9646.33 562.428  30
  -1  -2   8 9110.32 563.697  30
  -1   2   8 6452.82 432.564   9
  -1  -2   8 6079.80 414.888   9
  -1   2   8 6233.01 428.125  11
  -1   2   8 8799.80 514.950  25
  -1   2   8 8794.62 521.323  23
  -1   2   8 9243.28 524.263  24
  -1  -2   8 8579.65 530.640  24
  -1   2   8 6046.37 429.282   7
  -1  -2   8 6312.36 416.498   8
  -1  -2   8 5559.19 434.361   7
  -1   2   8 10664.9 522.628  31
  -1  -2   8 5346.31 421.216   1
  -1   2   8 5508.49 416.170   2
  -1  -2   8 5405.95 419.401   2
  -1   2   8 5119.65 408.633   1
  -1  -2   8 6732.99 441.131   6
  -1  -2   8 5742.61 432.246   5
  -1   2   8 5836.55 422.510   5
  -1  -2   8 5560.76 428.921   4
  -1   2   8 6038.99 418.181   6
  -1   2   8 5367.83 414.897   4
  -1  -2   8 7288.93 425.942  13
  -1   2   8 6782.54 432.428  13
   1   2  -7 1282.93 137.702  14
  -1  -2   7 1476.74 203.031  13
  -1   2   7 1431.33 221.803  13
  -1  -2   7 856.073 232.082  26
  -1   2   7 751.883 238.830  26
  -1   2   7 1149.44 276.304  23
  -1  -2   7 1045.39 214.736  23
  -1   2   7 1492.77 223.393   9
  -1   2   7 1767.08 240.003   7
  -1  -2   7 1499.63 241.004   7
  -1  -2   7 1927.55 225.428   8
  -1   2   7 799.031 282.889  30
  -1  -2   7 786.817 234.997  29
  -1   2   7 838.320 294.880  29
  -1  -2   7 746.620 292.309  30
  -1  -2   7 2045.69 253.399   3
  -1  -2   7 2159.43 252.564   2
  -1   2   7 1905.16 250.401   2
  -1   2   7 2217.58 254.894   3
  -1   2   7 1840.36 235.780   4
  -1   2   7 1919.16 232.846   6
  -1  -2   7 2032.83 240.832   6
  -1  -2   7 1819.33 245.082   4
  -1  -2   7 1799.77 223.628   9
  -1   2   7 1212.73 213.771  11
  -1   2   6 5343.96 326.841  13
   1   2  -6 5060.98 262.835  14
  -1  -2   6 4880.20 299.743  13
  -1  -2   6 6812.17 358.643  29
  -1  -2   6 6327.59 405.757  30
  -1   2   6 6386.78 398.887  30
  -1   2   6 5959.15 399.438  29
  -1   2   6 6446.37 388.844  27
  -1  -2   6 6256.37 394.228  27
  -1   2   6 6053.78 354.353  26
  -1   2   6 5683.48 376.326  28
  -1  -2   6 6147.62 356.110  26
  -1  -2   6 6269.40 391.266  28
  -1  -2   6 6473.65 394.144  24
  -1   2   6 6006.21 370.227  23
  -1  -2   6 5590.72 334.205  23
  -1   2   6 5406.34 366.931  24
  -1   2   6 4442.91 315.413   7
  -1  -2   6 4793.12 329.309   7
  -1  -2   6 4584.69 303.883   8
  -1  -2   6 4601.86 325.180   2
  -1  -2   6 4509.46 322.656   1
  -1   2   6 4783.03 325.427   2
  -1  -2   6 4526.26 321.919   3
  -1   2   6 4410.88 316.688   1
  -1   2   6 4462.44 315.700   3
  -1   2   6 4634.20 320.818  11
  -1   2   6 4567.62 322.288   9
  -1  -2   6 5109.32 315.853  12
  -1   2   6 4475.34 310.157   4
  -1   2   6 4436.74 310.410   6
  -1   2   6 4429.73 313.425   5
  -1  -2   6 4478.50 319.137   4
  -1  -2   6 4730.60 318.889   6
  -1  -2   6 4358.80 317.363   5
  -1   2   5 1766.45 192.302   5
  -1  -2   5 1701.73 198.524   5
  -1   2   5 1610.31 191.834   6
  -1  -2   5 1639.44 189.853   6
  -1  -2   5 1567.43 198.663   4
  -1   2   5 1675.57 183.761   4
  -1  -2   5 2643.57 162.036  32
  -1  -2   5 2531.88 258.498  30
  -1   2   5 2110.98 264.768  29
  -1   2   5 2429.86 253.885  30
  -1  -2   5 2573.04 215.285  29
  -1   2   5 2332.61 224.752  26
  -1  -2   5 2210.29 223.151  26
  -1  -2   5 2582.62 246.340  28
  -1   2   5 2514.86 238.380  28
  -1   2   5 2714.37 242.990  27
  -1  -2   5 2542.21 242.192  27
  -1   2   5 2569.60 247.657  23
  -1  -2   5 2100.88 197.129  23
  -1  -2   5 1999.98 247.548  24
  -1   2   5 2598.71 239.645  24
  -1   2   5 1649.76 188.513   7
  -1  -2   5 1603.13 203.675   7
  -1  -2   5 1875.36 184.671   8
  -1   2   5 2409.44 110.387  34
  -1  -2   5 1673.62 197.691   3
  -1   2   5 1612.89 193.322   1
  -1  -2   5 1620.99 194.641   1
  -1   2   5 1775.22 196.174   3
  -1  -2   5 1756.54 189.269  12
  -1   2   5 2104.08 203.466   9
  -1   2   5 1889.16 193.477  11
  -1   2   5 1913.27 198.428  13
  -1  -2   5 1911.08 176.658  13
   1   2  -5 2081.92 159.329  14
  -1   2   4 23238.7 941.671   5
  -1   2   4 22641.2 940.207   4
  -1  -2   4 24384.7 949.212   5
  -1  -2   4 23485.3 944.923   4
  -1   2   4 24471.3 948.257   6
  -1  -2   4 22468.2 945.280   6
  -1   2   4 21762.9 902.969  34
  -1   2   4 23487.2 949.854   3
  -1  -2   4 24279.2 950.349   1
  -1   2   4 23894.0 948.118   1
  -1  -2   4 24532.1 951.176   3
  -1  -2   4 23516.3 929.906  32
  -1   2   4 23620.5 989.359  29
  -1   2   4 23777.8 977.337  30
  -1  -2   4 24021.4 981.786  30
  -1  -2   4 25207.5 946.093  29
  -1   2   4 23899.4 961.628  26
  -1  -2   4 20545.8 946.713  26
  -1   2   4 24066.9 970.420  28
  -1  -2   4 23578.4 973.377  27
  -1   2   4 23929.1 969.811  27
  -1  -2   4 23864.0 972.814  28
  -1   2   4 24533.0 982.549  23
  -1   2   4 23646.7 966.274  24
  -1  -2   4 23802.6 972.455  24
  -1  -2   4 24068.8 951.651   7
  -1   2   4 23239.3 944.305   7
  -1   2   4 23056.6 954.614  11
  -1   2   4 23985.4 951.623   9
  -1   2   4 24474.6 949.979  10
  -1  -2   4 23598.0 929.698  13
  -1   2   4 22339.9 949.121  13
  -1  -2   4 23561.9 945.582  12
  -1   2   3 1297.64 142.322   4
  -1   2   3 1667.28 157.184   6
  -1   2   3 1316.80 143.760   5
  -1  -2   3 1591.20 152.315   4
  -1  -2   3 1339.31 150.550   5
  -1  -2   3 1551.43 145.582   6
  -1  -2   3 1387.00 149.865   3
  -1   2   3 1506.01 154.386   3
  -1   2   3 1519.70 151.337   1
  -1  -2   3 1564.95 152.221   1
  -1  -2   3 2951.62 182.237  34
  -1   2   3 2050.95 174.293  19
  -1   2   3 2111.43 173.353  17
  -1   2   3 2020.49 170.965  18
  -1   2   3 1438.10 150.636   7
  -1  -2   3 1383.92 154.841   7
  -1  -2   3 2703.99 173.633  32
  -1  -2   3 2598.56 199.980  30
  -1   2   3 2456.56 225.771  29
  -1   2   3 2364.49 200.363  30
  -1   2   3 2516.49 186.930  26
  -1   2   3 2500.24 198.440  27
  -1  -2   3 2626.80 191.745  27
  -1   2   3 2395.56 183.461  24
  -1  -2   3 2270.29 198.574  24
  -1   2   3 1652.32 155.757  10
  -1   2   3 1658.92 162.109   9
  -1   2   3 1929.64 173.315  11
  -1  -2   3 1909.79 160.909  12
  -1  -2   3 1800.80 133.370  13
  -1   2   2 62689.1 2391.74   6
  -1   2   2 56948.8 2378.46   4
  -1  -2   2 60080.6 2380.97   6
  -1  -2   2 59388.6 2380.70   4
  -1  -2   2 61237.5 2384.41   1
  -1   2   2 57821.5 2380.23   1
  -1  -2   2 71900.4 2414.72  34
  -1   2   2 65511.8 2400.20  17
  -1  -2   2 64875.0 2390.90  16
  -1   2   2 64160.4 2388.57  16
  -1   2   2 66244.4 2402.99  18
  -1  -2   2 62487.3 2383.77   7
  -1   2   2 58464.7 2380.50   7
  -1  -2   2 71767.5 2412.32  32
  -1   2   2 70076.0 2417.02  29
  -1   2   2 68303.3 2404.61  26
  -1  -2   2 69058.9 2399.37  24
  -1  -2   2 70063.4 2400.32  25
  -1   2   2 67857.5 2396.22  25
  -1   2   2 69072.8 2395.66  24
  -1   2   2 67003.9 2390.24  20
  -1   2   2 64163.4 2397.40  19
  -1   2   2 66244.8 2398.75  10
  -1   2   2 65409.8 2396.39   9
  -1   2   2 66089.3 2405.98  11
  -1  -2   2 62467.7 2371.39  13
   1  -2  -1 4255.05 195.530  32
   1   2  -1 3628.73 156.535  24
  -1  -2   1 3158.35 150.094  15
  -1   2   1 2690.51 145.606  15
  -1  -2   1 3911.08 194.937  34
  -1   2   1 3743.34 174.211  29
  -1  -2   0 115032. 4147.78  34
   1  -2   0 123016. 4153.68  32
   1  -2   1 1588.40 141.204  32
   1   2   1 1197.05 112.170  30
   1  -2   1 1514.41 111.134  30
   1   2   1 1579.52 116.227  35
  -1  -2  -1 1544.52 131.461  34
   1  -2   1 1537.37 126.606  35
   1   2   1 1529.81 117.438  18
   1   2   1 1477.59 108.733  11
   1   2   1 1475.58 131.401  20
   1   2   1 1596.76 114.405  21
   1  -2   1 1318.47 113.776  21
   1   2   1 1228.65 127.600  19
   1   2   1 1497.87 101.579  14
   1   2   1 1254.98 95.5184  13
   1   2   1 1413.00 89.8910   6
   1  -2   2 16555.8 732.010  35
   1   2   2 18764.1 726.595  35
  -1  -2  -2 17475.5 698.803  34
   1   2   2 17343.6 703.330  18
   1  -2   2 16808.3 703.757   7
   1   2   2 16933.9 702.380   7
   1   2   2 17253.4 695.271  13
   1   2   2 17347.1 672.830  14
   1   2   2 17308.3 717.880  30
   1  -2   2 17685.8 717.741  30
   1   2   2 19102.4 728.851  26
   1  -2   2 16646.7 669.329  23
   1   2   2 16965.6 714.346  19
   1   2   2 19667.6 725.802  20
   1   2   2 18815.4 718.025  10
   1   2   2 17854.1 720.325   9
   1   2   2 18087.5 703.320  11
   1   2   2 18053.7 692.327   6
   1   2   3 86252.7 3132.20   6
   1  -2   3 78752.0 3136.67   2
   1   2   3 77670.7 3135.37   2
   1   2   3 86122.5 3097.83  33
  -1  -2  -3 84617.7 3118.86  34
   1   2   3 94231.9 3160.48  19
   1   2   3 79380.0 3139.50   7
   1  -2   3 78626.9 3141.39   7
  -1  -2  -3 83713.9 3116.71  32
   1  -2   3 88754.8 3167.12  30
   1   2   3 88655.8 3168.28  30
   1   2   3 88458.4 3161.63  26
   1  -2   3 85387.1 3147.84  26
   1   2   3 86487.6 3154.69  24
   1  -2   3 78949.6 3157.84  24
   1  -2   3 85592.7 3112.40  23
   1   2   3 82779.1 3089.29  22
   1   2   3 77710.3 3148.52  20
   1   2   3 86026.9 3150.41  10
   1   2   3 84994.2 3155.50   9
   1   2   3 80025.7 3133.21  13
   1  -2   3 83130.9 3135.41  12
   1   2   4 65080.4 2192.34   6
   1  -2   4 62978.7 2202.77   6
  -1  -2  -4 52397.6 2138.64  32
   1  -2   4 55549.6 2190.05  29
   1  -2   4 54336.8 2223.96  30
   1   2   4 56196.6 2223.26  30
   1  -2   4 56043.1 2196.69  26
   1   2   4 58047.0 2213.29  26
   1   2   4 58308.8 2212.00  24
   1  -2   4 52565.6 2214.08  24
   1  -2   4 58770.1 2165.35  23
   1  -2   4 55998.1 2199.78   7
   1   2   4 59121.1 2199.79   7
  -1  -2  -4 51724.7 2140.38  34
   1  -2   4 59042.4 2198.38   2
   1   2   4 61271.5 2200.19   2
   1   2   4 58050.1 2204.20   9
   1   2   4 59338.9 2199.60  10
   1  -2   4 62490.3 2185.57   9
   1   2   4 58291.2 2190.04  13
   1  -2   4 58362.0 2185.05  12
   1  -2   5 37292.4 1410.15   6
   1  -2   5 36340.0 1409.12   5
   1   2   5 38520.8 1397.75   6
   1   2   5 38390.7 1407.19   5
   1  -2   5 34575.3 1405.70  29
   1   2   5 34715.7 1444.56  29
   1   2   5 36776.3 1445.39  30
   1  -2   5 34593.1 1442.70  30
   1   2   5 34343.9 1418.97  26
   1  -2   5 34621.1 1405.79  26
   1  -2   5 32639.2 1427.67  24
   1  -2   5 37036.5 1375.50  23
   1   2   5 35949.8 1427.80  24
   1   2   5 37920.5 1411.69   7
   1  -2   5 35887.2 1412.19   7
   1  -2   5 36259.1 1392.14   8
  -1  -2  -5 29958.3 1296.98  32
   1   2   5 38553.2 1411.77   2
   1  -2   5 37433.4 1410.38   2
   1  -2   5 36345.9 1393.10  12
   1   2   5 38017.6 1413.78   9
   1  -2   5 38744.4 1397.72   9
   1   2   5 36381.5 1405.23  10
   1   2   5 36127.0 1400.37  13
   1   2   6 5380.70 355.320   6
   1  -2   6 5709.76 379.310   6
   1  -2   6 7759.52 454.504  30
   1   2   6 7695.00 459.102  30
   1   2   6 7786.51 476.272  29
   1  -2   6 8152.30 429.799  29
   1   2   6 7228.71 427.590  26
   1  -2   6 7040.25 407.065  26
   1  -2   6 7196.57 372.172  23
   1  -2   6 5230.48 384.495   7
   1   2   6 6168.05 385.296   7
   1  -2   6 5664.87 365.461   8
   1   2   6 8050.97 409.665  31
   1  -2   6 4776.38 371.840   2
   1   2   6 4921.36 370.423   2
   1   2   6 5707.30 374.415  10
   1  -2   6 6157.97 365.142   9
   1   2   6 5726.78 386.770   9
   1   2   6 6381.45 375.365  13
   1  -2   7 209.472 191.970   6
   1   2   7 148.252 183.420   6
   1   2   7 165.753 194.631   5
   1  -2   7 132.306 210.477   5
   1   2   7 18.0352 266.209  30
   1  -2   7 349.452 286.354  30
   1   2   7 244.304 297.482  29
   1  -2   7 181.175 247.681  29
   1  -2   7 120.636 224.347  26
   1   2   7-15.2769 238.709  26
   1  -2   7 86.5173 198.136  23
   1   2   7 284.521 243.740  24
   1  -2   7 46.7152 261.548  24
   1   2   7 105.989 262.090  23
   1   2   7-7.14011 197.249   9
   1  -2   7 169.233 189.501   9
   1   2   7 85.2650 197.835   7
   1  -2   7 174.667 217.000   7
   1  -2   7-6.51862 174.099   8
  -1   2  -7 211.747 136.227  33
   1  -2   7 51.7862 197.571   2
   1   2   7-7.25362 193.014   2
   1   2   7 151.338 187.014  13
   1   2   7 204.269 201.624  10
   1   2   8 24977.0 1172.13  24
   1  -2   8 23107.7 1088.87  23
   1  -2   8 23056.8 1176.78  24
   1   2   8 24844.7 1155.59  23
   1  -2   8 27204.7 1126.03   8
   1  -2   8 21106.3 1163.05  30
   1  -2   8 22607.2 1129.96  29
   1   2   8 23151.0 1167.92  30
   1   2   8 23128.5 1117.05  31
   1  -2   8 28019.3 1131.37   9
   1   2   8 25985.7 1135.71   9
   1   2   8 26232.9 1124.74  10
   1  -2   8 29314.6 1160.37   6
   1   2   8 28032.2 1129.68   6
   1   2   8 28401.5 1148.20   5
   1  -2   8 25266.1 1143.78   4
   1  -2   8 26722.3 1148.10   5
   1   2   9 165.550 193.937   4
   1   2   9 186.326 189.475   5
   1  -2   9 445.504 218.616   4
   1  -2   9 279.473 210.044   5
   1  -2   9 146.992 200.121   6
   1   2   9 20.6471 235.483  26
   1  -2   9-51.4603 227.666  26
   1   2   9 11.7256 245.765  24
   1  -2   9 16.4652 191.209  23
   1  -2   9 190.586 267.858  24
   1  -2   9 217.806 179.909   8
   1   2   9 230.505 204.076   7
   1   2   9 135.904 203.890   9
   1  -2   9 247.414 213.964   7
   1  -2   9 150.314 260.469  30
   1   2   9 111.679 261.095  29
   1   2   9 170.689 261.478  30
   1   2   9 173.462 215.048  31
   1   2   9 188.223 188.188  13
   1   2   9 148.234 188.425  10
   1  -2  10 714.971 298.859  30
   1   2  10 846.203 302.366  30
   1  -2  10 1008.93 278.776  29
   1   2  10 850.998 295.674  29
   1  -2  10 879.982 322.706  24
   1   2  10 768.847 268.089  23
   1   2  10 1025.01 280.712  24
   1   2  10 1245.76 245.165   7
   1  -2  10 1370.44 270.834   7
   1   2  10 766.430 239.107   9
   1  -2  10 917.449 226.790   8
   1  -2  10 818.111 228.105   9
   1  -2  10 1060.48 285.281  26
   1   2  10 895.533 281.228  26
   1   2  10 750.260 236.940  31
   1   2  10 1013.62 235.375   5
   1   2  10 959.633 229.819   6
   1  -2  10 1398.67 264.326   6
   1   2  10 1058.59 235.365   4
   1  -2  10 1112.23 262.052   4
   1  -2  10 1391.59 279.134   5
   1   2  10 965.712 233.307  10
   1   2  10 941.932 219.609  11
   1   2  11 404.195 290.989  29
   1   2  11 250.014 298.175  30
   1  -2  11 90.5848 252.262  29
   1  -2  11 743.163 319.010  30
   1   2  11 340.008 260.061  26
   1  -2  11 282.199 242.191  26
   1  -2  11 80.8009 324.685  24
   1   2  11 618.121 288.389  25
   1   2  11 371.665 285.059  24
   1  -2  11 473.096 305.325  25
   1   2  11 529.410 274.415  23
   1   2  11 341.453 231.770   7
   1  -2  11 457.760 243.725   7
   1  -2  11 265.830 224.118   9
   1   2  11 339.641 240.188   9
   1   2  11 217.543 226.975  31
   1  -2  11 539.730 245.813   4
   1  -2  11 267.973 230.025   5
   1   2  11 655.394 231.304   4
   1  -2  11 322.068 232.217   6
   1   2  11 451.904 218.160   6
   1   2  11 499.355 225.450   5
   1   2  11 383.634 209.086  11
   1   2  11 553.025 230.673  10
   1   2  12 1347.25 330.772  26
   1  -2  12 1515.65 343.665  26
   1   2  12 1447.65 343.393  23
   1  -2  12 1205.58 364.775  24
   1  -2  12 1111.27 372.481  25
   1   2  12 1472.58 363.206  24
   1   2  12 1588.54 379.287  25
   1  -2  12 744.859 284.964   7
   1  -2  12 807.444 269.102   9
   1   2  12 597.323 285.912   9
   1   2  12 453.960 257.063   7
   1   2  12 283.319 237.501   6
   1  -2  12 624.975 262.198   6
   1   2  12 371.736 239.983   4
   1  -2  12 316.393 253.413   4
   1   2  12 1820.05 385.650  30
   1  -2  12 1566.44 382.981  30
   1   2  12 1812.02 380.736  29
   1   2  12 747.447 263.461  10
   1   2  12 778.195 256.122  11
   1   2  13 43038.4 2169.98  26
   1  -2  13 44416.8 2195.45  26
   1   2  13 46452.3 2238.03  25
   1  -2  13 41478.1 2226.53  24
   1   2  13 45779.4 2224.98  24
   1   2  13 42499.4 2160.30  23
   1  -2  13 42317.3 2231.11  25
   1  -2  13 57946.8 2253.62   7
   1   2  13 61265.6 2248.88   7
   1   2  13 63429.2 2246.76   4
   1  -2  13 60542.1 2253.93   4
   1   2  13 60944.3 2241.32   6
   1  -2  13 60253.6 2266.83   6
   1   2  13 40786.5 2192.97  29
   1   2  13 44609.0 2240.98  30
   1  -2  13 44139.2 2252.06  30
   1   2  13 51267.4 2193.80  10
   1  -2  13 54764.5 2213.93   9
   1   2  13 52941.8 2216.05   9
   1  -2  13 54795.7 2202.75  10
   1   2  13 52114.4 2182.94  11
   1  -2  14-68.2530 300.441  26
   1   2  14 81.1912 285.125  26
   1  -2  14-99.1102 348.031  25
   1   2  14 55.0830 335.617  25
   1  -2  14 76.9137 248.094   9
   1   2  14 204.355 256.859   9
   1  -2  14 265.977 274.724   7
   1   2  14 248.021 259.031   7
   1   2  14 275.344 242.092   6
   1  -2  14 253.795 259.189   6
   1  -2  14 135.553 260.752   4
   1   2  14 421.002 251.195   4
   1   2  14 321.363 337.427  30
   1  -2  14 59.0462 334.790  30
   1   2  14 90.9307 252.385  10
   1   2  14 44.0826 245.471  11
   1  -2  14 15.0962 255.276  10
   1  -2  14 182.770 235.688  11
   1   2  15 8108.33 577.262   7
   1  -2  15 6973.71 568.408   7
   1  -2  15 5508.78 609.361  25
   1   2  15 5574.53 583.902  25
   1   2  15 7868.96 580.328   6
   1  -2  15 8282.06 602.504   6
   1   2  15 7172.57 581.977   9
   1   2  15 7184.27 561.658  11
   1  -2  15 6831.07 565.041  10
   1  -2  15 7697.32 573.123   9
   1   2  15 6806.14 566.886  10
   1  -2  15 7512.38 568.242  11
   1  -2  15 5263.10 565.496  26
   1  -2  16 9097.21 672.012  26
   1  -2  17 1883.03 296.614   6
   1   2  17 2379.29 303.246   6
   1  -2  17 2113.72 321.244  11
   1  -2  17 1950.32 307.254  10
   1  -2  17 1359.27 322.379  26
   1  -2  17 1787.04 304.036   9
   1  -2  18 7559.68 501.009  11
  -1  -3  19 2812.05 293.151  10
  -1  -3  19 2647.47 292.500  11
  -1  -3  18 145.767 202.986  11
  -1  -3  18 152.965 206.101  10
  -1  -3  18 221.145 206.149   9
  -1  -3  18 229.430 244.759  26
  -1  -3  17 4359.45 425.191   6
  -1  -3  17 3787.06 405.505   9
  -1  -3  17 3650.02 407.070  10
  -1  -3  17 3692.46 407.504  11
  -1  -3  17 2480.13 399.323  26
  -1   3  16 207.985 231.598   6
  -1  -3  16-47.4324 257.479   6
  -1  -3  16 124.681 237.635  11
  -1  -3  16 120.278 244.844  10
  -1   3  16 298.659 325.213  30
  -1  -3  16 75.5532 332.538  30
  -1  -3  16-60.7861 248.279   9
  -1  -3  15 9118.32 742.870  26
  -1   3  15 10974.2 787.555  25
  -1  -3  15 9202.71 778.301  25
  -1  -3  15 13782.5 791.736   6
  -1   3  15 13263.6 746.853   6
  -1  -3  15 9915.97 784.864  30
  -1   3  15 10046.3 766.511  30
  -1   3  15 11038.1 723.536  11
  -1  -3  15 11161.0 731.172   9
  -1  -3  15 10638.8 718.315  10
  -1   3  15 10416.6 712.729  10
  -1   3  15 10609.8 715.152   9
  -1  -3  15 11455.8 736.855  11
  -1  -3  14 9633.16 751.672  26
  -1  -3  14 9084.13 788.921  25
  -1   3  14 9631.86 773.419  25
  -1   3  14 10615.2 749.414  23
  -1   3  14 13016.2 726.943   7
  -1  -3  14 11148.9 761.466   6
  -1   3  14 13350.7 766.180   6
  -1   3  14 11152.2 742.664   9
  -1  -3  14 11250.3 733.183   9
  -1   3  14 10664.0 716.941  11
  -1   3  14 10480.0 712.718  10
  -1  -3  14 10340.9 801.642  30
  -1   3  14 10253.0 780.219  30
  -1  -3  13 37.0934 358.551  30
  -1   3  13 17.3500 321.215  30
  -1   3  13-74.2322 283.045  26
  -1  -3  13 142.131 297.484  26
  -1  -3  13 208.133 341.381  25
  -1   3  13 84.7242 294.199  25
  -1   3  13 179.122 309.701  23
  -1   3  13 321.662 248.164   7
  -1  -3  13 171.076 241.823   9
  -1  -3  13 236.809 276.772   7
  -1   3  13 215.171 256.781   9
  -1   3  13-16.2252 247.446  31
  -1   3  13 440.775 250.084   4
  -1   3  13 166.098 251.085  10
  -1   3  13 112.581 233.656  11
  -1  -3  13 228.475 258.356   6
  -1   3  13 232.484 240.162   6
  -1   3  12 13430.9 753.862   6
  -1  -3  12 12148.6 750.814   4
  -1   3  12 13973.3 752.343   4
  -1  -3  12 12802.7 772.522   6
  -1   3  12 12818.4 838.518  30
  -1  -3  12 12451.0 835.028  30
  -1  -3  12 12490.9 774.526  26
  -1   3  12 11166.0 750.404  26
  -1   3  12 12695.9 804.849  25
  -1  -3  12 12418.2 834.975  25
  -1   3  12 12006.1 788.673  23
  -1   3  12 13428.7 753.070   7
  -1  -3  12 12173.4 754.308   7
  -1   3  12 12180.7 783.453  31
  -1  -3  12 12502.8 743.968   9
  -1   3  12 11629.9 726.659  10
  -1   3  12 11481.5 737.322   9
  -1   3  12 12415.5 741.963  11
  -1   3  12 12410.4 739.308  13
  -1  -3  11 7651.81 514.554   4
  -1  -3  11 7800.62 525.551   6
  -1   3  11 7756.62 488.610   4
  -1   3  11 6641.06 490.936   6
  -1   3  11 5377.00 544.669  29
  -1   3  11 6093.96 545.541  30
  -1  -3  11 5184.77 528.082  30
  -1  -3  11 5463.07 499.597  26
  -1   3  11 5680.63 498.639  26
  -1   3  11 6326.95 537.454  25
  -1   3  11 5798.90 523.077  24
  -1  -3  11 5848.18 553.168  24
  -1  -3  11 6216.94 561.588  25
  -1   3  11 5605.70 521.469  23
  -1  -3  11 7059.68 515.666   7
  -1   3  11 7877.06 505.313   7
  -1  -3  11 7474.43 493.845   8
  -1   3  11 5168.07 492.794  31
  -1  -3  11 7553.60 531.756   2
  -1   3  11 8194.77 528.310   2
  -1  -3  11 7163.89 500.622   9
  -1   3  11 6541.95 489.098  10
  -1   3  11 6647.33 496.819   9
  -1   3  11 7119.37 499.202  11
  -1   3  11 6932.35 488.534  13
  -1  -3  10 13691.5 712.340   6
  -1   3  10 13027.8 691.888   6
  -1   3  10 15584.5 708.654   4
  -1  -3  10 14064.2 708.072   4
  -1   3  10 9822.73 734.539  29
  -1   3  10 11092.7 742.952  30
  -1  -3  10 10635.4 729.825  30
  -1   3  10 9410.33 666.329  26
  -1  -3  10 10807.1 695.454  26
  -1  -3  10 8549.19 703.250  25
  -1   3  10 11287.9 723.945  24
  -1  -3  10 9303.68 713.757  24
  -1   3  10 11778.6 731.709  25
  -1   3  10 11771.8 732.001  23
  -1   3  10 14543.4 710.325   7
  -1  -3  10 14697.1 702.459   8
  -1  -3  10 13767.2 711.266   7
  -1   3  10 10061.8 697.783  31
  -1  -3  10 14615.9 725.832   2
  -1   3  10 14992.9 732.399   2
  -1   3  10 11825.9 676.992  10
  -1   3  10 12426.4 681.401  11
  -1   3  10 11600.0 689.361   9
  -1  -3  10 12937.8 688.415   9
  -1   3  10 13058.6 696.011  13
  -1  -3   9 26341.2 1429.65  24
  -1   3   9 30182.8 1428.42  24
  -1   3   9 37916.5 1426.73   7
  -1  -3   9 33187.2 1428.08   7
  -1   3   9 28050.1 1414.29  31
  -1  -3   9 39408.1 1453.74   2
  -1  -3   9 39063.4 1454.01   1
  -1   3   9 39102.6 1446.21   1
  -1   3   9 38171.3 1437.61   2
  -1   3   9 27209.1 1438.15  29
  -1   3   9 27260.6 1385.08  26
  -1  -3   9 27975.4 1396.40  26
  -1   3   8 668.445 203.362  13
  -1  -3   8 870.582 290.580  28
  -1   3   8 881.731 272.586  28
  -1   3   8 752.369 277.345  23
  -1  -3   8 738.487 290.377  25
  -1   3   8 860.941 256.878  25
  -1  -3   8 680.935 281.066  24
  -1   3   8 969.150 265.995  24
  -1   3   8 276.258 199.782   9
  -1  -3   8 303.942 187.826   8
  -1   3   8 341.314 198.539   7
  -1   3   8 1424.08 273.023  31
  -1   3   8 931.211 300.682  30
  -1  -3   8 937.792 316.524  30
  -1  -3   8 263.909 211.557   2
  -1   3   8 390.546 205.600   1
  -1  -3   8 209.737 201.226   1
  -1   3   8 76.1428 188.167   2
  -1   3   8 347.560 190.493   5
  -1  -3   8 185.786 211.026   4
  -1   3   8 337.091 186.926   6
  -1   3   8 199.290 191.191   4
  -1  -3   8 255.637 199.565   6
  -1   3   8 392.504 199.595  11
  -1   3   8 509.082 207.643  10
  -1  -3   8 197.023 188.833   9
   1   3  -7 34688.4 1377.23  14
  -1   3   7 35860.5 1449.71  13
  -1   3   7 37365.9 1511.15  30
  -1  -3   7 36292.1 1521.73  30
  -1   3   7 34317.2 1504.13  29
  -1   3   7 35983.4 1460.76  26
  -1  -3   7 35435.1 1462.63  26
  -1   3   7 36745.5 1492.18  23
  -1   3   7 34946.3 1437.68   7
  -1  -3   7 36381.7 1441.46   8
  -1  -3   7 34366.9 1446.89   7
  -1   3   7 33425.2 1436.14   2
  -1   3   7 33423.8 1437.26   3
  -1  -3   7 34584.6 1447.93   3
  -1  -3   7 34595.5 1447.10   2
  -1   3   7 33470.8 1436.24   9
  -1   3   7 34778.1 1438.24  10
  -1   3   7 33793.9 1442.60  11
  -1  -3   7 35141.2 1438.76  12
  -1  -3   7 34382.0 1437.93   4
  -1   3   7 36998.7 1442.60   6
  -1  -3   7 34007.1 1442.77   6
  -1   3   7 34903.6 1430.92   4
  -1   3   6 1865.51 200.886   5
  -1  -3   6 1808.72 207.440   6
  -1  -3   6 1834.53 211.197   4
  -1   3   6 1832.56 209.923   6
  -1   3   6 1932.96 201.580   4
  -1  -3   6 1795.07 213.165   5
  -1  -3   6 1283.97 154.061  32
  -1   3   6 1419.89 245.081  30
  -1  -3   6 1561.58 260.638  30
  -1   3   6 1229.11 264.855  29
  -1   3   6 1160.03 227.759  28
  -1   3   6 1357.18 229.749  26
  -1  -3   6 1212.31 240.319  27
  -1   3   6 1384.84 238.766  27
  -1  -3   6 1517.63 246.844  28
  -1  -3   6 1145.45 219.615  26
  -1   3   6 1527.96 235.796  24
  -1   3   6 1299.09 260.607  23
  -1  -3   6 1633.56 255.725  24
  -1  -3   6 1765.17 213.794   7
  -1   3   6 1827.81 207.713   7
  -1  -3   6 1580.25 193.608   8
  -1   3   6 1010.92 93.3951  34
  -1  -3   6 1854.55 213.152   3
  -1  -3   6 2077.12 216.789   1
  -1  -3   6 2015.68 219.988   2
  -1   3   6 1903.91 214.401   1
  -1   3   6 1985.15 224.925   2
  -1   3   6 1779.33 215.149   3
  -1   3   6 1644.42 209.959  11
  -1   3   6 1552.86 211.451  10
  -1   3   6 1437.28 207.770   9
   1   3  -6 1650.69 171.482  14
  -1  -3   6 1638.04 185.104  13
  -1   3   6 1607.31 210.791  13
  -1   3   5 124338. 4840.76   5
  -1  -3   5 118305. 4847.49   6
  -1  -3   5 122590. 4844.83   4
  -1  -3   5 127903. 4850.02   5
  -1   3   5 122986. 4838.74   4
  -1   3   5 126076. 4852.17   6
  -1  -3   5 142661. 4845.28  32
  -1   3   5 138948. 4899.33  30
  -1  -3   5 142230. 4903.92  30
  -1   3   5 132611. 4904.89  29
  -1  -3   5 139004. 4892.14  28
  -1   3   5 136899. 4889.66  27
  -1   3   5 145068. 4882.44  26
  -1   3   5 137328. 4889.95  28
  -1  -3   5 142925. 4880.19  26
  -1  -3   5 136203. 4890.19  27
  -1   3   5 137808. 4897.77  23
  -1   3   5 140747. 4880.97  24
  -1  -3   5 139297. 4896.01  24
  -1  -3   5 123445. 4851.30   3
  -1   3   5 123111. 4847.23   1
  -1  -3   5 123110. 4850.46   1
  -1   3   5 121913. 4847.88   3
  -1  -3   5 120731. 4851.75   2
  -1   3   5 123731. 4848.41   2
  -1   3   5 126251. 4845.80   7
  -1  -3   5 127466. 4854.65   7
  -1   3   5 125704. 4858.73   9
  -1   3   5 129655. 4863.99  11
  -1   3   5 128867. 4858.92  10
  -1   3   5 129169. 4860.57  13
  -1  -3   5 125575. 4853.25  12
  -1  -3   5 129046. 4829.90  13
  -1   3   4 24322.5 981.083   4
  -1   3   4 25039.5 993.057   6
  -1  -3   4 24843.3 991.327   6
  -1  -3   4 25111.9 988.338   5
  -1   3   4 24528.0 981.996   5
  -1  -3   4 25466.5 987.702   4
  -1  -3   4 25174.1 994.060   1
  -1   3   4 24084.6 986.576   3
  -1   3   4 25173.0 988.497   1
  -1  -3   4 24979.7 994.748   3
  -1   3   4 22628.1 1002.04  19
  -1   3   4 24865.9 1008.62  18
  -1  -3   4 25885.9 993.226   7
  -1   3   4 24598.8 984.772   7
  -1  -3   4 23820.2 998.041  32
  -1  -3   4 24127.9 1019.41  30
  -1   3   4 23818.5 1038.84  29
  -1   3   4 23935.4 1011.73  30
  -1   3   4 24380.4 1008.39  28
  -1   3   4 24690.0 1015.63  26
  -1  -3   4 24523.8 1013.38  28
  -1  -3   4 24833.3 1014.70  27
  -1   3   4 24580.2 1007.46  27
  -1  -3   4 24803.8 1015.80  24
  -1   3   4 24783.4 1005.12  24
  -1   3   4 24686.2 1007.34  11
  -1   3   4 24775.3 1004.43  10
  -1   3   4 25794.2 1005.80   9
  -1  -3   4 24023.8 965.930  13
  -1   3   4 23887.1 998.968  13
  -1  -3   4 25738.0 999.544  12
  -1  -3   3 47911.0 1913.18   3
  -1   3   3 47104.7 1907.54   1
  -1  -3   3 48032.1 1912.23   1
  -1   3   3 47785.4 1909.70   3
  -1  -3   3 55646.9 1961.60  34
  -1   3   3 50512.3 1934.44  17
  -1   3   3 51475.6 1942.91  18
  -1   3   3 48897.1 1909.78   7
  -1  -3   3 49210.5 1911.92   7
  -1  -3   3 54479.0 1953.88  32
  -1   3   3 55358.8 1940.09  30
  -1   3   3 53581.1 1962.24  29
  -1  -3   3 53404.2 1942.21  30
  -1  -3   3 51664.0 1934.40  27
  -1  -3   3 52508.6 1936.11  28
  -1   3   3 53059.5 1931.55  27
  -1   3   3 52031.9 1929.64  28
  -1  -3   3 56006.9 1936.70  24
  -1   3   3 51389.5 1925.07  24
  -1   3   3 53445.4 1929.68  25
  -1  -3   3 54776.8 1936.48  25
  -1   3   3 49116.1 1923.11  20
  -1   3   3 47530.0 1929.99  19
  -1   3   3 53015.1 1938.52  10
  -1   3   3 51301.2 1943.52  11
  -1   3   3 50303.7 1933.08   9
  -1   3   3 51227.5 1922.12   6
  -1   3   3 47624.7 1905.36   4
  -1  -3   3 48345.7 1907.88   4
  -1  -3   3 45408.3 1908.79   6
  -1  -3   2 26412.4 1045.04   1
  -1   3   2 25455.5 1040.76   1
  -1  -3   2 29097.5 1109.65  34
  -1   3   2 26761.5 1047.03  16
  -1   3   2 28471.2 1075.01  17
  -1   3   2 25433.1 1040.28   7
  -1  -3   2 26278.1 1042.05   7
   1  -3  -2 30203.3 1093.83  32
  -1  -3   2 29730.6 1104.75  32
  -1  -3   2 28960.9 1066.13  30
  -1   3   2 27886.3 1059.26  30
  -1   3   2 28967.0 1090.92  29
  -1  -3   2 27726.7 1060.19  27
  -1   3   2 28652.1 1056.81  27
  -1  -3   2 30385.0 1060.42  25
  -1   3   2 28927.1 1056.47  25
  -1   3   2 30364.6 1062.81  20
  -1   3   2 28798.9 1079.12  19
  -1   3   2 25316.4 1038.69   4
  -1  -3   2 26259.4 1041.09   4
  -1  -3   2 25709.6 1042.54   6
  -1   3   2 27880.0 1074.18   9
  -1  -3   1 50880.3 1661.67  34
  -1   3   1 41590.6 1575.66  16
   1  -3  -1 39202.5 1572.34   5
   1   3  -1 46451.9 1582.34  24
   1  -3  -1 44416.0 1581.93  24
  -1   3   1 49823.5 1612.41  29
  -1  -3   1 41639.1 1576.85  15
  -1   3   1 41530.8 1576.13  15
  -1  -3   1 48927.5 1653.74  32
   1  -3  -1 52604.8 1652.81  32
  -1   3   1 39557.0 1571.92   1
  -1  -3   1 39547.9 1574.15   1
   1   3   0 398.362 66.7142  17
  -1  -3   0 59.7667 134.330  32
   1  -3   0 56.7496 135.261  32
  -1  -3   0 229.681 134.890  34
   1   3   1 7056.78 290.231  30
   1  -3   1 7020.85 288.129  30
   1   3   1 5517.84 265.225   6
   1   3   1 8819.53 300.023  35
  -1  -3  -1 8273.30 351.917  34
   1  -3   1 7981.18 310.952  35
   1   3   1 6746.72 286.903  17
   1  -3   1 4638.86 272.932   7
  -1  -3  -1 7836.38 344.743  32
   1  -3   1 8661.07 364.585  32
   1   3   1 6197.45 297.058  14
   1   3   1 5691.61 276.897  13
  -1  -3  -2 124133. 4548.77  32
   1  -3   2 140652. 4567.40  32
   1  -3   2 131941. 4538.35  30
   1   3   2 129411. 4537.62  30
   1   3   2 115459. 4509.99   6
   1   3   2 121496. 4535.36  11
   1   3   2 126571. 4551.70  20
   1   3   2 115419. 4543.02  19
   1  -3   2 112234. 4520.72   7
   1   3   2 116650. 4518.81   7
   1   3   2 120546. 4538.16  18
   1  -3   2 129657. 4556.10  35
   1   3   2 140333. 4548.19  35
  -1  -3  -2 127091. 4553.38  34
   1   3   2 118392. 4509.99  14
   1   3   2 110866. 4517.00  13
   1   3   3 426649. 16049.1   6
   1  -3   3 413389. 16057.1   2
   1   3   3 418016. 16058.9   2
  -1  -3  -3 448686. 16071.5  34
   1   3   3 442977. 16073.7  18
   1   3   3 430886. 16059.3   7
   1  -3   3 406946. 16063.2   7
  -1  -3  -3 435738. 16065.7  32
   1  -3   3 470409. 16045.3  29
   1  -3   3 456915. 16083.2  30
   1   3   3 466969. 16086.4  30
   1   3   3 470535. 16099.0  26
   1   3   3 461088. 16075.1  24
   1  -3   3 427029. 16080.5  24
   1   3   3 454622. 16087.6  19
   1   3   3 438570. 16083.6  20
   1   3   3 427524. 16069.0  11
   1   3   3 444802. 16085.4  10
   1   3   3 429455. 16086.9   9
   1   3   3 426042. 16022.4  14
   1   3   3 415354. 16059.6  13
   1  -3   4 4252.87 295.693   5
   1   3   4 5054.62 279.545   6
   1   3   4 5276.43 321.279  19
  -1  -3  -4 5288.55 275.837  32
   1  -3   4 5708.83 329.175  30
   1  -3   4 6007.34 293.666  29
   1   3   4 5654.38 336.519  30
   1   3   4 5487.80 328.941  26
   1  -3   4 5172.04 314.649  26
   1   3   4 5074.64 217.453  22
   1   3   4 5275.40 308.551  24
   1  -3   4 5038.54 333.655  24
   1   3   4 4695.53 320.549  20
   1  -3   4 4489.34 289.479   2
   1   3   4 4568.17 289.919   2
   1  -3   4 4882.25 292.347   6
   1   3   4 5079.69 290.369   7
   1  -3   4 4720.29 301.753   7
   1   3   4 4841.63 310.091   9
   1   3   4 4768.75 309.753  10
   1   3   4 5132.41 302.676  11
   1   3   4 4886.12 293.357  13
   1  -3   4 4781.43 290.400  12
   1   3   5 213384. 7747.33   5
   1   3   5 218886. 7740.05   6
   1  -3   5 214507. 7758.68   6
   1  -3   5 197713. 7753.14   5
   1  -3   5 211831. 7788.52  30
   1  -3   5 225085. 7746.99  29
   1   3   5 223001. 7792.75  30
   1   3   5 205075. 7801.95  29
   1   3   5 211037. 7775.42  26
   1  -3   5 197858. 7756.15  26
   1  -3   5 205288. 7707.46  23
   1   3   5 219458. 7774.90  24
   1  -3   5 196593. 7778.04  24
   1   3   5 206061. 7748.65   2
   1  -3   5 213663. 7754.20   2
  -1  -3  -5 194343. 7685.96  32
   1   3   5 214454. 7750.83   7
   1  -3   5 198956. 7757.31   7
   1   3   5 207875. 7746.02  13
   1  -3   5 215170. 7747.32  12
   1   3   5 200381. 7761.77   9
   1   3   5 213376. 7748.36  11
   1   3   5 209418. 7760.21  10
   1  -3   6 510.869 253.216  30
   1   3   6 432.106 225.207  30
   1   3   6 266.853 264.314  29
   1  -3   6 490.573 198.402  29
   1   3   6 252.808 226.938  26
   1  -3   6 484.679 212.999  26
   1  -3   6 393.720 160.390  23
   1  -3   6 56.0086 169.496   2
   1   3   6 97.4212 178.631   2
   1   3   6-41.7032 189.871   7
   1  -3   6-13.0252 180.426   7
   1   3   6 125.246 200.954   9
   1  -3   6 210.802 177.381   8
   1   3   6 220.083 151.089   6
   1  -3   6 225.374 189.837   6
   1   3   6 321.789 183.698  13
   1   3   6 167.753 172.248  11
   1   3   6 6.30176 188.166  10
   1  -3   6 93.6572 163.107   9
   1   3   7 98029.9 3933.31  26
   1  -3   7 105102. 3944.24  26
   1  -3   7 94131.6 3968.61  24
   1   3   7 101013. 3969.42  23
   1   3   7 109548. 3968.10  24
   1  -3   7 102238. 3877.74  23
   1   3   7 100511. 3915.81  13
   1  -3   7 104199. 3921.32   8
   1  -3   7 94415.4 3923.55   7
   1   3   7 106389. 3925.11   7
   1   3   7 103164. 3992.44  29
   1  -3   7 101447. 3975.92  30
   1  -3   7 103863. 3920.49  29
   1   3   7 106763. 3979.12  30
   1   3   7 107710. 3920.62   5
   1  -3   7 103364. 3938.92   6
   1   3   7 109031. 3915.62   6
   1  -3   7 95377.1 3920.57   5
   1  -3   7 103788. 3915.87  12
   1   3   7 100177. 3930.35   9
   1  -3   7 106345. 3912.84   9
   1   3   7 101365. 3909.85  11
   1   3   7 97281.8 3919.63  10
   1   3   8 75931.8 2969.63  26
   1  -3   8 75156.9 2968.78  26
   1   3   8 83749.6 3013.58  24
   1  -3   8 70198.9 3007.85  24
   1   3   8 81347.1 2976.47  31
   1  -3   8 73914.3 2944.24  29
   1   3   8 75585.4 3030.54  29
   1   3   8 74060.3 2933.43  11
   1  -3   8 75629.8 2936.29   9
   1  -3   8 74174.6 2956.88   6
   1   3   8 73818.5 2931.59   4
   1  -3   8 66559.7 2939.26   4
   1   3   8 79268.0 2941.98   6
   1  -3   8 70193.3 2948.84   5
   1   3   8 77899.0 2943.33   5
   1   3   9 15628.1 796.266   6
   1  -3   9 16282.2 833.083   5
   1   3   9 17087.5 816.206   4
   1   3   9 17201.1 819.578   5
   1  -3   9 15194.1 819.726   4
   1  -3   9 15731.2 824.142   6
   1  -3   9 17256.5 852.627  26
   1   3   9 16233.5 848.010  26
   1   3   9 15576.7 863.377  23
   1  -3   9 15477.2 892.042  24
   1   3   9 17924.6 889.164  24
   1   3   9 17796.7 853.039  31
   1  -3   9 14300.6 824.588   7
   1  -3   9 16491.2 817.556   8
   1   3   9 17960.6 833.983   7
   1  -3   9 16697.9 898.333  30
   1   3   9 16375.2 894.635  29
   1   3   9 18221.0 900.890  30
   1   3   9 16158.2 818.801  13
   1   3   9 15381.3 825.882   9
   1   3   9 16570.7 823.523  10
   1   3   9 15322.8 801.842  11
   1  -3  10 354.131 258.821  26
   1   3  10 201.954 251.331  26
   1  -3  10 278.287 289.326  24
   1   3  10 126.274 258.210  23
   1   3  10 260.272 259.420  24
   1   3  10 295.190 225.958  31
   1   3  10 597.255 227.082   9
   1  -3  10 494.450 216.754   9
   1  -3  10 516.254 209.882   8
   1  -3  10 391.159 223.215   7
   1   3  10 633.569 229.021   7
   1   3  10 186.340 295.992  29
   1   3  10 165.280 259.844  30
   1  -3  10 316.671 296.030  30
   1   3  10 648.851 211.220   4
   1  -3  10 398.302 221.004   4
   1  -3  10 347.936 215.224   6
   1   3  10 752.460 217.362   5
   1  -3  10 599.521 224.908   5
   1   3  10 474.843 200.756   6
   1   3  10 199.575 204.540  11
   1   3  10 483.595 214.454  10
   1   3  11 22342.7 1151.69  26
   1  -3  11 24437.8 1167.21  26
   1   3  11 24271.1 1196.70  24
   1  -3  11 21729.8 1213.97  25
   1   3  11 25365.6 1213.25  25
   1   3  11 23872.3 1176.80  23
   1  -3  11 22033.2 1209.33  24
   1   3  11 25501.7 1167.41  31
   1  -3  11 22449.8 1111.70   8
   1   3  11 23784.6 1129.86   7
   1  -3  11 20989.2 1122.97   7
   1  -3  11 26546.7 1250.50  30
   1   3  11 25174.0 1236.93  29
   1   3  11 27229.0 1254.93  30
   1   3  11 22464.7 1100.89   4
   1  -3  11 21641.4 1117.82   4
   1   3  11 21407.8 1091.59   6
   1  -3  11 22404.9 1138.51   6
   1   3  11 22452.2 1110.92  11
   1  -3  11 22224.5 1110.53   9
   1   3  11 21842.1 1113.15  10
   1   3  11 21840.8 1127.23   9
   1  -3  12 22117.6 1205.61  26
   1   3  12 20862.0 1172.13  26
   1   3  12 22648.3 1236.24  25
   1  -3  12 19419.0 1227.99  25
   1   3  12 23273.2 1233.48  24
   1  -3  12 20467.4 1235.66  24
   1   3  12 21112.4 1173.47  23
   1   3  12 21192.4 1159.34  31
   1  -3  12 24531.0 1203.16   7
   1   3  12 27135.0 1196.35   7
   1   3  12 24082.8 1255.24  30
   1   3  12 23705.2 1258.48  29
   1  -3  12 23638.5 1272.44  30
   1   3  12 25390.6 1178.30   6
   1  -3  12 24936.0 1196.54   4
   1  -3  12 26426.8 1219.83   6
   1   3  12 27553.1 1186.59   4
   1   3  12 24339.4 1170.49  11
   1   3  12 22750.5 1168.68  10
   1  -3  12 25938.5 1194.84   9
   1   3  12 22775.1 1188.06   9
   1  -3  13 20154.9 1212.79  25
   1   3  13 22630.0 1193.02  24
   1   3  13 22101.7 1191.78  25
   1  -3  13 20368.1 1203.81  24
   1   3  13 17881.4 1131.87  23
   1   3  13 25374.6 1153.40   4
   1   3  13 24357.1 1140.22   6
   1  -3  13 23662.2 1169.95   4
   1  -3  13 24829.5 1186.06   6
   1   3  13 20419.6 1205.77  29
   1  -3  13 20871.2 1221.41  30
   1   3  13 20861.0 1204.16  30
   1  -3  13 21713.6 1154.46   7
   1   3  13 24968.8 1158.00   7
   1  -3  13 20278.4 1166.43  26
   1   3  13 19758.8 1137.98  26
   1   3  13 22345.5 1161.46   9
   1   3  13 22693.0 1149.37  10
   1   3  13 21844.8 1119.94  11
   1  -3  13 23144.7 1150.63   9
   1  -3  14 31734.8 1698.17  25
   1   3  14 32111.0 1630.84  23
   1   3  14 33437.5 1674.93  25
   1   3  14 36960.6 1623.34   6
   1  -3  14 34505.2 1648.68   6
   1   3  14 37452.8 1611.25   4
   1  -3  14 34563.5 1626.88   4
   1   3  14 35725.3 1706.44  30
   1  -3  14 34324.4 1715.77  30
   1   3  14 37948.5 1622.72   7
   1  -3  14 34961.1 1639.55   7
   1  -3  14 34137.3 1678.62  26
   1   3  14 34278.1 1620.09  10
   1   3  14 34862.6 1611.24  11
   1  -3  14 36356.1 1632.79  10
   1  -3  14 33951.6 1618.49   9
   1   3  14 33187.1 1630.84   9
   1   3  15 31207.9 1537.87  25
   1  -3  15 27900.2 1546.52  25
   1   3  15 33754.8 1482.61   6
   1  -3  15 35552.1 1547.77   6
   1  -3  15 27124.7 1505.57  26
   1  -3  15 30453.2 1486.50  10
   1  -3  15 31923.0 1504.01  11
   1  -3  15 31255.2 1495.96   9
   1   3  15 30473.5 1469.41  11
   1   3  15 33567.2 1482.56   7
   1  -3  16 1912.74 385.740  26
   1  -3  17 8707.15 565.454   6
   1  -3  17 6682.65 555.444  26
   1  -3  17 7581.07 531.054   9
   1  -3  17 7535.16 544.818  10
   1  -3  17 7398.76 534.522  11
   1  -3  18 1682.23 259.115  11
   1  -3  18 1334.56 247.155  10
  -1  -4  19 10737.8 607.490  11
  -1  -4  19 11167.3 606.099  10
  -1  -4  18 1696.98 312.090  26
  -1  -4  18 2199.24 295.566   9
  -1  -4  18 1772.99 291.636  11
  -1  -4  18 1551.70 282.624  10
  -1  -4  17-68.1243 231.045   6
  -1  -4  17-74.5063 268.105  26
  -1  -4  17 68.1441 225.509  10
  -1  -4  17 211.234 236.647  11
  -1  -4  17 121.506 232.341   9
  -1  -4  16 6079.01 552.583   6
  -1  -4  16 6706.80 557.488  11
  -1  -4  16 7253.87 560.849  10
  -1  -4  16 7179.68 555.127   9
  -1  -4  15 8663.64 749.990  25
  -1   4  15 8765.76 692.423  25
  -1  -4  15 8985.69 737.450  30
  -1   4  15 9289.70 707.351  30
  -1  -4  15 9524.69 677.772   6
  -1   4  15 9988.46 637.704   6
  -1  -4  15 8373.27 694.610  26
  -1   4  15 8533.53 652.822   9
  -1  -4  15 9780.23 682.563  11
  -1  -4  15 9700.43 667.840   9
  -1   4  14 18362.1 1076.80  25
  -1   4  14 18579.9 1072.07  23
  -1  -4  14 16479.3 1103.93  25
  -1  -4  14 20304.0 1077.94   6
  -1   4  14 21978.9 1052.61   6
  -1   4  14 19059.0 1090.27  30
  -1  -4  14 17744.5 1112.36  30
  -1   4  14 18669.1 1044.79   9
  -1  -4  14 19941.8 1059.08   9
  -1   4  14 20023.2 1050.10  10
  -1   4  14 19784.4 1045.93  11
  -1  -4  14 17782.2 1060.11  26
  -1  -4  13 16241.9 972.024  26
  -1   4  13 17658.4 998.929  25
  -1   4  13 15850.9 991.050  23
  -1  -4  13 16173.9 1022.87  25
  -1   4  13 15640.9 967.080  31
  -1  -4  13 15498.2 1020.60  30
  -1   4  13 16495.3 999.893  30
  -1  -4  13 17079.4 954.018   7
  -1   4  13 20100.0 950.631   7
  -1   4  13 16614.0 939.807  10
  -1   4  13 16952.0 951.286  11
  -1   4  13 16580.3 957.492   9
  -1  -4  13 17694.2 965.410   9
  -1  -4  13 18678.1 995.060   6
  -1   4  13 20846.1 975.928   6
  -1  -4  12 115289. 4226.35   6
  -1  -4  12 115874. 4204.90   4
  -1   4  12 119040. 4186.35   6
  -1   4  12 126409. 4193.91   4
  -1  -4  12 100985. 4201.29  26
  -1   4  12 92554.1 4150.92  26
  -1   4  12 96369.0 4198.35  23
  -1   4  12 101270. 4216.58  25
  -1  -4  12 95594.8 4240.27  25
  -1   4  12 93012.8 4182.14  31
  -1   4  12 121895. 4191.33   7
  -1  -4  12 111028. 4200.29   7
  -1  -4  12 96963.0 4240.14  30
  -1   4  12 99713.1 4224.76  30
  -1   4  12 90919.1 4219.91  29
  -1   4  12 109004. 4181.20  13
  -1   4  12 104419. 4173.29  11
  -1   4  12 101795. 4162.26  10
  -1  -4  12 114481. 4202.30   9
  -1   4  12 100708. 4174.95   9
  -1   4  11 29528.3 1312.87   4
  -1  -4  11 27797.7 1353.48   6
  -1   4  11 30649.5 1336.44   6
  -1  -4  11 28088.3 1339.78   4
  -1   4  11 28608.7 1430.53  29
  -1   4  11 31647.2 1420.27  30
  -1  -4  11 31369.5 1444.00  30
  -1   4  11 28724.5 1358.86  26
  -1  -4  11 29517.9 1381.30  26
  -1   4  11 30818.3 1386.75  24
  -1   4  11 30934.2 1396.32  25
  -1  -4  11 27741.3 1419.67  25
  -1  -4  11 27510.1 1408.87  24
  -1   4  11 28184.1 1384.76  23
  -1   4  11 29777.2 1384.88  31
  -1   4  11 31138.2 1333.00   7
  -1  -4  11 29822.0 1340.17   8
  -1  -4  11 27217.1 1343.07   7
  -1  -4  11 28349.3 1329.26   9
  -1   4  11 27595.8 1324.48  11
  -1   4  11 27520.8 1339.21   9
  -1   4  11 27592.9 1325.43  10
  -1   4  11 29192.4 1337.37  13
  -1   4  10 17288.6 824.994   6
  -1   4  10 17009.3 814.966   4
  -1  -4  10 15631.2 839.442   6
  -1  -4  10 15480.0 827.690   4
  -1   4  10 14718.3 905.692  29
  -1  -4  10 15598.1 904.523  30
  -1   4  10 16493.8 885.442  30
  -1  -4  10 16768.2 863.933  26
  -1   4  10 14674.1 843.315  26
  -1   4  10 16483.3 861.216  24
  -1  -4  10 15965.1 907.887  25
  -1   4  10 16845.4 873.612  25
  -1   4  10 16173.1 889.526  23
  -1  -4  10 14445.0 876.500  24
  -1  -4  10 17106.2 849.042   2
  -1   4  10 17017.4 831.819   2
  -1   4  10 17826.2 897.370  31
  -1  -4  10 15937.7 841.739   7
  -1  -4  10 16885.4 838.222   8
  -1   4  10 17314.9 823.027   7
  -1   4  10 15050.6 818.612  10
  -1   4  10 15054.0 823.902   9
  -1   4  10 14859.8 821.126  11
  -1  -4  10 16660.8 834.224   9
  -1   4  10 15917.5 833.839  13
  -1   4   9 12729.2 762.014  26
  -1  -4   9 14112.7 774.051  26
  -1   4   9 15850.7 798.139  24
  -1   4   9 12656.5 785.093  23
  -1  -4   9 14494.5 816.643  24
  -1  -4   9 16799.8 793.212   2
  -1   4   9 16918.4 776.604   2
  -1   4   9 13174.7 784.041  31
  -1  -4   9 15531.4 785.479   7
  -1   4   9 16191.2 763.548   7
  -1   4   9 16209.6 770.110  13
  -1   4   9 13410.3 815.927  29
  -1   4   8 34436.6 1458.78  10
  -1   4   8 35583.7 1465.14   9
  -1  -4   8 34531.7 1457.66  12
  -1  -4   8 40686.0 1488.14   9
  -1   4   8 35120.7 1459.72  11
  -1   4   8 27472.1 1446.22  25
  -1   4   8 30346.3 1454.75  24
  -1  -4   8 30277.8 1488.92  24
  -1  -4   8 29220.5 1482.55  25
  -1  -4   8 42150.7 1493.09   1
  -1   4   8 42086.8 1484.50   1
  -1   4   8 33681.5 1449.40  13
   1   4  -8 33369.5 1385.09  14
  -1  -4   8 37294.6 1468.02   8
  -1   4   8 41593.1 1463.31   4
  -1   4   8 39255.0 1463.24   6
  -1  -4   8 41597.7 1491.54   4
  -1  -4   8 38282.9 1477.08   6
  -1   4   8 26328.2 1464.14  30
  -1  -4   8 25822.3 1475.09  30
  -1  -4   8 27487.7 1469.19  28
  -1  -4   7 56216.0 2375.84  30
  -1   4   7 58486.7 2364.03  30
  -1   4   7 52003.2 2366.62  29
  -1   4   7 54331.3 2328.64  26
  -1  -4   7 55279.4 2332.86  26
  -1   4   7 59211.8 2328.56  11
  -1  -4   7 55230.3 2313.60  12
  -1   4   7 58357.1 2325.98  10
  -1   4   7 57082.9 2328.51   9
  -1   4   7 54740.3 2355.59  23
  -1  -4   7 57090.1 2364.60  25
  -1   4   7 58120.0 2345.91  25
  -1  -4   7 61146.9 2328.98   2
  -1   4   7 58250.4 2308.96   2
  -1  -4   7 62300.1 2330.30   7
  -1  -4   7 60026.5 2323.75   8
  -1   4   7 63111.2 2318.70   7
  -1   4   7 64369.5 2323.28   6
  -1  -4   7 63126.1 2325.44   4
  -1  -4   7 60099.2 2324.55   6
  -1   4   7 64628.5 2313.27   4
  -1   4   7 58235.9 2323.76  13
   1   4  -7 58175.4 2278.00  14
  -1   4   6 36651.6 1561.24   6
  -1   4   6 35300.1 1549.49   5
  -1   4   6 35227.9 1547.21   4
  -1  -4   6 32424.7 1555.34   6
  -1  -4   6 34389.9 1559.56   4
  -1  -4   6 50108.5 1585.68  32
  -1  -4   6 46471.2 1644.61  28
  -1   4   6 51504.2 1666.13  30
  -1  -4   6 48620.1 1661.85  30
  -1   4   6 46671.2 1668.23  29
  -1   4   6 47878.9 1641.69  28
  -1  -4   6 45594.1 1624.22  26
  -1   4   6 43785.6 1622.13  26
  -1   4   6 42143.3 1635.93  23
  -1   4   6 45077.0 1614.34  25
  -1  -4   6 47767.4 1651.11  24
  -1  -4   6 47444.7 1651.03  25
  -1   4   6 46775.0 1616.19  24
  -1   4   6 34645.6 1558.93   3
  -1  -4   6 35051.0 1563.44   1
  -1  -4   6 35115.3 1563.24   2
  -1   4   6 33596.9 1556.20   1
  -1   4   6 34103.9 1556.33   2
  -1  -4   6 34670.3 1562.86   3
  -1  -4   6 36937.3 1572.96   7
  -1   4   6 37046.4 1557.48   7
  -1   4   6 38365.1 1586.83  11
  -1   4   6 37400.6 1583.83   9
  -1   4   6 37589.9 1583.46  10
   1   4  -6 38267.7 1557.43  14
  -1   4   6 38798.7 1578.05  13
  -1   4   5 1017.05 155.954   5
  -1   4   5 639.113 153.617   6
  -1  -4   5 1135.01 161.662   4
  -1   4   5 1240.67 159.082   4
  -1  -4   5 702.576 160.647   6
  -1   4   5 320.110 169.324  18
  -1   4   5 159.678 170.773  19
  -1   4   5 825.496 156.145   7
  -1  -4   5 749.148 156.893   7
  -1   4   5 545.476 162.411   9
  -1   4   5 1185.44 161.974   1
  -1   4   5 1277.07 162.238   2
  -1  -4   5 1107.91 169.882   2
  -1  -4   5 1054.77 170.324   3
  -1  -4   5 1317.93 180.710   1
  -1   4   5 1073.36 158.241   3
  -1   4   5 240.957 72.4992  33
  -1  -4   5 278.178 164.021  32
  -1   4   5 170.610 211.786  29
  -1   4   5 183.129 171.268  30
  -1  -4   5 216.935 181.102  30
  -1   4   5 220.230 182.308  26
  -1   4   5 145.206 158.112  28
  -1   4   5 268.565 159.015  27
  -1  -4   5 142.652 180.664  28
  -1  -4   5 154.888 170.018  27
  -1   4   5 162.007 168.964  24
  -1  -4   5 226.055 180.481  24
  -1  -4   5 154.058 181.431  25
  -1   4   5 190.382 161.005  25
  -1   4   5 390.078 171.770  11
  -1   4   5 511.385 170.377  10
  -1  -4   5 443.825 168.199  12
  -1   4   5 398.184 150.948  13
  -1   4   5 404.016 64.3468  14
  -1   4   4 44572.0 1824.88   6
  -1  -4   4 44422.3 1814.92   4
  -1  -4   4 42404.6 1815.99   6
  -1   4   4 45783.1 1811.29   4
  -1   4   4 44700.0 1818.36   2
  -1  -4   4 45883.7 1823.24   1
  -1   4   4 44920.5 1816.79   1
  -1   4   4 44089.5 1815.52   3
  -1  -4   4 44552.0 1823.03   2
  -1  -4   4 45810.8 1822.64   3
  -1   4   4 46884.8 1845.17  17
  -1   4   4 47188.5 1853.28  18
  -1   4   4 46227.3 1815.63   7
  -1  -4   4 46844.9 1822.10   7
  -1  -4   4 49540.0 1870.09  32
  -1   4   4 52771.5 1859.14  30
  -1  -4   4 53788.0 1868.70  30
  -1   4   4 50619.0 1889.48  29
  -1   4   4 48320.1 1841.74  27
  -1  -4   4 52813.1 1859.64  28
  -1  -4   4 51773.3 1857.93  27
  -1   4   4 50087.8 1844.75  28
  -1   4   4 52349.6 1843.31  24
  -1   4   4 51096.7 1842.88  25
  -1  -4   4 54189.8 1858.65  25
  -1  -4   4 51473.4 1852.58  24
  -1   4   4 45286.0 1846.85  19
  -1   4   4 46547.8 1850.65  10
  -1   4   4 48547.6 1858.32  11
  -1   4   4 45504.4 1845.89   9
  -1   4   4 47481.7 1838.19  13
  -1  -4   3 613.772 189.412  34
  -1   4   3 352.410 143.146  17
  -1   4   3 356.245 152.972  18
  -1   4   3 353.067 148.221  19
  -1   4   3 186.137 94.0522   7
  -1   4   3 233.162 142.040   9
  -1  -4   3 208.869 98.3865   7
  -1   4   3 537.146 137.499  30
  -1  -4   3 510.032 149.921  30
  -1   4   3 405.295 182.606  29
  -1  -4   3 447.516 136.596  27
  -1   4   3 427.237 128.681  27
  -1  -4   3 465.991 140.432  28
  -1   4   3 401.017 127.133  28
  -1  -4   3 409.655 132.036  24
  -1   4   3 425.261 122.067  25
  -1  -4   3 525.154 135.491  25
  -1   4   3 343.720 121.035  24
  -1   4   3 243.179 126.272  20
  -1  -4   3 501.520 186.057  32
   1  -4  -3 475.411 163.937  32
  -1   4   3 93.9901 104.765   6
  -1  -4   3 148.543 104.155   6
  -1  -4   3 185.740 98.5196   4
  -1   4   3 114.291 93.8160   4
  -1  -4   3 116.620 106.231   3
  -1   4   3 84.9083 96.1392   1
  -1  -4   3 135.830 102.282   1
  -1   4   3 223.167 99.7516   3
  -1  -4   2 153341. 5149.99  34
  -1   4   2 137759. 5086.94  17
  -1   4   2 146999. 5061.48  28
  -1  -4   2 145804. 5067.51  27
  -1   4   2 146474. 5061.03  27
  -1  -4   2 145101. 5060.61  25
  -1   4   2 146348. 5060.42  25
  -1   4   2 143558. 5077.45  20
  -1   4   2 136130. 5094.08  19
  -1  -4   2 118007. 5046.57   6
  -1   4   2 135323. 5060.69  30
  -1   4   2 148625. 5102.73  29
  -1  -4   2 140693. 5066.45  30
  -1   4   2 127278. 5045.96   1
  -1  -4   2 128655. 5049.24   3
  -1  -4   2 128504. 5048.60   1
  -1   4   2 127568. 5046.69   3
   1  -4  -2 154905. 5131.03  32
  -1  -4   2 148811. 5139.06  32
  -1   4   1 17070.1 787.448  29
   1   4  -1 21397.3 752.629   5
   1  -4  -1 21518.2 752.296   5
   1  -4  -1 17348.1 755.198  24
   1   4  -1 17587.4 752.807  24
  -1  -4   1 15298.0 838.500  34
  -1  -4   1 22674.2 755.020   1
  -1   4   1 22315.5 752.025   1
  -1  -4   1 16342.3 837.777  32
   1  -4  -1 17298.8 839.477  32
   1   4   0 70438.8 2461.63  17
   1  -4   0 61695.0 2443.54  35
  -1  -4   0 68413.1 2549.25  34
  -1  -4   0 70874.0 2544.78  32
   1  -4   0 72344.2 2542.84  32
   1   4   1 70483.6 2921.89   6
  -1  -4  -1 86236.1 3026.17  34
   1  -4   1 88953.2 2953.93  35
   1   4   1 91548.9 2944.22  35
   1   4   1 84001.3 2952.06  17
   1  -4   1 76439.2 2930.92   7
   1   4   1 74698.6 2929.24   7
   1  -4   1 88764.2 3023.35  32
  -1  -4  -1 86821.2 3020.71  32
   1   4   1 74566.4 2937.23  13
  -1  -4  -2 19601.7 886.947  32
   1  -4   2 21384.2 900.023  32
   1  -4   2 20783.3 842.294  30
   1   4   2 21369.9 844.799  30
   1   4   2 22545.8 824.931   6
   1  -4   2 21429.5 850.159  24
   1   4   2 21048.1 835.126  24
   1   4   2 20686.1 870.357  20
   1   4   2 20862.6 874.272  19
   1  -4   2 21766.2 835.734   7
   1   4   2 21481.8 830.253   7
   1   4   2 20290.1 866.229  18
  -1  -4  -2 20506.0 895.938  34
   1   4   2 20682.9 838.596  14
   1   4   2 21070.2 836.605  13
  -1  -4  -3 5424.77 325.815  34
   1  -4   3 6109.45 339.017  32
  -1  -4  -3 5662.46 326.013  32
   1   4   3 5803.66 311.819  30
   1  -4   3 5788.26 239.557  29
   1  -4   3 5828.84 308.606  30
   1   4   3 5039.39 305.183  11
   1  -4   3 5860.19 316.319  24
   1   4   3 5802.36 294.276  24
   1   4   3 4744.04 310.571  20
   1   4   3 5341.96 322.485  19
   1   4   3 4918.28 313.362  18
   1  -4   3 4912.06 286.247   7
   1   4   3 5080.28 274.186   7
   1   4   3 4860.01 264.816   6
   1  -4   3 5186.64 285.301   5
   1   4   3 5085.03 255.641  14
   1   4   3 4859.53 277.570  13
  -1  -4  -4 736.876 154.581  32
   1  -4   4 711.401 119.324  29
   1   4   4 546.124 171.561  30
   1  -4   4 762.995 190.327  30
   1   4   4 536.413 215.698  29
   1   4   4 186.804 163.121  10
   1   4   4 322.384 142.673  11
   1  -4   4 253.401 149.400  12
   1  -4   4 420.912 173.230  24
   1   4   4 604.177 153.357  24
   1   4   4 425.245 171.892  20
   1   4   4 513.924 178.744  19
   1   4   4 194.518 157.885  18
   1   4   4 153.999 168.526   9
   1  -4   4 218.260 137.019   7
   1   4   4 218.825 120.307   7
   1   4   4 328.379 117.354   6
   1  -4   4 202.003 136.744   6
   1  -4   4 237.354 138.878   5
   1   4   4 60.4835 114.622   5
   1   4   4 415.225 126.660  13
   1   4   4 335.689 78.4021  14
   1   4   5 5227.87 324.418   5
   1  -4   5 4934.73 333.440   6
   1   4   5 5034.93 306.835   6
   1  -4   5 5114.99 335.352   5
   1   4   5 6150.88 372.818  30
   1  -4   5 6650.23 315.332  29
   1   4   5 6353.66 419.357  29
   1  -4   5 6733.70 391.109  30
   1   4   5 5877.15 389.894  26
   1  -4   5 6072.07 379.798  26
   1   4   5 6404.38 365.128  24
   1  -4   5 6260.02 388.476  24
   1   4   5 4683.57 225.077  22
   1  -4   5 4718.32 344.414   7
   1   4   5 5717.94 333.438   7
   1   4   5 5351.08 327.977  13
  -1  -4  -5 6060.31 315.816  32
   1   4   5 4933.11 353.497  10
   1   4   5 5697.84 363.671   9
   1   4   5 4980.83 340.190  11
   1  -4   6 848.813 214.753  12
   1   4   6 834.557 195.609  11
   1   4   6 836.613 220.532  10
   1   4   6 775.638 190.630  13
   1   4   6 828.848 189.110   7
   1  -4   6 808.194 209.625   7
   1   4   6 849.059 234.516   9
   1   4   6 1267.26 303.842  29
   1  -4   6 1008.32 265.677  30
   1  -4   6 1106.10 203.771  29
   1   4   6 1294.96 260.242  30
   1  -4   6 543.686 202.110   6
   1   4   6 721.906 167.373   6
   1  -4   6 818.908 251.688  26
   1   4   6 745.514 258.517  26
   1  -4   7 5506.24 463.013  24
   1   4   7 6209.77 440.878  24
   1   4   7 5556.71 388.288  13
   1  -4   7 5304.31 395.280   7
   1  -4   7 5634.16 390.076   8
   1   4   7 5819.68 381.968   7
   1  -4   7 5840.71 453.797  30
   1  -4   7 5993.72 376.785  29
   1   4   7 5954.29 456.968  30
   1  -4   7 5981.69 399.227   5
   1   4   7 6068.45 379.448   5
   1  -4   7 5708.92 400.785   6
   1  -4   7 5334.77 390.841   4
   1   4   7 6068.31 373.872   6
   1  -4   7 5780.56 391.609   9
   1   4   7 5109.40 410.856   9
   1   4   7 5777.15 411.660  10
   1   4   7 6397.20 396.884  11
   1  -4   7 5386.42 392.244  12
   1  -4   8 18089.1 958.451  26
   1   4   8 17942.5 951.359  26
   1   4   8 20085.4 970.589  24
   1  -4   8 17502.5 985.133  24
   1   4   8 16719.4 934.439  31
   1   4   8 17244.3 996.986  29
   1  -4   8 21872.8 960.009  12
   1  -4   8 21800.7 948.343   9
   1  -4   8 22041.2 972.624   5
   1   4   8 24225.7 961.547   5
   1   4   8 23906.1 945.152   6
   1   4   9 145.000 171.655   5
   1   4   9 44.6942 169.722   4
   1  -4   9 212.990 186.459   4
   1   4   9 122.766 167.692   6
   1  -4   9 51.5806 193.475   5
   1  -4   9 158.110 200.563   6
   1  -4   9 280.007 248.649  26
   1   4   9 141.773 233.063  26
   1   4   9 393.867 239.579  24
   1   4   9 130.730 232.988  23
   1  -4   9 249.009 274.170  24
   1   4   9 337.524 201.172  31
   1   4   9 9.32221 175.290   7
   1   4   9 170.541 203.770   9
   1  -4   9 401.061 188.922   9
   1  -4   9 286.584 188.498   8
   1  -4   9 95.1029 192.764   7
   1   4   9 542.380 262.369  30
   1  -4   9 354.515 258.016  30
   1   4   9 304.882 292.180  29
   1   4   9 215.470 177.758  13
   1   4   9 191.363 174.570  11
   1   4   9 194.200 214.290  10
   1  -4  10 37910.3 1690.67   6
   1   4  10 43934.3 1677.58   4
   1   4  10 39429.0 1650.82   6
   1  -4  10 38612.9 1689.41   5
   1   4  10 42929.0 1673.94   5
   1  -4  10 39740.7 1693.39   4
   1   4  10 39004.0 1760.52  29
   1  -4  10 36885.6 1741.37  30
   1   4  10 38633.7 1739.66  30
   1   4  10 34545.0 1680.31  26
   1  -4  10 37641.5 1706.94  26
   1   4  10 34938.2 1702.07  23
   1  -4  10 36023.9 1743.10  24
   1   4  10 39427.9 1720.65  25
   1   4  10 40938.4 1724.51  24
   1   4  10 38189.5 1690.94  31
   1   4  10 41734.7 1676.50   7
   1  -4  10 36548.6 1683.19   7
   1  -4  10 38460.5 1680.89   8
   1   4  10 36633.1 1668.98  10
   1  -4  10 38853.6 1668.24   9
   1   4  10 37128.1 1692.64   9
   1   4  10 37169.4 1653.32  11
   1   4  10 38428.9 1673.58  13
   1   4  11 212.874 306.910  29
   1   4  11-15.2322 286.194  30
   1  -4  11 32.4277 269.135  30
   1   4  11 122.168 270.735  26
   1  -4  11 156.908 265.385  26
   1  -4  11 150.591 289.635  25
   1   4  11 202.793 283.857  23
   1  -4  11-165.626 314.960  24
   1   4  11 100.695 253.968  25
   1   4  11 14.2056 252.870  24
   1  -4  11 63.7926 218.948   4
   1   4  11 39.0500 225.328  31
   1  -4  11 252.859 240.732   7
   1   4  11 120.222 227.889   9
   1  -4  11-12.6778 213.713   8
   1  -4  11-24.8688 207.055   9
   1   4  11 93.2960 208.165   7
   1   4  11 153.317 214.722  10
   1   4  11 60.4810 202.672  11
   1   4  11 214.735 204.982   6
   1   4  11 122.943 196.243   4
   1  -4  11 204.644 229.978   6
   1   4  12 192.544 325.994  29
   1   4  12 514.891 295.497  30
   1  -4  12 604.462 356.352  30
   1  -4  12 642.666 333.113  26
   1  -4  12 565.219 351.765  25
   1   4  12 667.694 314.584  23
   1   4  12 892.634 318.548  25
   1   4  12 710.329 298.782  24
   1  -4  12 649.049 355.845  24
   1  -4  12 2320.57 338.903   4
   1   4  12 2150.41 301.702   4
   1   4  12 346.431 267.910  31
   1  -4  12 1732.97 314.969   9
   1   4  12 1424.53 312.252   9
   1   4  12 1844.45 305.494   7
   1  -4  12 1384.32 313.253   7
   1  -4  12 1793.96 337.340   6
   1   4  12 1675.71 292.659   6
   1   4  12 1583.46 291.627  11
   1   4  12 1610.64 316.922  10
   1  -4  13 557.510 346.797  26
   1  -4  13 363.301 338.087  24
   1   4  13 407.802 305.554  23
   1   4  13 716.806 299.721  25
   1  -4  13 542.364 368.815  25
   1   4  13 386.150 228.021   4
   1  -4  13 323.466 281.549   4
   1  -4  13 603.878 284.675   9
   1   4  13 586.667 282.074   9
   1   4  13 654.091 248.438   7
   1  -4  13 397.458 266.788   7
   1   4  13 701.255 326.692  30
   1   4  13 257.662 331.668  29
   1  -4  13 433.669 342.457  30
   1  -4  13 645.727 286.239   6
   1   4  13 567.751 238.309   6
   1   4  13 581.099 265.002  11
   1   4  13 566.002 283.188  10
   1   4  14 4434.59 524.551  25
   1   4  14 4683.82 523.952  23
   1  -4  14 4176.41 566.397  25
   1   4  14 6551.08 489.441   4
   1  -4  14 7164.39 563.858   6
   1   4  14 6663.49 499.142   6
   1   4  14 3979.49 519.790  30
   1  -4  14 3718.98 531.562  30
   1   4  14 6907.61 512.025   7
   1  -4  14 6784.81 545.522   7
   1  -4  14 4377.84 547.028  26
   1  -4  14 6418.80 519.030  10
   1   4  14 5857.29 513.594  11
   1  -4  14 5819.25 513.513   9
   1   4  15 2960.63 364.029   6
   1  -4  15 2922.14 396.251   6
   1  -4  15 3150.13 400.713  10
   1  -4  15 3145.88 395.059   9
   1  -4  15 3457.30 424.621  11
   1  -4  15 2633.48 454.126  25
   1   4  15 3718.57 444.367  25
   1  -4  16 273.405 249.106   9
   1   4  16 497.418 215.414   6
   1  -4  16 532.701 260.248   6
   1  -4  16 124.731 286.900  26
   1   4  16 785.263 307.230  25
   1  -4  16 604.067 342.362  25
   1  -4  17 645.112 231.982   6
   1  -4  17 526.010 274.516  26
   1  -4  17 619.033 242.580  10
   1  -4  17 763.469 247.904  11
   1  -4  17 508.213 228.439   9
   1  -4  18 7081.03 476.298  11
   1  -4  18 6575.71 460.664  10
  -1  -5  19 813.548 203.672  10
  -1  -5  19 733.105 202.961  11
  -1  -5  18 1149.91 293.957  26
  -1  -5  18 1395.22 266.628  11
  -1  -5  18 1690.31 275.834  10
  -1  -5  18 1162.57 244.945   9
  -1  -5  17 52.1188 223.615   6
  -1  -5  17 78.3790 218.883   9
  -1  -5  17 44.3129 263.658  26
  -1  -5  17 266.442 223.220  10
  -1  -5  17 124.725 237.830  11
  -1  -5  16 50.2025 284.615  26
  -1  -5  15 12347.5 884.720  25
  -1  -5  15 15951.4 877.246   6
  -1   5  15 12076.9 843.156  30
  -1  -5  15 11845.5 877.242  30
  -1  -5  15 15276.0 850.768   9
  -1  -5  15 13116.5 863.755  26
  -1   5  14 49.2442 292.221  25
  -1   5  14 244.868 310.520  23
  -1  -5  14 253.547 330.769  25
  -1   5  14-33.9969 273.234  31
  -1  -5  14 154.688 249.484   9
  -1  -5  14 19.0030 333.657  30
  -1   5  14 307.080 301.220  30
  -1   5  14 121.200 237.141   6
  -1  -5  14 260.455 259.916   6
  -1  -5  14 210.703 334.719  26
  -1  -5  13 3783.90 492.620  26
  -1   5  13 4023.08 498.940  23
  -1  -5  13 3740.59 521.883  25
  -1   5  13 4443.25 470.260  25
  -1   5  13 3393.71 448.253  31
  -1  -5  13 4335.46 505.142  30
  -1   5  13 4122.69 493.575  30
  -1   5  13 4678.33 416.674   7
  -1   5  13 4134.27 452.790   9
  -1  -5  13 4675.72 464.449   9
  -1   5  13 3576.89 418.392  10
  -1  -5  13 4402.52 471.656   6
  -1   5  13 5019.13 435.893   6
  -1  -5  12 14512.0 852.676   6
  -1   5  12 18701.8 833.891   4
  -1   5  12 16252.2 832.715   6
  -1   5  12 12874.6 877.685  29
  -1   5  12 12960.6 853.503  30
  -1  -5  12 12370.4 867.870  30
  -1  -5  12 12595.1 853.442  26
  -1  -5  12 11721.6 869.978  25
  -1   5  12 12926.3 849.026  23
  -1   5  12 13458.6 846.741  25
  -1   5  12 11455.1 821.421  31
  -1  -5  12 15723.9 847.353   7
  -1   5  12 17824.9 833.207   7
  -1  -5  12 15284.4 847.217   8
  -1   5  12 14598.9 837.500   9
  -1   5  12 15068.5 835.295  10
  -1  -5  12 15642.5 848.738   9
  -1   5  12 14666.5 838.186  11
  -1   5  12 15057.9 830.232  13
  -1   5  11 322.469 214.618   6
  -1  -5  11 663.913 245.597   6
  -1   5  11 969.344 287.639  30
  -1  -5  11 586.102 298.974  30
  -1   5  11 826.743 321.948  29
  -1  -5  11 646.400 304.926  26
  -1   5  11 726.296 273.759  25
  -1   5  11 818.372 300.983  23
  -1  -5  11 1060.04 343.752  25
  -1  -5  11 382.311 219.499   4
  -1   5  11 434.178 205.149   4
  -1   5  11 725.535 280.903  31
  -1  -5  11 680.226 243.959   8
  -1  -5  11 487.366 232.215   9
  -1  -5  11 594.625 244.315   7
  -1   5  11 773.268 236.035   7
  -1   5  11 655.367 246.313   9
  -1   5  11 479.477 233.738  10
  -1   5  11 567.306 232.782  11
  -1   5  11 627.219 240.035  13
  -1  -5  10 58.1092 217.854   6
  -1   5  10 9.88994 181.269   6
  -1   5  10-28.6404 281.264  29
  -1  -5  10 95.9322 253.077  30
  -1   5  10 125.569 231.888  30
  -1  -5  10 37.5963 252.659  26
  -1   5  10 26.4223 251.846  23
  -1  -5  10 150.881 266.994  24
  -1  -5  10 167.884 262.877  25
  -1   5  10 226.441 237.722  25
  -1   5  10 221.385 228.869  24
  -1  -5  10 188.174 203.907   2
  -1  -5  10 349.689 207.219   4
  -1   5  10 10.1634 177.478   2
  -1   5  10 202.914 164.224   4
  -1   5  10 154.368 241.129  31
  -1   5  10 76.3198 171.694   7
  -1   5  10 33.7487 198.640   9
  -1  -5  10 198.016 223.202   7
  -1  -5  10 122.980 187.344   8
  -1   5  10 270.211 198.602  13
  -1  -5  10 43.0498 191.611   9
  -1   5  10 33.2981 200.801  11
  -1   5  10 99.4922 197.345  10
  -1  -5   9 14235.1 810.002  26
  -1   5   9 16173.0 821.344  24
  -1  -5   9 14487.5 842.517  24
  -1   5   9 13727.3 837.107  23
  -1   5   9 16113.2 782.803   2
  -1  -5   9 16650.0 808.751   2
  -1   5   9 15886.0 800.765  13
  -1  -5   9 16575.7 808.896   8
  -1   5   9 16979.9 783.093   7
  -1  -5   9 16148.8 811.684   7
  -1   5   9 15469.2 870.212  29
  -1  -5   9 16474.0 803.474   9
  -1  -5   9 15751.5 804.021  12
  -1   5   9 14572.3 792.924  10
  -1   5   9 16360.2 810.915  11
  -1   5   9 15425.4 806.301   9
  -1  -5   8 3662.44 344.248  26
  -1  -5   8 2988.02 353.561  25
  -1   5   8 2835.40 313.986  24
  -1  -5   8 3513.06 363.376  24
  -1   5   8 3662.60 338.127  25
  -1   5   8 1475.30 238.368   4
  -1   5   8 3060.37 390.234  29
  -1  -5   8 3736.30 374.233  30
  -1   5   8 3250.33 350.321  30
  -1   5   8 1851.55 250.357   6
  -1  -5   8 1700.49 261.950   6
  -1  -5   8 2221.08 263.177   4
  -1  -5   8 2265.18 279.542  12
  -1  -5   7 141897. 5090.52   7
  -1   5   7 137487. 5066.45   7
  -1  -5   7 135185. 5095.62   8
  -1  -5   7 129950. 5123.83  28
  -1   5   7 129224. 5114.94  30
  -1  -5   7 129307. 5134.53  30
  -1   5   7 133593. 5102.82  11
  -1   5   7 131145. 5100.79  10
  -1   5   7 131090. 5098.58   9
  -1  -5   7 133311. 5126.17  25
  -1   5   7 133058. 5101.01  25
  -1  -5   7 134584. 5124.58  24
  -1   5   7 118282. 5115.80  23
  -1  -5   7 137604. 5087.27   2
  -1   5   7 137513. 5071.98   2
  -1  -5   7 136296. 5086.09   1
  -1  -5   7 128945. 5052.52  32
  -1   5   7 142728. 5066.26   4
  -1   5   7 145810. 5085.69   6
  -1  -5   7 141492. 5083.25   4
  -1  -5   7 124604. 5075.58   6
  -1   5   7 131818. 5086.97  13
  -1  -5   7 138300. 5098.64  12
  -1   5   6 62302.4 2612.67  18
  -1  -5   6 72469.7 2605.48   7
  -1   5   6 71933.5 2583.67   7
  -1  -5   6 60415.3 2627.19  30
  -1   5   6 60526.1 2607.24  28
  -1   5   6 61704.0 2618.79  30
  -1   5   6 59250.2 2642.17  29
  -1  -5   6 61432.1 2619.37  28
  -1   5   6 69483.8 2627.36  10
  -1   5   6 68546.2 2626.07  11
  -1   5   6 68710.7 2626.46   9
  -1   5   6 61498.4 2595.17  25
  -1  -5   6 65715.5 2626.10  25
  -1  -5   6 64403.6 2619.92  24
  -1   5   6 61138.5 2590.79  24
  -1   5   6 58324.9 2634.29  23
  -1  -5   6 74457.9 2606.68   1
  -1   5   6 73649.9 2595.08   1
  -1   5   6 73702.2 2596.08   2
  -1  -5   6 70569.1 2598.50   2
  -1  -5   6 58180.4 2586.44  32
  -1  -5   6 64468.3 2592.05   6
  -1   5   6 75384.2 2584.63   4
  -1  -5   6 76101.6 2604.49   4
  -1   5   6 69973.1 2592.03   6
  -1   5   6 65521.8 2602.81  13
  -1  -5   6 74667.3 2630.45  12
  -1   5   5 85873.9 3402.78  19
  -1   5   5 87840.4 3407.08  18
  -1  -5   5 91881.5 3369.21   7
  -1   5   5 91054.4 3359.72   7
  -1  -5   5 89613.0 3372.95   2
  -1  -5   5 90210.5 3372.07   1
  -1   5   5 88456.6 3365.48   3
  -1   5   5 88958.4 3364.54   1
  -1  -5   5 91052.9 3374.49   3
  -1   5   5 87861.8 3364.75   2
  -1  -5   5 88723.6 3412.00  32
  -1  -5   5 87817.4 3407.08  30
  -1   5   5 92563.8 3397.73  28
  -1  -5   5 88933.8 3400.49  28
  -1   5   5 91068.7 3441.64  29
  -1   5   5 96366.6 3411.97  30
  -1   5   5 91733.1 3409.41   9
  -1   5   5 92484.1 3385.85  25
  -1  -5   5 92853.2 3402.14  25
  -1  -5   5 91364.1 3398.99  24
  -1   5   5 90160.4 3380.90  24
  -1   5   5 93082.0 3379.33   6
  -1   5   5 90037.7 3354.40   4
  -1  -5   5 79659.8 3363.54   6
  -1  -5   5 89436.5 3362.75   4
  -1   5   5 87056.6 3385.31  13
  -1   5   5 82171.5 3305.68  14
  -1   5   4 4774.17 296.778  17
  -1   5   4 5220.49 323.366  18
  -1  -5   4 4571.13 262.439   7
  -1   5   4 5013.04 259.618   7
  -1   5   4 4354.40 290.296  30
  -1   5   4 4280.16 282.944  28
  -1   5   4 4572.54 344.974  29
  -1  -5   4 4154.43 295.095  30
  -1  -5   4 4299.74 286.986  27
  -1  -5   4 4360.29 289.580  28
  -1   5   4 4915.13 278.754  24
  -1  -5   4 4555.36 292.831  25
  -1  -5   4 4470.17 287.640  24
  -1   5   4 4633.65 280.409  25
  -1   5   4 3843.72 298.944  19
  -1   5   4 4401.10 289.592  20
   1  -5  -4 4427.58 312.500  32
  -1  -5   4 4262.97 337.558  32
  -1  -5   4 4488.76 272.994   6
  -1   5   4 5248.96 283.983   6
  -1   5   4 5033.19 257.154   4
  -1  -5   4 4734.86 263.079   4
  -1  -5   4 4757.41 268.631   1
  -1   5   4 4966.56 268.536   2
  -1   5   4 4786.99 264.280   1
  -1   5   4 4954.48 265.182   3
  -1  -5   4 5010.34 272.738   2
  -1  -5   4 4705.35 269.254   3
  -1   5   3 61636.1 2359.66  18
  -1   5   3 64961.9 2347.60  17
  -1   5   3 61145.3 2291.20   7
  -1  -5   3 55958.3 2288.43   7
  -1  -5   3 65423.2 2325.09  30
  -1   5   3 66025.7 2368.77  29
  -1   5   3 65896.0 2321.00  30
  -1   5   3 65126.4 2313.58  28
  -1  -5   3 63398.7 2318.64  27
  -1   5   3 64762.6 2312.80  27
  -1  -5   3 61580.1 2316.26  28
  -1   5   3 66679.4 2311.93  25
  -1  -5   3 67270.4 2318.47  25
  -1  -5   3 52506.8 2294.91   6
  -1   5   3 59697.7 2287.99   4
  -1   5   3 63953.6 2357.00  19
  -1   5   3 62274.2 2328.50  20
  -1  -5   3 59215.2 2298.33   1
  -1  -5   3 58979.0 2298.44   2
  -1   5   3 59745.4 2296.44   2
  -1  -5   3 59072.9 2296.93   3
  -1   5   3 56703.7 2291.74   1
  -1   5   3 57688.2 2293.18   3
  -1  -5   3 64125.8 2396.77  32
   1  -5  -3 63875.2 2377.09  32
  -1  -5   2 122889. 4213.66  32
   1  -5  -2 123688. 4196.77  32
  -1   5   2 118664. 4092.52  27
  -1   5   2 117780. 4091.62  28
  -1  -5   2 114216. 4096.31  27
  -1  -5   2 113652. 4096.07  28
  -1  -5   2 95712.4 4083.10   6
  -1   5   2 121962. 4130.80  20
  -1   5   2 114870. 4135.30  17
  -1  -5   2 114746. 4098.42  30
  -1   5   2 117780. 4146.91  29
  -1   5   2 121566. 4097.85  30
  -1  -5   2 104319. 4082.42   1
  -1   5   2 106528. 4081.27   3
  -1   5   2 107259. 4081.97   2
  -1  -5   2 105621. 4083.25   2
  -1  -5   2 102931. 4081.31   3
  -1   5   2 106667. 4081.10   1
  -1  -5   2 125800. 4229.65  34
  -1  -5   1 62172.7 1909.52  28
  -1  -5   1 61165.1 1909.09  27
  -1   5   1 46914.9 1897.40   2
  -1  -5   1 45176.2 1897.54   2
  -1  -5   1 45936.5 1897.92   1
  -1  -5   1 73789.4 2091.48  32
   1  -5  -1 75172.8 2082.60  32
  -1  -5   1 73729.6 2101.02  34
  -1   5   1 70815.8 1977.83  29
   1   5   0 21707.5 861.768  17
  -1  -5   0 22733.2 980.517  34
  -1  -5   0 22167.3 967.659  32
   1  -5   0 23404.0 971.368  32
   1  -5   1 6807.97 414.261  32
  -1  -5  -1 6903.62 425.903  32
   1   5   1 6497.13 304.420  13
   1  -5   1 7084.79 287.123   5
   1  -5   1 7272.71 303.476  24
   1   5   1 6946.86 288.342  24
   1   5   1 6879.60 286.698   7
   1  -5   1 6953.83 287.210   7
   1   5   1 7256.45 329.876  17
  -1  -5  -1 7088.83 287.071   1
  -1   5  -1 6977.45 289.376   1
  -1  -5  -1 6422.31 421.056  34
  -1  -5  -2 163039. 5844.09  32
   1  -5   2 174047. 5857.89  32
   1   5   2 164638. 5763.68  30
   1  -5   2 160736. 5757.78  30
   1   5   2 139292. 5739.73   6
   1  -5   2 149892. 5747.15   5
   1   5   2 153087. 5743.62   5
   1  -5   2 167944. 5770.96  24
   1   5   2 166484. 5755.94  24
   1   5   2 160746. 5806.39  20
   1   5   2 156439. 5810.95  19
   1  -5   2 149419. 5748.15   7
   1   5   2 157907. 5746.80   7
   1   5   2 154771. 5797.67  18
  -1  -5  -2 166249. 5854.17  34
   1   5   2 148684. 5759.18  13
   1   5   2 149081. 5773.51  14
   1   5   3 90141.0 3102.41  30
   1  -5   3 86757.6 3098.09  30
   1   5   3 82681.1 3070.31   6
   1   5   3 81081.3 3070.02   5
   1  -5   3 83434.5 3080.58   5
   1  -5   3 86062.8 3107.89  24
   1   5   3 86430.6 3088.94  24
   1   5   3 72741.1 3113.44  20
   1   5   3 77802.3 3125.00  19
   1   5   3 77300.9 3111.23  18
   1   5   3 83024.7 3074.70   7
   1  -5   3 81757.6 3081.74   7
   1  -5   3 88864.8 3160.91  32
  -1  -5  -3 80888.7 3139.46  32
   1   5   3 76647.8 3070.12  14
   1   5   3 78673.9 3084.18  13
   1  -5   4 19266.4 815.496  30
   1   5   4 20901.0 827.868  30
   1   5   4 21665.2 876.499  29
   1   5   4 18713.1 778.935   5
   1  -5   4 17415.9 783.840   5
   1   5   4 18736.8 775.521   6
   1  -5   4 19865.4 829.435  24
   1   5   4 19854.7 805.384  24
   1   5   4 18311.3 831.902  19
   1   5   4 19137.0 833.099  20
   1   5   4 18779.2 821.332  18
   1  -5   4 17083.5 801.051   6
   1  -5   4 18061.8 791.239   7
   1   5   4 18952.1 782.919   7
  -1  -5  -4 19549.7 831.031  32
   1   5   4 17599.3 745.987  14
   1   5   4 18239.6 794.385  13
  -1  -5  -5 76535.8 2798.71  32
   1   5   5 85348.8 2840.21  30
   1  -5   5 79276.2 2829.59  30
   1   5   5 78845.6 2876.73  29
   1   5   5 72608.6 2831.44   9
   1   5   5 72117.9 2807.42  11
   1  -5   5 77067.3 2838.46  24
   1   5   5 80197.1 2814.81  24
   1   5   5 69294.9 2818.36  20
   1  -5   5 70492.6 2789.32   7
   1   5   5 71064.1 2774.89   7
   1   5   5 68655.4 2784.42  13
   1   5   5 72180.4 2833.16  19
   1   5   5 68941.7 2765.26   6
   1  -5   5 68293.2 2781.56   5
   1   5   5 71716.0 2771.44   5
   1  -5   5 64550.9 2788.37   6
   1   5   6 43132.6 1823.70  10
   1   5   6 44288.9 1839.08   9
   1   5   6 44257.3 1806.48  11
   1   5   6 45330.0 1799.51  13
   1  -5   6 44042.9 1806.03  12
   1   5   6 47436.8 1791.64   7
   1  -5   6 42636.7 1800.05   7
   1   5   6 54563.1 1922.11  29
   1   5   6 55273.1 1875.11  30
   1  -5   6 49740.6 1850.06  30
   1  -5   6 40054.8 1781.54   4
   1   5   6 42456.6 1766.81   6
   1  -5   6 39920.9 1799.41   6
   1  -5   6 43969.3 1831.16  26
   1   5   7 41550.8 1765.58  24
   1  -5   7 39071.7 1793.39  24
   1   5   7 41533.4 1740.23  13
   1   5   7 46184.6 1743.30   7
   1  -5   7 42871.7 1755.22   7
   1  -5   7 38047.7 1770.70  30
   1   5   7 42556.7 1783.93  30
   1   5   7 45653.3 1732.15   6
   1  -5   7 42796.3 1766.30   6
   1  -5   7 43136.4 1751.93   5
   1   5   7 47254.3 1740.25   5
   1   5   7 47176.9 1736.95   4
   1  -5   7 42701.2 1749.23   4
   1   5   7 40186.2 1780.36   9
   1   5   7 41086.5 1772.31  10
   1  -5   7 43163.3 1747.09   9
   1  -5   7 40459.4 1749.92  12
   1   5   7 40694.6 1752.98  11
   1   5   8 9496.42 521.130  24
   1   5   8 7615.71 542.844  23
   1  -5   8 8546.93 548.381  24
   1  -5   8 7614.71 474.439  12
   1   5   8 9799.29 591.053  29
   1   5   8 7100.84 444.478   7
   1  -5   8 5689.60 447.989   7
   1  -5   8 6082.76 457.936   5
   1   5   8 7150.27 441.162   5
   1   5   8 5760.96 411.922   6
   1  -5   8 9139.42 545.164  26
   1   5   9 33774.6 1411.97   5
   1   5   9 34517.0 1411.76   4
   1  -5   9 32514.5 1434.38   4
   1   5   9 34803.4 1413.78   6
   1  -5   9 32287.2 1445.71   6
   1  -5   9 31706.6 1435.51   5
   1  -5   9 31362.6 1466.84  26
   1   5   9 34232.4 1461.44  24
   1   5   9 30998.7 1480.17  23
   1  -5   9 29022.2 1474.63  24
   1   5   9 32481.2 1455.20  31
   1   5   9 33570.7 1414.60   7
   1  -5   9 31249.6 1431.41   7
   1  -5   9 34691.4 1449.27   8
   1   5   9 32439.6 1481.11  30
   1   5   9 33820.5 1523.42  29
   1  -5   9 31034.4 1484.90  30
   1   5   9 33207.6 1435.88  13
   1   5   9 30897.2 1435.99  10
   1   5   9 31479.8 1426.29  11
   1  -5   9 33660.4 1435.12   9
   1   5   9 31327.2 1457.38   9
   1   5  10 37154.9 1427.05   4
   1   5  10 37021.3 1421.03   6
   1  -5  10 34697.3 1451.26   4
   1  -5  10 33792.1 1462.26   6
   1  -5  10 27376.6 1439.90  26
   1   5  10 29971.8 1443.95  25
   1  -5  10 28052.7 1478.69  24
   1  -5  10 27431.9 1475.49  25
   1   5  10 28743.8 1452.64  23
   1   5  10 29012.8 1430.19  24
   1   5  10 26331.0 1405.27  31
   1  -5  10 34534.6 1455.68   7
   1   5  10 36869.9 1438.19   7
   1  -5  10 36274.0 1463.29   8
   1   5  10 29391.2 1463.51  30
   1   5  10 28779.8 1483.53  29
   1  -5  10 28643.7 1463.92  30
   1   5  10 31905.5 1428.09  13
   1   5  10 31037.3 1454.14   9
   1  -5  10 32894.7 1423.91   9
   1   5  10 32127.2 1429.77  11
   1   5  10 30667.9 1438.55  10
   1  -5  11 8962.25 637.402  26
   1   5  11 9559.50 642.428  25
   1   5  11 9576.08 634.460  24
   1  -5  11 9190.00 680.511  25
   1  -5  11 8496.55 658.297  24
   1   5  11 8197.51 636.462  23
   1   5  11 8333.30 606.981  31
   1   5  11 9061.93 572.918   7
   1  -5  11 8903.24 607.553   8
   1  -5  11 8573.91 609.751   7
   1   5  11 9547.86 698.652  29
   1   5  11 10446.9 685.253  30
   1  -5  11 8636.23 657.571  30
   1  -5  11 7694.52 600.101   6
   1   5  11 9149.96 567.548   4
   1   5  11 10181.1 583.443   6
   1  -5  11 8293.89 598.953   4
   1   5  11 8696.08 604.256  10
   1   5  11 7770.14 599.985   9
   1   5  11 8089.46 574.303  11
   1  -5  11 8797.68 602.083   9
   1  -5  12 10859.1 723.141  26
   1   5  12 10540.6 700.521  25
   1   5  12 10257.7 682.229  24
   1  -5  12 10054.5 725.391  24
   1   5  12 9623.53 694.085  23
   1  -5  12 9903.83 721.152  25
   1   5  12 10179.8 668.457  31
   1  -5  12 8355.36 614.290   8
   1  -5  12 8663.18 640.993   7
   1   5  12 9099.16 595.062   7
   1   5  12 11840.7 731.739  30
   1   5  12 10468.7 752.996  29
   1  -5  12 9333.95 727.356  30
   1   5  12 8854.08 585.300   4
   1  -5  12 7786.10 613.071   4
   1  -5  12 7864.98 628.901   6
   1   5  12 8161.61 579.671   6
   1   5  12 9343.79 620.788  11
   1  -5  12 8553.84 621.728   9
   1  -5  13 44336.2 2152.95  26
   1   5  13 43202.3 2122.10  23
   1  -5  13 44544.1 2196.26  25
   1   5  13 46362.4 2141.40  25
   1   5  13 42501.6 2094.76  31
   1  -5  13 50237.1 2141.99   7
   1   5  13 53351.6 2109.58   7
   1   5  13 46460.5 2155.63  30
   1  -5  13 41526.6 2158.65  30
   1   5  13 44966.5 2193.54  29
   1  -5  13 53047.6 2150.87   4
   1   5  13 53862.8 2108.73   6
   1   5  13 57576.7 2120.04   4
   1  -5  13 51797.8 2162.31   6
   1  -5  13 50801.0 2130.65   9
   1  -5  14 23832.2 1380.40  25
   1   5  14 26371.7 1352.02  25
   1   5  14 24303.4 1331.50  23
   1   5  14 30033.9 1302.28   7
   1  -5  14 26831.8 1329.82   7
   1  -5  14 25364.5 1364.93  26
   1  -5  14 27211.5 1332.69   9
   1   5  14 29460.3 1300.72   6
   1  -5  14 26779.7 1353.48   6
   1  -5  15 27554.1 1266.18   9
   1  -5  15 26522.2 1263.67  10
   1   5  15 21932.0 1228.16  25
   1  -5  15 20473.7 1269.62  25
   1   5  15 19461.8 1210.66  23
   1  -5  15 28629.0 1296.00   6
   1   5  15 28083.9 1215.99   6
   1  -5  16 8716.48 598.781   6
   1  -5  16 8125.04 576.190   9
   1  -5  16 9225.92 611.344  11
   1  -5  16 8372.42 588.085  10
   1  -5  17 19737.7 947.295   6
   1  -5  17 18417.7 932.591  10
   1  -5  17 18722.3 948.853  11
   1  -5  18 10324.9 591.066  10
   1  -5  18 10419.0 601.140  11
  -1  -6  19 17394.3 813.844  10
  -1  -6  19 16764.9 815.975  11
  -1  -6  18 903.149 271.482  26
  -1  -6  18 1387.64 253.300  11
  -1  -6  18 1181.82 250.261  10
  -1  -6  18 1279.45 241.870   9
  -1  -6  17 15071.2 818.353   9
  -1  -6  17 15487.4 843.021  11
  -1  -6  17 15628.7 833.105  10
  -1  -6  17 13148.0 849.208  26
  -1  -6  17 13678.4 797.814   6
  -1  -6  16 10350.9 748.395  26
  -1  -6  16 10727.8 708.911   6
  -1  -6  15 13407.4 842.099   6
  -1   6  15 13669.7 884.071  23
  -1  -6  15 14038.2 903.883  30
  -1   6  15 13655.4 861.177  30
  -1  -6  15 14503.0 913.618  26
  -1  -6  15 14900.8 861.171   9
  -1  -6  14 3572.47 431.849   6
  -1   6  14 3791.20 447.302  25
  -1  -6  14 3558.03 503.206  25
  -1   6  14 3838.94 497.929  23
  -1  -6  14 3903.34 492.562  30
  -1   6  14 3757.51 469.823  30
  -1  -6  14 4046.31 441.862   9
  -1  -6  14 3516.87 485.380  26
  -1  -6  13 43412.1 2069.97  26
  -1  -6  13 43984.2 2095.08  25
  -1   6  13 47776.0 2047.55  25
  -1   6  13 42779.9 2051.39  23
  -1   6  13 38412.0 2008.80  31
  -1   6  13 44072.4 2040.61  30
  -1  -6  13 40657.2 2055.77  30
  -1  -6  13 51569.4 2066.88   9
  -1   6  13 57135.3 2038.39   6
  -1  -6  13 48699.3 2063.90   6
  -1   6  12 7557.75 498.650   6
  -1  -6  12 7025.84 535.324   6
  -1  -6  12 5600.07 567.715  26
  -1  -6  12 5405.38 576.068  25
  -1   6  12 5753.25 561.195  23
  -1   6  12 6137.02 534.591  25
  -1   6  12 5461.65 536.296  31
  -1   6  12 7823.91 504.211   7
  -1  -6  12 6610.73 531.521   8
  -1   6  12 5930.01 545.448  30
  -1  -6  12 5879.08 561.490  30
  -1   6  12 6603.18 518.972  13
  -1  -6  12 6857.99 523.595   9
  -1   6  11 2043.53 276.427   4
  -1  -6  11 1884.47 318.094   6
  -1   6  11 1921.20 293.674   6
  -1  -6  11 2401.32 387.670  26
  -1   6  11 2481.18 393.005  23
  -1  -6  11 2135.80 389.233  25
  -1   6  11 2381.81 343.985  25
  -1   6  11 1934.64 361.343  31
  -1   6  11 2142.05 292.854   7
  -1  -6  11 2191.30 313.338   8
  -1  -6  11 1985.70 309.359   7
  -1  -6  11 2559.86 394.181  30
  -1   6  11 2071.77 396.833  29
  -1   6  11 2605.43 355.054  30
  -1   6  11 2238.24 302.957  13
  -1   6  11 2255.13 330.980   9
  -1  -6  11 2039.25 308.122   9
  -1  -6  10 16381.4 787.825   4
  -1   6  10 16863.5 776.947   6
  -1   6  10 16980.9 763.182   4
  -1  -6  10 14229.2 795.089   6
  -1   6  10 12141.8 774.314  30
  -1  -6  10 12885.5 815.888  30
  -1   6  10 12793.6 834.678  29
  -1  -6  10 13174.2 809.830  26
  -1   6  10 12836.2 819.987  23
  -1  -6  10 12930.6 818.723  25
  -1   6  10 13433.9 785.747  25
  -1   6  10 12427.4 798.697  31
  -1  -6  10 15622.0 787.143   7
  -1   6  10 16081.4 756.961   7
  -1  -6  10 15159.3 802.688   8
  -1   6  10 14323.1 782.340  13
  -1  -6  10 15087.0 811.098  12
  -1  -6  10 15112.7 802.701   9
  -1   6  10 14060.2 796.128   9
  -1   6   9 66876.2 2874.69  29
  -1  -6   9 64218.0 2838.00  30
  -1  -6   9 67793.2 2852.10  26
  -1  -6   9 67380.4 2853.63  24
  -1   6   9 62953.8 2841.04  23
  -1  -6   9 66826.0 2856.84  25
  -1  -6   9 78307.8 2828.63   2
  -1   6   9 77497.3 2804.00   2
  -1   6   9 75620.1 2784.75   7
  -1  -6   9 71345.1 2829.52   8
  -1  -6   9 71675.1 2807.23   7
  -1   6   9 69371.4 2803.27  13
  -1  -6   9 75366.2 2832.72   9
  -1  -6   9 67731.5 2817.19  12
  -1   6   9 65933.9 2818.49   9
  -1   6   9 70762.5 2783.30   6
  -1  -6   8 29524.3 1484.58  30
  -1   6   8 32100.4 1540.66  29
  -1   6   8 32062.6 1482.11  30
  -1  -6   8 31914.3 1507.76  26
  -1   6   8 33127.4 1469.60  24
  -1   6   8 33651.3 1475.01  25
  -1  -6   8 33879.2 1514.58  25
  -1   6   8 30693.7 1511.67  23
  -1  -6   8 33587.5 1507.50  24
   1   6  -8 34940.5 1453.13  14
  -1  -6   8 40641.5 1481.59   4
  -1   6   8 37848.4 1463.52   6
  -1   6   8 39873.2 1452.74   4
  -1  -6   8 34638.2 1477.29   6
  -1  -6   8 36592.3 1501.53  12
  -1  -6   7 5880.62 402.731   2
  -1   6   7 5524.59 386.643   2
  -1   6   7 9069.68 491.007  30
  -1  -6   7 8593.08 507.038  30
  -1   6   7 6070.19 449.386   9
  -1  -6   7 7968.31 482.658  25
  -1   6   7 6480.52 493.861  23
  -1   6   7 8040.67 452.021  24
  -1  -6   7 7965.94 488.551  24
  -1   6   7 8078.23 458.952  25
  -1   6   7 6823.23 393.258   7
  -1  -6   7 6367.83 406.811   7
  -1  -6   7 8335.76 454.959  32
  -1   6   7 6147.04 380.102   4
  -1  -6   7 6034.93 398.325   4
  -1   6   7 6557.44 407.711   6
  -1  -6   7 5613.52 412.063   6
   1   6  -7 6785.89 430.826  14
  -1   6   7 6746.22 426.957  13
  -1  -6   7 6404.93 445.353  12
  -1   6   6 19761.4 847.474   2
  -1   6   6 18785.8 844.042   1
  -1  -6   6 20860.6 864.474   1
  -1  -6   6 20371.2 860.234   2
  -1  -6   6 19026.7 900.383  32
  -1   6   6 19046.4 944.151  29
  -1  -6   6 17174.4 885.904  30
  -1   6   6 19741.4 891.034  30
  -1   6   6 18538.2 892.780   9
  -1   6   6 21833.2 869.414   6
  -1  -6   6 20938.3 857.771   4
  -1   6   6 20630.6 838.980   4
  -1  -6   6 18037.3 860.121   6
  -1   6   6 18276.3 858.617  24
  -1   6   6 18513.2 863.517  25
  -1  -6   6 20126.2 899.208  25
  -1  -6   6 18952.9 889.812  24
  -1  -6   6 20273.7 859.113   7
  -1   6   6 20271.9 839.988   7
  -1   6   6 17542.8 890.338  18
  -1   6   6 18389.3 895.923  19
  -1  -6   6 20673.4 907.034  12
  -1   6   6 18972.4 870.976  13
  -1   6   5 73315.2 2864.63  18
  -1   6   5 74235.8 2793.84   7
  -1  -6   5 71814.8 2797.27   7
  -1   6   5 74957.9 2889.65  29
  -1  -6   5 76029.0 2841.66  28
  -1  -6   5 77704.6 2850.97  30
  -1   6   5 77754.3 2842.36  30
  -1  -6   5 73626.3 2798.49   4
  -1   6   5 81325.2 2823.02   6
  -1  -6   5 67953.3 2809.49   6
  -1   6   5 74240.6 2790.79   4
  -1  -6   5 76889.7 2839.54  25
  -1  -6   5 74328.7 2833.68  24
  -1   6   5 77041.5 2822.42  25
  -1   6   5 71170.7 2859.78  19
  -1  -6   5 72901.4 2880.53  32
  -1   6   5 72184.1 2797.13   1
  -1   6   5 74168.7 2799.39   2
  -1  -6   5 69632.0 2797.97   2
  -1  -6   5 73160.3 2804.13   1
  -1   6   5 71486.5 2825.93  13
  -1   6   5 70227.8 2764.58  14
  -1  -6   4 5488.42 363.748  32
   1  -6  -4 5615.19 342.887  32
  -1  -6   4 1659.44 188.015   6
  -1   6   4 1844.48 169.714   4
  -1   6   4 5216.11 247.979  25
  -1  -6   4 4071.42 242.104  25
  -1   6   4 3251.54 270.606  19
  -1   6   4 3592.77 256.324  20
  -1  -6   4 4566.77 256.259  28
  -1   6   4 5164.96 338.379  29
  -1  -6   4 5047.84 273.626  30
  -1   6   4 5296.11 268.426  30
  -1   6   4 4646.37 249.060  28
  -1   6   4 2121.34 176.272   7
  -1  -6   4 2161.55 183.296   7
  -1   6   4 3332.88 262.581  17
  -1   6   4 2937.24 275.217  18
  -1  -6   4 1518.21 175.993   2
  -1   6   4 1739.03 174.073   1
  -1   6   4 1690.23 172.803   2
  -1  -6   4 1535.95 177.373   1
  -1  -6   3 2159.80 270.763  32
   1  -6  -3 2104.55 261.480  32
  -1  -6   3 1988.25 156.750  25
  -1   6   3 2075.48 224.138  19
  -1   6   3 1828.76 183.947  20
  -1   6   3 1548.46 130.362   2
  -1  -6   3 1522.57 132.302   1
  -1   6   3 1381.99 127.746   1
  -1  -6   3 1495.65 130.365   2
  -1  -6   3 1564.29 145.407   6
  -1   6   3 2162.21 228.496  29
  -1  -6   3 1960.27 166.506  30
  -1  -6   3 2073.13 163.805  28
  -1   6   3 2108.06 164.681  30
  -1   6   3 1837.85 223.814  18
  -1   6   3 2120.58 214.164  17
  -1   6   2 101336. 3473.88  29
  -1  -6   2 94174.3 3399.76  30
  -1   6   2 93549.7 3394.41  30
  -1   6   2 98518.8 3454.23  20
  -1  -6   2 86259.4 3385.98   2
  -1   6   2 91668.1 3387.23   2
  -1  -6   2 83527.8 3397.97   6
  -1  -6   2 100719. 3557.25  32
   1  -6  -2 104580. 3547.99  32
  -1   6   2 96891.2 3463.37  17
  -1   6   1 12646.5 554.755  29
  -1  -6   1 13114.4 659.401  32
   1  -6  -1 13589.5 653.861  32
   1   6   0 19956.2 750.487  17
  -1  -6   0 17551.6 865.861  34
  -1  -6   0 17350.3 852.396  32
   1  -6   0 17437.5 852.717  32
   1   6   1 551.571 90.6410  13
   1   6   1 537.098 52.8449   5
   1  -6   1 593.892 70.5758  24
  -1   6  -1 457.019 54.4351   1
  -1  -6  -1 357.962 42.9396   1
   1  -6   1 470.256 41.2742   7
   1   6   1 562.298 53.7831   7
   1   6   1 590.756 119.718  17
   1  -6   1 581.898 234.483  32
  -1  -6  -1 808.620 220.215  32
   1   6   2 17295.7 723.473  29
   1  -6   2 15491.6 632.597   5
   1  -6   2 16040.8 633.316   4
   1   6   2 15494.1 629.962   5
   1  -6   2 17380.2 658.995  24
   1   6   2 16943.0 642.129  24
   1   6   2 16791.1 717.204  20
   1   6   2 16877.9 736.655  19
   1   6   2 15859.5 712.139  18
   1   6   2 15764.8 674.895  17
   1   6   2 15647.2 632.258   7
   1  -6   2 15781.2 634.756   7
   1  -6   2 16875.9 781.078  32
  -1  -6  -2 15550.9 760.508  32
   1   6   2 15088.0 656.190  13
   1   6   2 15924.4 689.645  14
   1   6   3 149254. 5766.61  30
   1   6   3 161152. 5833.41  29
   1  -6   3 154756. 5764.52  30
   1  -6   3 159545. 5753.98   5
   1  -6   3 161403. 5753.73   4
   1   6   3 152889. 5747.90   6
   1   6   3 153444. 5744.20   5
   1  -6   3 160675. 5781.32  24
   1   6   3 154935. 5758.90  24
   1   6   3 159424. 5834.04  19
   1   6   3 156291. 5814.41  20
   1   6   3 155552. 5815.40  18
   1  -6   3 157758. 5754.99   7
   1   6   3 156893. 5748.90   7
  -1  -6  -3 143087. 5836.19  32
   1  -6   3 158841. 5863.66  32
   1   6   3 150494. 5768.40  13
   1   6   3 148383. 5768.06  14
   1   6   4 2518.86 238.707  30
   1  -6   4 1902.87 217.622  30
   1   6   4 2087.55 296.240  29
   1  -6   4 1992.39 189.846   5
   1   6   4 2460.94 191.996   6
   1  -6   4 2072.03 194.467   4
   1   6   4 2297.73 183.672   5
   1  -6   4 2010.27 239.648  24
   1   6   4 2114.36 207.456  24
   1   6   4 2988.12 274.180  20
   1   6   4 2301.54 284.525  19
   1   6   4 2275.46 248.550  18
   1   6   4 2354.04 189.769   7
   1  -6   4 1947.89 212.231   6
   1  -6   4 2093.85 199.252   7
  -1  -6  -4 1940.39 265.347  32
   1   6   4 1845.29 203.594  13
   1   6   4 2089.04 178.487  14
  -1  -6  -5 903.054 216.893  32
   1  -6   5 642.331 208.099  30
   1   6   5 850.333 272.545  29
   1   6   5 873.916 218.998  30
   1  -6   5 795.393 218.161  12
   1  -6   5 1154.86 246.580  24
   1   6   5 908.667 190.769  24
   1   6   5 958.848 217.250  20
   1  -6   5 744.801 180.372   7
   1   6   5 834.198 164.162   7
   1   6   5 789.417 169.130  13
   1   6   5 806.428 117.991  14
   1   6   5 789.974 219.700  18
   1   6   5 942.709 250.208  19
   1   6   5 633.933 153.677   4
   1  -6   5 663.690 175.210   4
   1   6   5 794.788 157.845   6
   1   6   5 606.012 152.848   5
   1  -6   5 731.697 186.474   6
   1  -6   5 632.098 177.092   5
   1   6   6 2277.97 290.169  19
   1  -6   6 2310.61 255.716   7
   1   6   6 2291.76 228.735   7
   1  -6   6 2606.99 299.841  30
   1   6   6 2531.31 288.385  30
   1  -6   6 2113.25 247.626   4
   1   6   6 2177.71 222.634   4
   1   6   6 2031.13 218.146   6
   1  -6   6 1913.14 265.066   6
   1   6   6 2261.40 248.200  13
   1  -6   6 2570.61 277.828  12
   1  -6   7 2002.41 319.237  24
   1   6   7 2441.22 286.626  24
   1   6   7 2582.62 272.907  13
   1  -6   7 2700.05 290.723  12
   1   6   7 2799.25 257.539   7
   1  -6   7 2689.49 282.007   7
   1  -6   7 1961.55 299.382  30
   1   6   7 1820.59 278.087  30
   1   6   7 2118.20 356.521  29
   1   6   7 2797.05 246.713   6
   1  -6   7 2876.24 279.588   5
   1   6   7 3028.54 260.677   5
   1  -6   7 3263.83 282.521   4
   1  -6   7 2542.77 287.740   6
   1   6   7 3095.81 265.127   4
   1  -6   7 1967.99 320.013  26
   1  -6   8-179.272 232.621  26
   1  -6   8 161.808 248.422  24
   1   6   8 272.386 214.707  24
   1   6   8 216.091 267.005  23
   1   6   8 143.538 169.991  13
   1   6   8 316.047 276.716  29
   1  -6   8 200.486 204.380   8
   1   6   8 306.047 172.825   7
   1  -6   8 312.314 205.439   7
   1  -6   8 312.480 207.976  12
   1   6   8 289.173 157.801   5
   1  -6   8 358.167 181.465   5
   1   6   9 1259.81 221.491   4
   1   6   9 1595.67 238.687   5
   1  -6   9 1156.97 253.621   6
   1   6   9 1482.58 228.220   6
   1  -6   9 1167.98 254.312   4
   1   6   9 3296.13 395.284  29
   1  -6   9 3253.28 371.053  30
   1   6   9 3198.65 335.723  30
   1  -6   9 2705.62 349.495  26
   1  -6   9 2767.48 376.341  24
   1   6   9 2306.42 349.021  23
   1   6   9 2797.25 304.886  25
   1   6   9 3331.75 326.203  24
   1  -6   9 2456.56 353.028  25
   1   6   9 3428.01 355.073  31
   1  -6   9 1543.80 266.126   7
   1   6   9 1427.82 235.289   7
   1  -6   9 1737.41 271.629   8
   1  -6   9 1711.05 271.717  12
   1  -6   9 1750.17 273.657   9
   1   6   9 1936.37 268.742  11
   1   6   9 2293.57 273.774  13
   1   6  10-31.1405 305.841  29
   1   6  10 159.728 227.136  30
   1  -6  10 243.542 263.915  30
   1  -6  10-56.8537 284.140  26
   1   6  10 109.015 221.460  24
   1  -6  10-74.7544 290.384  24
   1   6  10 295.086 239.375  25
   1   6  10 258.991 280.737  23
   1  -6  10 105.940 291.926  25
   1  -6  10 206.025 223.354   4
   1   6  10 143.976 183.914   4
   1   6  10 232.898 248.439  31
   1  -6  10 37.7189 210.718   8
   1  -6  10 140.394 230.355   9
   1   6  10 230.316 193.655   7
   1  -6  10 285.631 231.710   7
   1   6  10 414.888 191.478   6
   1  -6  10 89.4409 227.505   6
   1   6  10 114.130 188.935  13
   1  -6  11 781.874 320.397  26
   1  -6  11 576.960 301.693  24
   1   6  11 624.229 266.942  25
   1   6  11 613.334 267.559  24
   1   6  11 701.102 321.192  23
   1  -6  11 534.484 313.392  25
   1   6  11 1445.47 245.788   4
   1  -6  11 1313.44 291.925   4
   1   6  11 337.120 259.676  31
   1   6  11 1349.09 241.568   7
   1  -6  11 954.259 270.682   9
   1  -6  11 1008.27 280.767   7
   1  -6  11 1380.75 289.652   8
   1   6  11 1261.74 231.119   6
   1  -6  11 1491.30 318.954   6
   1   6  11 833.017 305.156  30
   1   6  11 745.559 344.017  29
   1  -6  11 540.109 301.151  30
   1  -6  12 16.8598 305.117  26
   1   6  12 32.9835 300.030  23
   1   6  12 161.024 286.383  25
   1  -6  12-217.006 335.738  25
   1   6  12 487.401 207.951   4
   1  -6  12 475.243 264.472   4
   1  -6  12 315.925 238.746   8
   1   6  12 495.447 225.611   7
   1  -6  12 212.590 261.886   9
   1  -6  12 309.808 252.897   7
   1  -6  12 51.6463 323.598  30
   1   6  12 266.925 287.890  30
   1   6  12 413.230 345.029  29
   1  -6  12 461.748 274.151   6
   1   6  12 392.640 210.297   6
   1   6  12 102.173 257.167  31
   1   6  13 1652.49 374.613  23
   1   6  13 1444.74 348.432  25
   1  -6  13 810.245 380.742  25
   1   6  13 1505.07 327.107  31
   1  -6  13 1886.60 330.368   9
   1   6  13 1567.04 284.399   7
   1  -6  13 1519.66 326.564   7
   1  -6  13 1222.42 388.056  30
   1   6  13 1497.38 376.554  30
   1   6  13 1335.02 390.267  29
   1  -6  13 1089.64 370.343  26
   1   6  13 1904.81 291.196   6
   1  -6  13 2010.26 365.706   6
   1  -6  14 89.4146 254.410   9
   1   6  14 109.639 212.907   6
   1  -6  14 431.507 272.000   6
   1  -6  14 534.711 327.584  26
   1   6  14 601.357 343.235  23
   1  -6  14 280.217 339.811  25
   1   6  14 241.350 266.483  25
   1  -6  15 1615.86 379.430  26
   1  -6  16 2120.54 319.928   9
   1  -6  16 1906.48 318.841   6
   1  -6  16 1737.48 307.838  10
   1  -6  16 1570.10 315.903  11
   1  -6  16 1280.65 334.199  26
   1  -6  17 1156.72 253.194   6
   1  -6  17 1340.13 317.075  26
   1  -6  17 1338.70 269.974  10
   1  -6  17 1437.32 280.742  11
   1  -6  18 8353.16 490.067  11
   1  -6  18 8366.12 480.187  10
   1  -6  19 866.017 159.813  11
  -1  -7  19 66.0944 144.248  11
  -1  -7  19 78.5182 149.591  10
  -1  -7  18-55.4440 222.109  26
  -1  -7  18 31.0879 188.911  11
  -1  -7  18 150.341 195.520  10
  -1  -7  17 4642.43 428.821  10
  -1  -7  17 4449.35 426.516  11
  -1  -7  17 4256.44 398.997   9
  -1  -7  16 1493.23 304.339   9
  -1  -7  16 1466.15 356.744  26
  -1  -7  16 1895.37 316.046   6
  -1  -7  16 1519.75 317.056  11
  -1  -7  15 4080.86 443.057   6
  -1  -7  15 3846.92 425.133   9
  -1   7  15 2853.76 431.429  23
  -1   7  14 14274.0 895.341  23
  -1  -7  14 17291.7 912.359   6
  -1   7  14 10974.5 804.665  30
  -1  -7  14 12242.2 858.808  30
  -1  -7  14 17690.2 902.968   9
  -1  -7  14 13375.1 903.256  26
  -1  -7  13 5648.81 575.459  26
  -1   7  13 5629.49 561.365  23
  -1   7  13 6122.57 513.711  25
  -1  -7  13 5693.34 568.370  25
  -1   7  13 5977.06 540.821  31
  -1  -7  13 5477.18 557.148  30
  -1   7  13 6150.13 530.698  30
  -1  -7  13 5586.22 519.767   8
  -1  -7  13 6229.15 537.964   9
  -1  -7  13 4786.92 494.635   6
  -1  -7  12 28300.5 1280.07   6
  -1  -7  12 23834.5 1300.79  26
  -1   7  12 23853.3 1273.16  23
  -1   7  12 23938.0 1225.19  25
  -1  -7  12 23996.0 1295.74  25
  -1   7  12 19917.5 1222.38  31
  -1  -7  12 30425.2 1310.29   8
  -1  -7  12 20949.4 1248.36  30
  -1   7  12 23244.1 1232.23  30
  -1   7  12 29268.6 1258.15  13
  -1  -7  12 28336.3 1276.59   9
  -1  -7  11 1247.38 302.173   6
  -1   7  11 1639.59 254.318   6
  -1  -7  11 568.093 311.101  26
  -1  -7  11 729.037 317.820  25
  -1   7  11 747.050 266.476  25
  -1   7  11 499.433 316.465  23
  -1   7  11 398.775 275.130  31
  -1   7  11 1293.95 239.356   7
  -1  -7  11 1624.81 299.460   8
  -1   7  11 564.858 330.223  29
  -1   7  11 508.548 263.874  30
  -1  -7  11 254.975 281.111  30
  -1   7  11 1222.84 263.573  13
  -1  -7  11 1437.82 297.745   9
  -1   7  10 2138.04 374.599  29
  -1   7  10 1962.19 314.419  30
  -1  -7  10 1657.14 323.914  30
  -1   7  10 2253.89 313.536  25
  -1  -7  10 2844.29 382.761  25
  -1   7  10 2235.12 374.249  23
  -1   7  10 3015.97 317.597  13
  -1  -7  10 2003.62 378.077  26
  -1  -7  10 2691.73 308.445   7
  -1  -7  10 2824.66 346.018   8
  -1   7  10 3495.35 304.476   7
  -1  -7  10 2820.23 333.838   6
  -1   7  10 3281.76 304.243   6
  -1  -7  10 3009.17 338.540   9
  -1  -7  10 2853.11 353.847  12
  -1  -7   9 40139.4 1910.48  30
  -1   7   9 41583.2 1965.00  29
  -1   7   9 38858.0 1876.17  30
  -1  -7   9 44312.4 1942.33  25
  -1   7   9 43607.8 1887.42  25
  -1   7   9 39416.3 1933.47  23
   1   7  -9 44042.8 1869.65  14
  -1   7   9 45198.2 1890.84  13
  -1  -7   9 40546.6 1940.99  26
  -1   7   9 50619.1 1865.49   7
  -1  -7   9 50310.9 1947.20   8
  -1  -7   9 50971.9 1898.68   7
  -1   7   9 50573.8 1884.56   6
  -1   7   9 51090.8 1860.75   4
  -1  -7   9 42020.4 1893.69   6
  -1  -7   9 44973.9 1924.45  12
  -1  -7   8 13639.2 770.230  26
  -1   7   8 12865.9 753.697  23
  -1   7   8 13399.4 700.690  25
  -1  -7   8 13806.4 749.453  25
  -1   7   8 14731.2 665.577   4
  -1   7   8 13814.2 675.746   6
  -1  -7   8 13118.7 704.145   6
  -1   7   8 14353.8 799.021  29
  -1  -7   8 11988.7 715.066  30
  -1   7   8 13241.3 717.631  30
  -1   7   8 13092.8 698.914  13
  -1  -7   8 13960.0 737.202  12
   1   7  -8 13516.1 703.206  14
  -1  -7   8 13901.3 727.094   8
  -1  -7   7 4589.51 399.879  32
  -1   7   7 6169.94 349.908   4
  -1  -7   7 4909.91 371.427   6
  -1   7   7 6388.35 377.179   6
  -1  -7   7 4909.23 403.863  25
  -1   7   7 5488.89 384.652  25
  -1  -7   7 6235.63 375.368   2
  -1   7   7 6545.81 370.106   2
  -1   7   7 4687.57 377.646  30
  -1  -7   7 4655.98 394.288  30
  -1   7   7 5188.96 444.990  29
   1   7  -7 5215.77 395.528  14
  -1  -7   7 5319.79 410.948  12
  -1   7   7 5910.20 393.749  13
  -1   7   7 6298.10 358.994   7
  -1  -7   7 6185.29 376.243   7
  -1  -7   6 34571.7 1520.98  32
  -1   7   6 37075.2 1472.25  30
  -1  -7   6 34820.0 1475.50  30
  -1  -7   6 33082.5 1451.50   6
  -1   7   6 36614.4 1421.14   4
  -1  -7   6 35274.2 1477.17  25
  -1   7   6 35359.1 1453.86  25
  -1  -7   6 35017.0 1439.25   2
  -1   7   6 37197.2 1438.95   2
  -1  -7   6 36709.1 1441.46   7
  -1   7   6 37036.1 1426.96   7
  -1   7   6 33419.4 1505.03  19
  -1   7   6 34209.9 1503.04  18
  -1   7   6 36267.0 1476.64  13
  -1  -7   6 35691.9 1513.41  12
  -1  -7   5 17513.9 852.697  32
  -1   7   5 17843.9 751.150  30
  -1   7   5 17918.4 830.155  29
  -1  -7   5 16721.3 754.011  30
  -1  -7   5 15209.4 732.597   6
  -1  -7   5 18539.5 761.173  25
  -1   7   5 17483.7 739.357  25
  -1   7   5 16623.0 796.822  19
  -1   7   5 17072.7 719.013   2
  -1  -7   5 15790.9 715.890   2
  -1   7   5 16121.9 704.898   7
  -1   7   5 15884.9 705.223  14
  -1   7   5 16112.7 755.911  13
  -1   7   5 17306.5 808.105  18
   1  -7  -4 40746.0 1519.50  32
  -1  -7   4 41379.4 1545.95  32
  -1  -7   4 28278.0 1370.26   6
  -1  -7   4 39279.4 1395.00  25
  -1   7   4 33450.1 1417.23  20
  -1   7   4 36378.8 1465.09  19
  -1   7   4 35277.8 1415.45  13
  -1  -7   4 29922.9 1355.36   2
  -1   7   4 32048.3 1358.35   2
  -1   7   4 37232.9 1465.71  18
  -1   7   4 36371.0 1434.24  17
  -1   7   4 41000.1 1491.35  29
  -1   7   4 40824.5 1397.95  30
  -1  -7   4 39425.2 1401.93  30
  -1   7   3 51050.5 2014.03  20
  -1   7   3 54696.3 2059.01  19
  -1  -7   3 52214.2 2118.79  32
   1  -7  -3 54397.1 2107.07  32
  -1   7   3 55552.6 2065.61  18
  -1   7   3 52887.6 2027.22  17
  -1  -7   3 50383.3 1966.61   6
  -1   7   3 51284.5 1956.47  30
  -1  -7   3 49682.8 1957.25  30
  -1   7   3 54873.9 2048.86  29
  -1   7   2 444.921 137.096  20
  -1   7   2 364.468 148.479  17
  -1  -7   2 208.944 233.528  32
   1  -7  -2 412.840 240.154  32
  -1   7   2 341.087 158.265  29
  -1  -7   2 492.209 84.0291   6
  -1  -7   1 2673.78 327.920  32
   1  -7  -1 2205.37 305.834  32
   1   7  -1 2454.28 152.683  29
   1  -7   0 137325. 5064.16  32
  -1  -7   0 131247. 5066.07  32
   1   7   0 135520. 4937.49  29
   1   7   0 129318. 4927.13  17
  -1  -7  -1 695.162 251.745  32
   1  -7   1 982.116 269.236  32
   1   7   1 339.043 122.861  17
   1   7   1 425.122 91.3311  13
   1   7   1 764.332 164.344  29
   1   7   2 159391. 5141.10  29
   1  -7   2 125392. 5015.05   4
   1   7   2 130218. 5018.96   4
   1   7   2 138847. 5024.95  25
   1  -7   2 143809. 5038.17  25
   1  -7   2 144145. 5038.99  24
   1   7   2 157623. 5141.93  20
   1   7   2 144309. 5147.31  19
   1   7   2 147002. 5089.70  17
   1   7   2 144788. 5131.05  18
   1   7   2 130742. 5020.70   7
   1  -7   2 128067. 5016.50   7
  -1  -7  -2 147145. 5209.56  32
   1  -7   2 154018. 5218.90  32
   1   7   2 135985. 5061.37  13
   1   7   2 143975. 5114.57  14
   1   7   3 7825.56 450.293  29
   1   7   3 7815.63 340.383   4
   1   7   3 7651.65 340.269   5
   1  -7   3 7207.54 341.645   4
   1   7   3 8019.54 359.506  25
   1  -7   3 7533.78 375.990  24
   1   7   3 6803.63 347.389  24
   1   7   3 7118.23 424.177  20
   1   7   3 7990.17 452.169  19
   1   7   3 7491.86 438.697  18
   1  -7   3 7420.58 345.401   7
   1   7   3 7277.70 340.318   7
   1  -7   3 7685.95 505.973  32
  -1  -7  -3 7536.45 496.332  32
   1   7   3 7396.75 393.913  14
   1   7   3 7467.78 378.424  13
   1   7   4 58307.7 1893.73  30
   1  -7   4 53683.3 1879.23  30
   1   7   4 57873.8 1978.33  29
   1  -7   4 44145.4 1837.99   5
   1   7   4 45648.6 1831.98   5
   1   7   4 44157.7 1828.85   4
   1   7   4 43651.0 1833.80   6
   1  -7   4 44778.7 1837.81   4
   1  -7   4 55449.4 1897.64  24
   1   7   4 52755.9 1863.81  24
   1   7   4 51541.1 1930.53  20
   1   7   4 50205.2 1943.00  19
   1   7   4 49008.7 1923.84  18
   1  -7   4 41100.4 1867.45   6
   1   7   4 45937.9 1835.18   7
   1  -7   4 47117.9 1845.44   7
  -1  -7  -4 55385.0 1982.22  32
   1   7   4 46454.0 1852.57  14
   1   7   4 45828.2 1867.07  13
   1   7   5 64056.4 2518.74  29
   1   7   5 65865.3 2446.87  30
   1  -7   5 58367.6 2431.49  30
   1   7   5 65487.7 2399.69   4
   1   7   5 64562.8 2405.36   6
   1  -7   5 64809.1 2413.20   4
   1  -7   5 59610.2 2445.07   6
   1  -7   5 65120.7 2416.41   5
   1   7   5 65480.8 2400.86   5
   1  -7   5 62153.0 2454.41  24
   1   7   5 61444.9 2418.68  24
   1   7   5 61806.3 2472.21  20
   1   7   5 58177.3 2480.71  19
   1  -7   5 65458.6 2419.20   7
   1   7   5 64309.7 2403.39   7
  -1  -7  -5 59038.4 2475.64  32
   1   7   5 59275.6 2466.79  18
   1   7   5 57509.7 2370.50  14
   1   7   5 63674.0 2434.08  13
   1  -7   6 36029.3 1487.90  12
   1   7   6 34557.9 1429.44  13
   1   7   6 33830.0 1399.09   7
   1  -7   6 34826.0 1419.41   7
   1   7   6 36421.5 1457.03  30
   1  -7   6 34216.8 1450.82  30
   1   7   6 33675.3 1395.68   6
   1  -7   6 32284.8 1444.97   6
   1  -7   6 35328.0 1416.67   4
   1   7   6 34537.3 1394.01   4
   1  -7   7 186.176 228.100  24
   1   7   7 266.547 177.489  24
   1   7   7 111.211 176.160  25
   1   7   7 688.410 163.275   5
   1  -7   7 994.842 193.646   4
   1   7   7 716.810 165.258   4
   1   7   7 553.512 157.264   6
   1  -7   7 747.772 202.005   6
   1  -7   7 218.263 245.280  26
   1   7   7 23.3606 278.089  29
   1   7   7 236.611 202.185  30
   1  -7   7 217.309 190.846  30
   1  -7   7 576.150 219.978  12
   1   7   8 59821.4 2457.89  29
   1  -7   8 54892.2 2411.99  26
   1   7   8 57625.2 2357.82  24
   1  -7   8 57300.7 2407.58  24
   1   7   8 57852.2 2447.16  23
   1   7   8 58774.6 2360.49  13
   1  -7   8 61608.6 2414.57   8
   1   7   8 61047.0 2329.33   7
   1  -7   8 61603.1 2365.87   7
   1  -7   8 59486.3 2375.55   9
   1  -7   8 56974.3 2392.36  12
   1  -7   8 53467.9 2371.05   6
   1   7   9 174.561 210.768  30
   1   7   9 86.6086 266.072  29
   1  -7   9 86.8907 215.745  30
   1  -7   9 217.071 265.471  26
   1  -7   9 394.336 223.120  12
   1  -7   9 173.335 195.733   9
   1  -7   9 275.660 242.615  24
   1  -7   9 159.673 247.777  25
   1   7   9 187.604 193.716  24
   1   7   9 220.663 272.272  23
   1   7   9 106.233 197.437  25
   1  -7   9 279.063 192.513   4
   1   7   9 524.871 181.945   4
   1   7   9 476.940 207.957  13
   1  -7   9 331.531 224.680   8
   1  -7   9 413.390 201.437   7
   1   7   9 555.886 183.390   7
   1   7   9 456.386 174.617   6
   1  -7   9 199.323 197.925   6
   1  -7  10 119616. 4339.70   4
   1  -7  10 107847. 4355.89   6
   1   7  10 118380. 4298.95   6
   1   7  10 119821. 4287.93   4
   1  -7  10 108865. 4400.65  26
   1   7  10 105728. 4317.21  24
   1   7  10 106236. 4397.59  23
   1  -7  10 104309. 4389.70  25
   1   7  10 108847. 4333.44  25
   1  -7  10 95706.8 4358.80  24
   1  -7  10 115117. 4337.83   7
   1   7  10 120527. 4297.50   7
   1  -7  10 115824. 4383.30   8
   1   7  10 112062. 4444.77  29
   1  -7  10 95237.4 4345.43  30
   1   7  10 104987. 4347.11  30
   1   7  10 100521. 4345.75  31
   1   7  10 112833. 4331.98  13
   1  -7  10 120856. 4367.45   9
   1  -7  11 1852.40 379.690  26
   1  -7  11 2304.03 409.423  25
   1  -7  11 1914.15 362.422  24
   1   7  11 2134.17 338.160  25
   1   7  11 2517.10 413.472  23
   1   7  11 2627.27 301.619   7
   1  -7  11 2504.02 346.263   7
   1  -7  11 2531.90 378.664   8
   1   7  11 2055.36 352.337  30
   1  -7  11 2108.78 375.943  30
   1   7  11 1801.75 397.855  29
   1   7  11 1703.43 333.022  31
   1  -7  11 2272.96 354.453   6
   1   7  11 2932.23 297.049   4
   1   7  11 2575.06 305.339   6
   1  -7  11 2727.85 331.325   4
   1  -7  11 2249.52 338.124   9
   1  -7  12 43277.9 2005.57  26
   1   7  12 43170.1 1934.96  25
   1   7  12 42813.0 1991.18  23
   1  -7  12 39781.5 1993.11  25
   1  -7  12 48633.3 2006.67   8
   1  -7  12 42090.6 1913.81   7
   1   7  12 49035.6 1900.32   7
   1  -7  12 38831.0 1962.31  30
   1   7  12 40295.8 1941.21  30
   1   7  12 43352.2 2025.08  29
   1   7  12 36502.7 1903.96  31
   1   7  12 50521.8 1900.23   4
   1   7  12 47267.6 1891.99   6
   1  -7  12 43765.0 1967.81   6
   1  -7  12 47487.5 1968.03   9
   1   7  13 16806.4 1062.86  23
   1  -7  13 15595.1 1079.22  25
   1   7  13 16924.8 1020.48  25
   1   7  13 22889.8 1020.33   6
   1  -7  13 20376.2 1081.02   6
   1   7  13 22828.0 1015.42   7
   1  -7  13 21564.4 1101.46   8
   1  -7  13 17596.7 1087.05  26
   1  -7  13 21924.4 1077.43   9
   1  -7  14 8350.08 688.080  25
   1   7  14 8681.61 625.802  25
   1   7  14 9069.47 664.936  23
   1  -7  14 9116.14 695.636  26
   1  -7  14 8980.60 628.548   9
   1  -7  14 8392.11 640.214   6
   1  -7  15 5128.05 545.417  26
   1  -7  15 6380.55 504.078   9
   1  -7  16 6753.16 520.135  11
   1  -7  16 7005.05 522.573  10
   1  -7  16 6668.26 504.868   6
   1  -7  17 8206.64 600.624  26
   1  -7  17 11677.7 641.768  11
   1  -7  17 11268.5 624.518  10
   1  -7  17 9114.40 569.148   6
   1  -7  18 4508.46 376.841  26
   1  -7  18 5430.12 382.764  11
   1  -7  18 5483.17 370.608  10
  -1  -8  19 17476.9 785.025  10
  -1  -8  19 17005.1 784.241  11
  -1  -8  18 2487.54 317.207  26
  -1  -8  18 3558.88 325.168  10
  -1  -8  18 3242.57 322.327  11
  -1  -8  17 34300.7 1489.23  11
  -1  -8  17 35581.6 1492.41  10
  -1  -8  16 453.526 243.671   9
  -1  -8  16 190.566 212.254   6
  -1  -8  16 172.924 260.851  11
  -1  -8  16 395.757 319.278  26
  -1  -8  15 14205.4 917.216  26
  -1   8  15 14581.0 858.887  31
  -1   8  14 12160.8 836.132  23
  -1  -8  14 13432.6 807.193   6
  -1   8  14 11647.0 793.379  31
  -1  -8  14 11901.9 842.866  26
  -1  -8  13 3935.23 503.872  26
  -1   8  13 3225.42 466.382  23
  -1  -8  13 2271.11 372.926   8
  -1   8  13 3972.00 422.613  30
  -1   8  13 3991.61 464.897  31
  -1  -8  13 2536.27 386.382   9
  -1  -8  13 2051.15 355.674   6
  -1  -8  12 2682.04 384.654   6
  -1  -8  12 4903.18 521.011  26
  -1   8  12 4877.60 509.572  23
  -1  -8  12 4509.74 492.876  25
  -1  -8  12 3332.83 420.444   8
  -1  -8  12 4329.68 466.646  30
  -1   8  12 4176.03 436.627  30
  -1   8  12 4474.05 481.682  31
  -1   8  12 3721.33 386.939  13
  -1  -8  12 3404.59 404.448   9
  -1   8  11 63.5793 272.001  31
  -1   8  11 102.801 238.530  30
  -1  -8  11 390.657 282.300  30
  -1   8  11 168.287 310.778  29
  -1   8  11 157.492 209.170  25
  -1  -8  11 45.1519 275.133  25
  -1   8  11 15.9199 307.068  23
  -1  -8  11 250.266 242.114   8
  -1  -8  11 233.573 321.052  26
  -1   8  11 223.100 215.840  13
  -1  -8  11 67.0899 217.861   6
  -1  -8  11 233.637 223.140   9
  -1   8  10 327.049 288.607  29
  -1   8  10 268.403 225.990  30
  -1  -8  10 417.843 255.451  25
  -1   8  10 163.171 283.741  23
  -1  -8  10 537.146 241.354   8
  -1  -8  10 338.227 281.319  26
  -1   8  10 410.789 201.356  13
  -1  -8  10 425.018 225.765   6
  -1  -8  10 396.920 245.323  12
  -1  -8  10 403.979 228.153   9
  -1   8   9 39867.6 1739.26  29
  -1   8   9 36771.1 1701.50  23
  -1  -8   9 37533.8 1675.12   8
  -1  -8   9 35335.1 1628.36   6
   1   8  -9 37459.3 1637.74  14
  -1   8   9 39796.4 1641.71  13
  -1  -8   9 38808.7 1729.93  26
  -1  -8   9 38264.4 1679.69  12
  -1   8   8 15042.3 827.507  29
  -1  -8   8 13571.1 809.442  26
  -1   8   8 13867.8 810.113  23
  -1  -8   8 15429.6 800.251  12
   1   8  -8 13773.9 763.332  14
  -1   8   8 15699.1 757.525  13
  -1  -8   7 35895.8 1591.78   6
  -1   8   7 39229.7 1659.44  18
  -1   8   7 38065.9 1656.04  19
   1   8  -7 38331.6 1654.28  14
  -1  -8   7 41955.5 1683.53  12
  -1   8   7 41278.9 1700.44  29
  -1   8   7 38385.0 1689.30  23
  -1  -8   6 4475.33 330.220   6
   1   8  -6 4733.03 401.778  14
  -1   8   6 5156.41 356.607  13
  -1  -8   6 5155.94 401.535  12
  -1   8   5 19201.1 898.108  29
  -1   8   5 19000.2 884.877  18
  -1   8   5 16544.6 861.234  19
  -1   8   5 17247.1 833.342  20
  -1   8   5 18544.9 788.085  14
  -1   8   5 19757.5 833.342  13
  -1  -8   5 17771.6 928.291  32
  -1   8   4 36764.9 1543.59  29
  -1   8   4 37130.5 1513.62  17
  -1   8   4 37902.7 1553.68  18
  -1   8   4 37524.5 1507.28  20
  -1   8   4 37834.6 1549.05  19
  -1   8   4 37870.8 1496.08  13
  -1  -8   4 35613.9 1609.46  32
   1  -8  -4 35354.7 1584.73  32
  -1   8   3 1060.62 222.696  19
  -1   8   3 981.992 197.379  17
  -1   8   3 1181.81 229.730  18
  -1   8   3 1125.61 191.338  20
  -1   8   3 1081.33 225.525  29
  -1  -8   3 843.341 309.671  32
   1  -8  -3 1242.60 286.807  32
  -1   8   2 16735.1 744.820  17
  -1   8   2 17271.3 741.024  20
  -1   8   2 16603.5 743.611  29
  -1  -8   2 16265.4 875.398  32
   1  -8  -2 16650.1 855.755  32
  -1  -8   1 15482.6 808.236  32
   1  -8  -1 16623.6 807.074  32
  -1   8   1 14194.1 667.223  17
   1   8   0 6619.57 339.000  29
  -1  -8   0 6644.27 503.471  32
   1  -8   0 6845.19 493.321  32
   1   8   0 6287.89 329.257  17
   1   8   1 11017.0 513.059  29
   1   8   1 10645.9 485.430  17
   1   8   1 9660.74 439.016  13
  -1  -8  -1 11061.0 631.685  32
   1  -8   1 10328.8 635.745  32
   1   8   2 311.518 197.284  29
   1   8   2 195.533 187.045  20
   1   8   2 489.218 218.364  19
   1   8   2 276.156 143.838  17
   1   8   2 333.820 206.182  18
   1   8   2 288.737 183.840  14
   1   8   2 135.586 106.305  13
   1  -8   2 159.438 272.857  32
  -1  -8  -2 262.609 262.014  32
   1   8   3 4846.45 363.702  29
   1   8   3 4474.85 327.713  20
   1   8   3 4450.10 350.256  19
   1   8   3 4219.48 344.547  18
   1  -8   3 3329.11 269.651   6
   1  -8   3 5121.16 432.768  32
  -1  -8  -3 4282.54 406.623  32
   1   8   3 3982.25 290.729  14
   1   8   3 3926.11 260.287  13
   1  -8   4 3235.15 268.398   6
   1   8   4 3769.84 340.627  19
   1   8   4 3661.90 317.973  20
  -1  -8  -4 3251.90 367.394  32
   1   8   4 2970.89 303.121  18
   1   8   4 3356.89 250.719  13
   1   8   4 3230.05 245.306  14
   1   8   4 3822.02 352.668  29
   1   8   5 712.022 227.297  20
  -1  -8  -5 621.711 239.559  32
   1   8   5 860.394 234.409  18
   1   8   5 1100.52 180.228  13
   1  -8   5 1174.18 209.490   6
   1   8   6 2178.33 291.632  19
   1   8   6 2860.81 349.751  29
   1  -8   6 2540.80 275.494   6
   1   8   6 2422.71 222.177   6
   1   8   6 2626.85 249.548  13
   1  -8   6 2468.24 318.586  12
   1  -8   7 227.428 211.454  24
   1   8   7 144.472 136.897   6
   1  -8   7-48.2303 258.100  26
   1   8   7 362.510 256.707  29
   1  -8   7 85.7877 215.773  12
   1   8   8 107.295 257.609  29
   1  -8   8 177.747 216.409  24
   1   8   8 278.908 269.577  23
   1   8   8 328.044 177.610  13
   1  -8   8 293.169 257.151  26
   1   8   8 271.393 148.142   7
   1  -8   8 160.700 193.480   6
   1  -8   8 327.239 198.788   9
   1  -8   8 244.273 228.624  12
   1   8   9 7639.64 619.929  29
   1   8   9 7520.95 540.696  30
   1  -8   9 7619.64 610.409  26
   1  -8   9 7888.50 582.059  25
   1  -8   9 7168.88 568.671  24
   1   8   9 7140.53 601.807  23
   1   8   9 8731.84 536.932  13
   1  -8   9 8793.35 598.722   8
   1   8   9 9253.42 506.226   7
   1  -8   9 9171.49 592.473  12
   1  -8   9 8450.25 561.752   9
   1   8   9 8815.01 507.157   6
   1   8   9 9819.94 511.221   4
   1  -8   9 8869.98 574.064   6
   1   8  10 805.925 279.248  31
   1   8  10 926.961 290.448  30
   1   8  10 585.112 342.512  29
   1  -8  10 574.156 299.639  26
   1  -8  10 891.137 288.466  12
   1  -8  10 1085.62 273.783   9
   1   8  10 694.016 330.144  23
   1  -8  10 787.345 318.648  25
   1   8  10 749.780 208.662   4
   1   8  10 855.360 226.908  13
   1   8  10 780.002 209.837   6
   1  -8  10 959.734 290.254   6
   1   8  10 788.833 203.007   7
   1  -8  10 769.100 266.608   8
   1  -8  11 12642.1 895.861  26
   1   8  11 14114.2 884.860  23
   1   8  11 12568.4 786.125  25
   1  -8  11 12932.4 865.240  25
   1   8  11 17607.0 790.701   7
   1  -8  11 16828.2 910.829   8
   1   8  11 12424.1 871.315  29
   1   8  11 10064.5 788.393  31
   1   8  11 15539.6 777.384   6
   1  -8  11 15127.2 867.442   6
   1   8  11 18068.8 796.812   4
   1  -8  11 16330.7 866.871   9
   1   8  12 355.150 321.685  23
   1  -8  12 217.098 322.157  25
   1   8  12 217.237 195.464   7
   1  -8  12 521.450 296.392   8
   1  -8  12 173.709 254.260   9
   1   8  12 125.874 330.437  29
   1   8  12 181.631 271.715  31
   1  -8  12 252.509 336.466  26
   1  -8  12 75.9902 249.213   6
   1  -8  13 1627.60 340.095   6
   1  -8  13 2320.05 348.878   9
   1  -8  13 1480.68 325.091   8
   1  -8  13 1903.51 399.707  26
   1  -8  13 1516.84 368.890  25
   1   8  13 1590.39 374.954  23
   1  -8  14 3287.48 382.000   9
   1   8  14 2568.42 401.099  23
   1  -8  14 3158.17 400.784   6
   1  -8  15 13288.5 840.999  26
   1   8  15 13194.6 809.510  23
   1  -8  15 12867.3 779.092   6
   1  -8  16 5194.87 427.611   6
   1  -8  16 6162.36 455.371  10
   1  -8  16 5407.09 465.938  11
   1  -8  17 1392.91 250.497  11
   1  -8  17 1665.72 255.991  10
   1  -8  17 1756.58 296.059  26
   1  -8  18 1524.78 209.468  11
   1  -8  18 1399.08 207.340  10
  -1  -9  18 790.317 192.804  11
  -1  -9  18 646.312 183.317  10
  -1  -9  18 826.665 222.071  26
  -1  -9  17 432.100 204.956  11
  -1  -9  17 328.839 207.804  10
  -1  -9  17 200.877 257.629  26
  -1  -9  16 2407.58 319.765   9
  -1  -9  16 2258.39 384.977  26
  -1  -9  15 12656.9 866.449  26
  -1   9  15 11540.6 779.716  31
  -1   9  15 14072.9 859.307  23
  -1   9  14 10415.0 745.566  31
  -1   9  14 11565.1 802.015  23
  -1  -9  13 208.168 330.626  26
  -1  -9  13 432.977 284.370   9
  -1  -9  13 629.564 282.913   8
  -1   9  13 84.6884 305.015  23
  -1   9  12 3547.03 484.294  23
  -1  -9  12 4839.43 469.411   8
  -1  -9  12 4245.33 529.558  26
  -1   9  12 4896.72 426.135  13
  -1   9  12 3808.45 480.418  31
  -1  -9  12 4021.76 457.958   9
  -1   9  11 20444.5 1142.31  23
  -1  -9  11 25249.8 1167.34   8
  -1  -9  11 18646.8 1136.03  26
  -1   9  11 22817.9 1078.52  13
  -1   9  11 16284.2 1087.98  31
  -1  -9  11 22845.3 1161.48  12
  -1  -9  11 23447.3 1133.29   9
  -1  -9  10 21310.4 1145.69  26
  -1  -9  10 21585.4 1111.20   8
  -1   9  10 21438.1 1126.71  23
  -1   9  10 21238.4 1142.26  29
  -1   9  10 20338.5 1034.69  13
  -1  -9  10 22460.3 1093.63   9
  -1  -9  10 21394.0 1115.59  12
  -1  -9   9 14904.7 930.683  26
  -1  -9   9 18959.6 935.880   8
  -1  -9   9 16948.5 917.229  12
  -1   9   9 17745.1 857.692  13
   1   9  -9 16511.2 878.227  14
  -1   9   9 14967.9 912.797  29
  -1   9   9 15942.9 923.579  23
   1   9  -8 22460.5 1093.46  14
  -1  -9   8 24311.4 1135.46  12
  -1   9   8 22928.1 1046.96  13
  -1  -9   8 21350.2 1138.35  26
  -1   9   8 22148.5 1134.53  29
  -1   9   8 22123.5 1129.02  23
   1   9  -7 236.736 214.950  14
  -1   9   7 187.989 244.809  23
  -1   9   7 153.392 212.352  18
  -1   9   7 243.671 216.623  19
  -1  -9   7 116.334 214.334  12
  -1   9   7 11.7248 225.138  29
  -1   9   6 1008.83 272.513  29
  -1   9   6 424.890 220.495  18
  -1   9   6 661.967 227.124  19
  -1  -9   6 1120.79 289.534  32
  -1   9   6 403.443 166.176  13
   1   9  -6 605.455 233.778  14
  -1   9   5 24550.2 1114.20  20
  -1   9   5 26719.4 1104.00  13
  -1   9   4 51587.9 2032.22  17
  -1   9   4 51232.3 2071.40  18
  -1   9   4 51789.9 2060.15  29
  -1   9   4 49342.1 2001.91  13
  -1   9   4 49391.8 2066.73  19
  -1   9   4 52579.5 2028.66  20
  -1   9   3 1965.25 268.513  18
  -1   9   3 2070.09 238.267  17
  -1   9   3 1843.86 253.895  29
   1  -9  -3 2086.17 334.562  32
  -1   9   3 2070.95 276.386  19
  -1   9   3 2119.37 225.316  20
  -1   9   2 37193.5 1574.75  17
   1  -9  -2 40278.8 1728.94  32
  -1   9   2 41066.5 1580.10  20
   1  -9  -1 4105.07 435.695  32
  -1  -9   1 4041.56 438.418  32
   1   9  -1 3365.89 231.967  17
  -1   9   1 3248.35 267.513  17
   1  -9   0 21116.0 1019.14  32
  -1  -9   0 20466.2 1016.21  32
   1   9   0 18912.0 812.841  17
   1   9   1 499.252 179.756  29
   1   9   1 762.115 154.203  17
   1   9   1 472.384 188.729  14
  -1  -9  -1 236.302 297.492  32
   1  -9   1 501.041 330.050  32
   1   9   2 59374.7 2417.48  19
   1   9   2 62999.8 2393.10  20
   1   9   2 64269.7 2385.10  29
   1   9   2 59434.1 2336.59  17
   1   9   2 60339.2 2396.79  18
   1   9   2 57194.7 2377.12  14
  -1  -9  -2 62119.6 2503.10  32
   1   9   3 2053.23 263.985  18
   1   9   3 1845.43 265.597  19
   1   9   3 2012.25 246.259  20
  -1  -9  -3 1932.11 336.181  32
   1   9   3 2031.26 264.162  29
   1   9   4 48038.8 1981.78  20
   1   9   4 48918.4 1915.67  13
  -1  -9  -4 47011.4 2048.57  32
   1   9   4 51215.4 2015.69  29
   1   9   5 33258.4 1324.24  13
   1   9   5 31406.9 1403.15  19
  -1  -9  -5 30039.3 1417.58  32
   1   9   6 99632.8 3850.57  19
   1   9   6 95758.3 3817.82  18
   1  -9   6 92544.5 3834.42  12
   1   9   6 99369.7 3758.53  13
   1   9   6 101311. 3863.24  29
   1   9   7 11136.8 609.177  13
   1  -9   7 12797.8 711.442  12
   1   9   7 11481.8 707.567  29
   1  -9   7 11266.6 725.212  26
   1   9   8 67463.8 2735.27  23
   1   9   8 68098.2 2724.45  29
  -1   9  -8 65722.8 2683.98  14
   1   9   8 65524.5 2613.13  13
   1  -9   8 62283.4 2676.81  12
   1  -9   8 63426.2 2636.69   6
   1  -9   8 63880.3 2726.84  26
   1  -9   9 1038.41 353.001  26
   1   9   9 1279.77 321.233  23
   1  -9   9 537.229 263.609   8
   1   9   9 1600.58 346.169  29
  -1   9  -9 661.001 242.047  14
   1   9   9 789.485 214.551  13
   1  -9   9 709.035 242.166   6
   1  -9   9 1042.53 277.833  12
   1  -9   9 844.273 256.178   9
   1  -9  10 58472.3 2541.76  26
   1   9  10 61344.5 2536.98  23
   1  -9  10 61934.8 2512.46   8
   1   9  10 58140.0 2531.28  29
   1   9  10 52653.2 2454.95  31
   1  -9  10 55724.8 2444.40   6
   1  -9  10 59532.6 2452.14   9
   1  -9  10 60928.3 2503.13  12
   1   9  11 1242.30 366.184  23
   1  -9  11 1316.01 330.320   8
   1  -9  11 1366.12 304.446   9
   1   9  11 740.711 366.308  29
   1   9  11 303.193 280.895  31
   1  -9  11 757.013 344.689  26
   1  -9  11 1465.00 324.678   6
   1   9  12 26314.3 1445.60  23
   1  -9  12 34476.0 1508.98   8
   1   9  12 27752.8 1475.87  29
   1  -9  12 30429.7 1434.46   6
   1  -9  12 26748.1 1484.13  26
   1  -9  12 32036.4 1440.47   9
   1  -9  13 438.888 255.958   6
   1  -9  13 516.219 258.548   9
   1  -9  13 461.391 272.319   8
   1  -9  13 386.059 310.326  26
   1   9  13 508.766 312.536  23
   1  -9  14 14465.9 920.511  26
   1  -9  15 961.631 332.466  26
   1   9  15 1324.02 314.311  23
   1  -9  15 1200.88 260.227   6
   1  -9  16 2264.92 308.647  10
   1  -9  16 2550.96 337.472  11
   1  -9  16 1998.22 349.913  26
   1  -9  17 951.329 207.194  10
   1  -9  17 945.520 222.640  11
   1  -9  17 623.177 238.842  26
   1  -9  18 10323.5 534.802  11
  -1 -10  18 4070.79 302.548  10
  -1 -10  18 4111.51 307.589  11
  -1 -10  17 10202.6 586.641  10
  -1 -10  17 9923.27 590.741  11
  -1 -10  17 8945.86 601.593  26
  -1 -10  16 429.888 287.444  26
  -1 -10  15 12849.7 835.140  26
  -1  10  15 11661.4 768.884  23
  -1  10  15 11276.3 729.877  31
  -1  10  14 102.345 237.364  31
  -1 -10  14 236.023 327.560  26
  -1 -10  13 14213.3 857.609   8
  -1 -10  13 14029.5 920.477  26
  -1  10  13 12729.0 831.996  31
  -1  10  13 13338.6 860.948  23
  -1 -10  13 14540.5 851.935   9
  -1 -10  12 16273.9 935.498   8
  -1 -10  12 14637.2 967.694  26
  -1  10  12 14808.6 825.066  13
  -1 -10  12 15587.3 893.280   9
  -1  10  12 14477.5 914.111  23
  -1  10  11 46813.5 2074.85  23
  -1 -10  11 47109.3 2073.52   8
  -1 -10  11 46250.6 2109.06  26
  -1  10  11 45421.1 1964.24  13
  -1  10  11 42038.5 2045.53  31
  -1 -10  11 46871.9 2082.90  12
  -1 -10  11 47233.0 2046.59   9
  -1 -10  10 61.1678 242.532   8
  -1  10  10 373.365 286.580  23
  -1 -10  10 141.879 323.352  26
  -1  10  10 263.333 206.629  13
  -1 -10  10 42.1236 243.113   9
  -1 -10  10 125.709 272.832  12
  -1 -10   9 17401.4 989.573  26
  -1  10   9 17148.5 935.574  23
  -1  10   9 18617.0 970.724  29
  -1 -10   9 16027.2 922.683  12
  -1  10   9 15269.0 824.178  13
   1  10  -9 16109.3 894.465  14
  -1 -10   9 15067.5 904.917   8
  -1  10   8 9734.75 655.934  23
  -1  10   8 10198.3 672.312  29
  -1 -10   8 10548.7 715.949  26
   1  10  -8 9752.23 633.851  14
  -1 -10   8 10060.4 661.023  12
  -1  10   8 9242.21 562.398  13
  -1  10   7 59066.2 2489.14  29
  -1  10   7 58693.6 2476.01  18
  -1  10   7 56926.9 2466.29  19
  -1 -10   7 62237.0 2524.23  12
   1  10  -7 60455.9 2497.77  14
  -1  10   7 60213.7 2404.61  13
  -1  10   7 62637.9 2501.55  23
  -1  10   6 6131.86 484.846  23
  -1  10   6 7115.81 487.371  19
  -1  10   6 5728.91 463.951  29
  -1  10   6 7276.22 488.417  18
   1  10  -6 7566.73 513.733  14
  -1 -10   6 5204.41 513.411  32
  -1  10   5 39580.2 1646.67  18
   1  10  -5 40425.5 1685.80  14
  -1  10   5 37523.1 1563.07  13
  -1  10   5 38655.2 1640.70  19
  -1  10   5 35347.5 1576.11  20
  -1 -10   5 41501.2 1754.44  32
  -1  10   4 286.505 154.685  20
  -1  10   4 344.967 196.502  29
  -1  10   4 199.396 160.852  17
  -1  10   4 129.291 151.553  14
   1  10  -4 152.321 208.966  14
  -1  10   4 115.067 136.440  13
  -1 -10   4 164.490 281.047  32
  -1  10   3 1412.79 209.876  17
  -1 -10   3 1433.01 353.119  32
  -1  10   3 1313.14 194.315  20
  -1  10   2 100825. 3991.44  17
  -1 -10   2 104198. 4176.26  32
  -1  10   2 109724. 3998.98  20
  -1  10   1 18094.8 811.886  17
  -1 -10   1 16919.4 976.794  32
  -1  10   1 18784.4 812.235  20
   1  10   0 12696.3 675.435  14
   1  10   1 4068.35 328.703  20
   1 -10   1 3258.08 432.657  32
   1  10   2 1591.16 245.371  18
   1  10   2 1649.65 226.425  20
   1 -10   2 1403.43 348.118  32
   1  10   2 1841.16 236.815  14
   1  10   3 2183.98 269.123  29
   1  10   3 2406.01 257.168  20
   1  10   3 2499.53 249.655  14
   1  10   4 119.104 131.190  14
  -1 -10  -4 201.565 258.319  32
   1  10   4 474.661 230.028  19
   1  10   5 278.302 219.171  29
  -1 -10  -5 527.402 257.420  32
   1  10   5 497.566 218.389  18
   1  10   5 593.098 226.158  19
   1  10   6 425.935 214.482  18
   1  10   6 649.776 248.377  19
   1 -10   6 644.797 251.304  12
   1  10   6 544.078 242.458  29
   1  10   7 2691.00 360.435  29
   1 -10   7 1844.37 344.110  12
   1 -10   7 2782.89 418.136  26
   1  10   7 1989.12 315.783  19
   1  10   8-57.6262 255.739  23
   1 -10   8 15.8649 288.467  26
   1  10   8-42.7418 297.370  29
   1  10   8 142.901 178.564  13
  -1  10  -8 261.555 252.254  14
   1 -10   8-14.0208 241.296  12
   1  10   9 4249.00 479.112  23
   1 -10   9 3804.16 448.081   8
   1 -10   9 4655.53 542.950  26
   1  10   9 4565.70 465.194  29
  -1  10  -9 4171.19 475.320  14
   1  10   9 4132.16 359.764  13
   1 -10   9 3546.34 445.630  12
   1 -10   9 3875.56 422.207   9
   1 -10  10 2761.98 410.718   8
   1 -10  10 2642.75 452.183  26
   1  10  10 2090.63 404.398  29
   1 -10  10 2947.26 365.957   9
   1 -10  10 3025.24 414.225  12
   1  10  10 2997.89 434.119  23
   1  10  11 11075.2 774.698  23
   1 -10  11 14790.0 821.841   8
   1 -10  11 10307.7 784.397  26
   1  10  11 10899.3 772.498  29
   1  10  11 8338.71 688.271  31
   1 -10  11 13980.5 773.162   9
   1 -10  12 1148.26 378.846  26
   1  10  12 662.515 313.902  23
   1 -10  12 598.718 313.051   8
   1 -10  12 689.331 267.256   9
   1  10  12 803.314 272.580  31
   1 -10  13 8444.17 623.594   8
   1  10  13 5681.06 560.328  23
   1  10  14 3392.62 416.623  23
   1 -10  14 3474.37 471.615  26
   1  10  15 6703.97 513.948  23
   1 -10  15 5636.68 530.834  26
   1 -10  16 383.477 199.374  10
   1 -10  16 455.450 230.863  11
   1 -10  16 208.365 242.665  26
   1 -10  17 304.269 161.832  10
   1 -10  17 207.862 173.352  11
   1 -10  17 242.826 191.609  26
  -1 -11  17 1583.65 240.949  11
  -1 -11  17 1121.60 268.060  26
  -1 -11  16 1445.88 274.545  11
  -1 -11  16 1730.03 323.220  26
  -1  11  15 129.983 247.440  23
  -1 -11  15 642.275 317.329  26
  -1  11  14 2511.88 378.431  23
  -1 -11  14 2690.53 435.341  26
  -1  11  14 2002.64 323.676  31
  -1 -11  14 2945.95 363.601   9
  -1  11  13 644.267 303.546  23
  -1  11  13 559.165 280.018  31
  -1 -11  13 816.453 282.897   9
  -1 -11  13 955.470 299.965   8
  -1 -11  12 21300.3 1133.80   8
  -1  11  12 21516.0 1114.85  23
  -1 -11  12 18796.3 1155.78  26
  -1  11  12 18040.6 1076.61  31
  -1 -11  12 21177.1 1090.63   9
  -1 -11  11 14785.6 982.324  26
  -1  11  11 13935.0 911.846  23
  -1  11  11 15683.3 836.283  13
  -1 -11  11 16984.3 972.861  12
  -1 -11  11 16834.0 935.045   9
  -1 -11  11 16901.7 954.205   8
  -1 -11  10 13330.6 874.596  26
  -1  11  10 13215.6 795.026  23
  -1  11  10 11422.4 675.248  13
   1  11 -10 12413.0 768.776  14
  -1 -11  10 12322.3 812.938  12
  -1 -11  10 10903.6 743.807   9
  -1 -11  10 10995.5 778.207   8
  -1 -11   9 288.277 332.138  26
  -1  11   9 251.776 277.259  23
   1  11  -9 322.409 235.952  14
  -1  11   9 442.268 198.354  13
  -1 -11   9 301.291 288.676  12
  -1 -11   9 673.323 274.228   8
   1  11  -8 46955.1 2030.04  14
  -1 -11   8 47567.4 2048.93  12
  -1  11   8 46677.2 1914.47  13
  -1 -11   8 42013.8 2061.43  26
  -1  11   8 45480.8 2002.52  23
   1  11  -7-13.8789 228.944  14
  -1  11   7 50.9729 223.121  19
  -1  11   7 201.684 241.992  18
  -1 -11   7 203.959 277.048  12
  -1  11   7 115.674 243.258  23
  -1  11   6 37020.6 1656.56  19
   1  11  -6 39209.6 1714.07  14
  -1  11   6 39101.0 1668.92  18
  -1  11   6 37355.0 1668.70  23
  -1 -11   6 36012.3 1739.99  32
  -1  11   5 40909.8 1800.52  18
  -1  11   5 41921.0 1802.35  19
  -1 -11   5 39305.2 1892.24  32
  -1  11   4 82846.1 3308.37  18
   1  11  -4 89906.6 3374.87  14
  -1  11   4 80461.9 3248.68  14
  -1  11   4 83926.7 3309.03  19
  -1 -11   4 83501.0 3438.37  32
  -1  11   3 3539.56 292.112  17
  -1  11   3 3370.84 330.788  18
   1  11  -3 3703.58 368.490  14
  -1  11   3 3492.42 345.256  19
  -1 -11   3 3827.53 455.483  32
  -1  11   2 13464.5 692.548  17
   1  11  -2 13718.5 778.808  14
  -1  11   2 14344.7 756.044  19
   1 -11  -2 18196.6 923.989  32
  -1 -11   2 17081.2 927.846  32
  -1  11   1 5149.64 345.609  17
   1  11  -1 5234.46 418.149  14
  -1  11   1 5327.70 342.575  20
   1 -11  -1 5730.01 527.904  32
  -1 -11   1 5917.97 537.061  32
  -1  11   0 13677.4 670.442  17
   1 -11   0 13601.5 854.956  32
  -1 -11   0 14044.3 853.311  32
   1  11   0 16085.2 774.576  14
   1  11   1 883.685 217.288  14
   1 -11   1 838.376 327.933  32
  -1 -11  -1 918.041 329.425  32
   1  11   1 871.541 192.115  20
   1  11   2 13501.0 709.781  14
   1  11   2 14081.4 747.475  19
   1  11   2 14424.2 713.211  20
  -1 -11  -2 14201.8 848.405  32
   1  11   3 5853.12 426.885  18
   1  11   3 6126.87 399.208  14
   1  11   3 5345.90 423.454  19
   1  11   4 83978.5 3347.64  19
   1  11   4 89503.8 3315.05  20
   1  11   4 84873.8 3314.17  29
   1  11   4 82422.6 3331.36  18
   1  11   4 81793.4 3269.42  14
  -1 -11  -4 82942.7 3422.86  32
   1  11   5 1017.69 252.004  19
   1  11   5 1013.90 254.664  18
   1  11   5 826.193 251.232  29
   1  11   5 713.831 211.037  20
  -1 -11  -5 1035.88 296.221  32
   1  11   6 37036.9 1574.53  29
   1 -11   6 32911.6 1589.03  12
   1  11   6 34030.9 1542.30  18
   1  11   6 34569.1 1569.71  19
   1  11   7 659.526 275.366  19
   1  11   7 567.736 256.485  29
  -1  11  -7 908.872 295.351  14
   1 -11   7 907.150 302.205  12
   1 -11   7 468.363 323.798  26
   1 -11   8 86325.1 3843.41  26
   1  11   8 90099.1 3799.44  29
  -1  11  -8 102995. 3852.55  14
   1 -11   8 100011. 3851.76  12
   1  11   8 94613.7 3830.33  23
   1  11   9 341.653 303.642  23
   1 -11   9 112.897 279.982   8
   1 -11   9 198.167 326.718  26
   1  11   9-30.7296 277.196  29
  -1  11  -9 73.8661 235.059  14
   1 -11   9 160.262 271.782  12
   1 -11   9-13.1128 238.446   9
   1 -11  10 16532.5 948.611   8
   1 -11  10 14212.7 949.364  26
   1  11  10 14434.3 913.555  29
   1  11  10 15355.0 923.884  23
   1 -11  10 15853.5 879.306   9
   1 -11  10 15803.3 939.683  12
   1 -11  11 669.470 355.575  26
   1  11  11 571.176 313.232  23
   1 -11  11 716.166 312.352   8
   1 -11  11 460.822 243.311   9
   1 -11  12 16665.3 1030.32  26
   1  11  12 18012.4 986.341  23
   1 -11  12 19709.6 1033.09   8
   1 -11  13 4314.18 522.305  26
   1  11  14 11926.1 725.348  23
   1 -11  14 10421.3 742.570  26
   1  11  15 357.107 236.858  23
   1 -11  15 234.862 271.545  26
   1 -11  16 17125.2 780.283  10
   1 -11  16 16136.6 798.276  11
   1 -11  17 102.702 146.943  11
   1 -11  17-30.1783 171.763  26
  -1 -12  17 14778.3 705.771  11
  -1 -12  17 16597.9 718.589  10
  -1 -12  16 153.566 192.981  11
  -1 -12  16 330.130 238.312  26
  -1 -12  15 14617.0 868.155  26
  -1 -12  14 505.713 318.504  26
  -1  12  14 269.781 251.271  23
  -1  12  14 344.946 201.669  31
  -1  12  13 5271.41 486.024  31
  -1 -12  13 6360.53 596.899  26
  -1 -12  12 7119.09 586.105   8
  -1  12  12 5750.08 532.950  23
  -1 -12  12 5640.07 600.387  26
  -1  12  12 4770.95 506.484  31
  -1 -12  12 6978.88 546.278   9
  -1  12  11 31272.1 1456.35  23
  -1 -12  11 29329.2 1429.08   9
  -1 -12  11 27749.0 1517.78  26
  -1 -12  11 28388.9 1445.59   8
  -1 -12  10 1221.58 396.535  26
  -1  12  10 965.302 330.680  23
   1  12 -10 565.118 271.169  14
  -1 -12  10 630.086 302.506   9
  -1 -12  10 806.903 295.278  12
  -1 -12  10 844.932 317.244   8
  -1  12   9 92289.5 3774.94  23
  -1 -12   9 97563.5 3836.19  12
   1  12  -9 94171.8 3799.63  14
  -1 -12   9 84119.6 3842.99  26
  -1 -12   9 98259.9 3822.31   8
   1  12  -8 811.547 282.382  14
  -1 -12   8 878.919 320.471  12
  -1 -12   8 849.680 368.001  26
  -1  12   8 763.962 280.065  23
  -1  12   7 36621.3 1705.37  19
  -1  12   7 35619.4 1700.01  18
  -1  12   7 38010.4 1710.73  23
   1  12  -7 41702.0 1769.21  14
  -1 -12   7 39551.8 1789.95  12
  -1  12   6 4462.14 414.555  18
   1  12  -6 4185.72 447.124  14
  -1  12   6 4378.29 410.511  23
  -1  12   6 4688.98 425.992  19
   1  12  -5 1890.51 326.106  14
  -1  12   5 1159.80 276.809  18
  -1  12   5 1399.38 271.503  19
  -1  12   5 1465.45 289.278  23
  -1 -12   5 1903.92 379.853  32
  -1  12   4 2503.07 311.229  18
   1  12  -4 2907.80 362.534  14
  -1  12   4 2899.02 281.833  14
  -1  12   4 2290.56 322.407  19
  -1 -12   4 1804.73 396.862  32
  -1  12   3 825.214 229.891  19
  -1  12   3 816.174 235.213  18
  -1 -12   3 1073.60 341.888  32
  -1  12   3 782.552 201.838  14
   1  12  -3 675.527 275.910  14
  -1  12   2 105.932 201.956  19
   1  12  -2 157.482 227.630  14
  -1 -12   2 67.0684 309.615  32
   1  12  -1 141243. 5383.95  14
  -1 -12   1 136544. 5497.69  32
   1  12   0 414.589 217.232  14
  -1 -12   0 1028.57 345.441  32
   1  12   1 933.097 224.885  14
  -1 -12  -1 922.127 347.884  32
   1  12   2 18753.9 916.352  18
   1  12   2 18962.2 908.981  14
   1  12   2 18479.2 930.306  19
  -1 -12  -2 17393.8 1031.42  32
   1  12   3 1120.92 252.097  19
   1  12   3 1044.04 238.906  18
   1  12   3 1124.37 216.873  14
   1  12   3 957.253 213.210  20
  -1 -12  -3 689.376 321.196  32
   1  12   4 27092.1 1247.64  18
   1  12   4 26365.8 1187.98  14
  -1 -12  -4 26620.4 1354.24  32
   1  12   4 28609.9 1287.35  19
   1  12   4 26270.1 1209.02  20
   1  12   5 7305.04 516.595  18
   1  12   5 6426.64 524.120  19
   1  12   5 7105.41 484.783  20
   1  12   6 14534.3 809.539  29
  -1  12  -6 16189.9 896.867  14
   1 -12   6 13647.1 856.580  12
   1  12   6 13656.2 790.865  18
   1  12   6 14716.7 846.008  19
   1  12   7 23324.3 1253.28  29
  -1  12  -7 30356.8 1375.37  14
   1 -12   7 29897.4 1374.47  12
   1 -12   7 24875.8 1359.89  26
   1  12   7 26420.6 1299.06  23
   1  12   7 25540.9 1289.56  19
   1  12   8-120.007 291.961  23
   1 -12   8-110.262 353.581  26
   1  12   8-57.3097 262.533  29
  -1  12  -8 15.8853 262.013  14
   1 -12   8 49.6739 293.115  12
   1  12   9 326.111 299.430  23
   1 -12   9 678.389 329.166   8
   1 -12   9 514.979 368.353  26
   1  12   9 212.586 278.219  29
  -1  12  -9 676.130 305.967  14
   1 -12   9 576.506 320.715  12
   1 -12   9 792.659 277.758   9
   1 -12  10 6867.78 680.730  26
   1  12  10 7936.48 637.431  23
   1 -12  11 2914.74 483.752  26
   1  12  11 3137.91 418.514  23
   1 -12  11 2941.41 420.207   8
   1  12  11 2083.00 344.708  31
   1 -12  12 2433.17 399.017   8
   1  12  12 2101.02 377.022  23
   1 -12  13 13620.7 931.546  26
   1  12  13 16045.3 905.459  23
   1 -12  14 1435.80 357.380  26
   1  12  14 2306.89 330.267  23
   1 -12  15 623.065 276.228  26
   1  12  15 736.539 230.695  23
   1 -12  16 1122.02 243.068  26
   1 -12  16 1486.18 236.189  11
  -1 -13  16 2095.88 302.832  26
  -1 -13  16 2392.62 268.386  11
  -1 -13  15-78.4791 245.753  26
  -1 -13  14 4683.46 513.018  26
  -1  13  14 5877.30 468.864  23
  -1 -13  13 1595.32 379.210  26
  -1  13  13 1560.98 310.933  23
  -1  13  13 1181.16 283.683  31
  -1 -13  13 1968.34 335.802   8
  -1  13  12 6408.62 531.378  31
  -1  13  11 1861.85 347.225  23
  -1 -13  11 2309.35 458.127  26
  -1 -13  11 2434.57 353.936   9
  -1 -13  11 2047.62 409.306  12
  -1 -13  11 2342.15 378.589   8
  -1  13  10 29976.0 1445.32  23
  -1 -13  10 31640.2 1469.34   9
  -1 -13  10 27418.0 1528.05  26
  -1 -13  10 30562.3 1503.50   8
  -1 -13   9 343.699 368.054  26
  -1  13   9 490.040 283.636  23
  -1 -13   9 357.833 318.985  12
   1  13  -9 792.982 316.165  14
  -1 -13   9 473.651 291.687   8
  -1 -13   8 2145.09 406.354  12
  -1 -13   8 2371.32 458.296  26
  -1  13   8 2467.85 358.997  23
   1  13  -8 2533.16 391.803  14
  -1 -13   7 821.764 340.127  12
  -1  13   7 1088.56 274.570  18
  -1  13   7 691.749 275.223  19
  -1  13   7 739.448 280.063  23
   1  13  -7 845.806 293.470  14
  -1  13   6 9459.42 642.030  18
  -1  13   6 9992.96 645.530  23
  -1  13   6 8949.38 638.220  19
   1  13  -6 11000.0 710.380  14
  -1  13   5 538.788 227.821  19
  -1  13   5 346.421 239.975  18
  -1  13   5-151.914 234.666  23
   1  13  -5 197.650 250.868  14
  -1  13   4 11559.5 692.247  18
  -1  13   4 10815.4 630.834  14
   1  13  -4 12003.1 745.638  14
  -1 -13   4 12014.5 848.062  32
  -1  13   4 11632.9 694.423  19
  -1  13   3 4665.24 419.302  18
   1  13  -3 4473.54 453.935  14
  -1  13   3 4198.29 373.470  14
  -1 -13   3 4788.84 558.902  32
  -1  13   3 4821.86 424.967  19
  -1  13   2 76802.1 3096.04  18
  -1  13   2 79297.8 3100.02  14
   1  13  -2 82590.0 3162.97  14
  -1  13   2 74595.3 3095.27  19
  -1 -13   2 70713.0 3240.63  32
   1  13  -1 453.765 249.201  14
  -1 -13   1 461.684 344.810  32
   1  13   0 50334.6 2062.02  14
  -1 -13   0 47890.0 2206.27  32
   1  13   0 47083.5 1983.66  20
   1  13   1 18867.5 952.573  18
   1  13   1 20420.6 978.440  14
  -1 -13  -1 17438.1 1098.61  32
   1  13   1 19749.1 924.086  20
   1  13   1 18856.1 969.462  19
   1  13   2 12040.6 689.953  18
   1  13   2 11473.8 678.819  14
  -1 -13  -2 13254.0 849.360  32
   1  13   2 11845.0 652.904  20
   1  13   2 13203.6 734.173  19
   1  13   3 1892.17 305.270  18
   1  13   3 2659.28 297.209  14
  -1 -13  -3 1903.24 405.355  32
   1  13   3 2388.97 280.773  20
   1  13   3 2245.96 318.628  19
   1  13   4 73837.9 2826.84  18
   1  13   4 71793.2 2847.74  19
   1  13   5 19964.0 1024.35  18
   1  13   5 19045.4 981.801  20
   1  13   5 19755.2 1042.50  19
  -1  13  -6 30745.9 1411.98  14
   1 -13   6 27595.5 1397.27  12
   1  13   6 27449.7 1312.25  18
   1  13   6 25618.1 1326.80  19
   1  13   7 22370.8 1164.74  19
   1 -13   7 20052.5 1239.19  26
   1  13   7 24027.1 1183.66  23
   1 -13   7 22769.1 1221.53  12
  -1  13  -7 25322.0 1247.03  14
   1 -13   8 18378.5 1139.80  26
   1 -13   8 20987.5 1128.29  12
  -1  13  -8 19644.9 1091.37  14
   1  13   8 20192.1 1076.30  23
   1 -13   9 28615.8 1373.18   8
   1  13   9 24913.2 1281.89  23
   1 -13   9 24218.6 1370.82  26
   1 -13  10 54874.8 2275.76  12
   1 -13  10 55378.0 2280.80   8
   1  13  10 48676.8 2189.94  23
   1  13  11 253.912 256.287  23
   1  13  11-56.0042 250.560  31
   1 -13  11-84.9784 268.545   8
   1  13  12 26756.5 1303.50  23
   1 -13  12 25852.3 1369.54  26
   1 -13  13 7913.38 662.754  26
   1  13  13 8922.24 609.496  23
   1 -13  14 3848.25 430.251  26
   1  13  14 4642.07 397.643  23
   1 -13  15 431.652 228.869  26
   1 -13  16 1852.96 226.117  11
  -1 -14  16 8770.56 472.218  11
  -1 -14  16 9706.58 493.581  10
  -1 -14  15 14521.0 800.678  26
  -1 -14  14 197.318 266.820  26
  -1 -14  13 4290.09 496.370  26
  -1  14  13 4686.49 417.738  23
  -1  14  13 3457.25 376.022  31
  -1 -14  13 4720.64 430.776   8
  -1 -14  12 9035.52 726.101  26
  -1  14  12 9993.96 653.052  23
  -1  14  12 7917.35 621.352  31
  -1  14  11 4714.23 470.238  31
  -1 -14  11 3862.00 489.081  12
  -1 -14  11 4067.66 468.814   8
  -1 -14  10 1003.89 380.499  26
  -1  14  10 960.521 310.656  23
   1  14 -10 828.061 286.494  14
  -1 -14  10 928.412 336.701  12
  -1 -14  10 763.975 279.759   9
  -1 -14  10 700.537 310.592   8
  -1 -14   9 4667.51 573.152  26
  -1  14   9 4648.00 455.463  23
  -1 -14   9 5306.55 511.031   8
  -1 -14   8 9057.97 757.618  26
  -1  14   8 9156.53 627.607  23
  -1 -14   8 7767.79 688.047  12
   1  14  -8 9763.30 695.600  14
  -1  14   7 22995.8 1192.36  19
  -1  14   7 24056.4 1198.26  18
  -1  14   7 23433.8 1185.83  23
  -1 -14   7 23295.7 1289.93  12
   1  14  -7 26925.8 1310.54  14
  -1  14   6 4140.76 435.692  18
  -1  14   6 4344.32 439.968  19
   1  14  -6 4502.52 488.966  14
  -1 -14   6 4024.71 484.932  12
  -1  14   6 4281.75 415.461  23
  -1  14   5 4471.29 435.619  18
   1  14  -5 5095.06 502.175  14
  -1  14   5 4147.70 429.225  19
  -1  14   4 1331.17 293.976  18
  -1  14   4 1398.43 291.698  19
  -1  14   4 1069.31 229.507  14
   1  14  -4 1350.08 332.726  14
  -1  14   3 6725.76 516.502  18
   1  14  -3 6829.56 561.626  14
  -1  14   3 6299.47 473.149  14
  -1 -14   3 6112.18 665.811  32
  -1  14   3 6513.40 502.905  19
  -1  14   2 2967.85 359.634  18
   1  14  -2 3357.48 420.392  14
  -1  14   2 3062.79 346.275  14
  -1  14   2 3410.24 365.012  19
  -1 -14   2 3319.39 518.046  32
  -1  14   1 64144.9 2546.53  14
   1  14  -1 63339.4 2561.73  14
  -1  14   1 58823.2 2514.64  19
  -1 -14   1 54835.3 2658.27  32
  -1  14   0 41351.8 1778.23  14
   1  14   0 41293.3 1758.83  14
   1  14   1 2172.67 317.356  18
  -1  14  -1 2218.09 368.702  14
   1  14   1 2469.85 331.648  14
  -1 -14  -1 1927.49 434.363  32
   1  14   1 2608.18 338.924  19
   1  14   2 21679.3 1068.72  18
  -1  14  -2 23544.4 1148.46  14
   1  14   2 20956.3 1052.07  14
  -1 -14  -2 21500.5 1213.09  32
   1  14   2 20491.5 1078.60  19
   1  14   3 74.2960 213.718  18
   1  14   3-26.6904 230.330  19
  -1  14  -3-15.6141 247.567  14
   1  14   3 113.026 198.984  14
   1  14   4 24817.8 1237.98  18
   1  14   4 25764.4 1268.51  19
  -1  14  -4 28036.3 1349.97  14
   1  14   5 370.521 248.370  18
   1  14   5 312.072 261.597  19
  -1  14  -5 438.053 300.186  14
   1  14   6 3431.96 424.061  19
  -1  14  -6 3884.83 470.901  14
   1 -14   6 3152.76 477.102  12
   1  14   6 3457.55 410.723  23
  -1  14  -7 190.482 280.375  14
   1 -14   7 402.466 323.155  12
   1  14   7 300.130 273.296  23
   1 -14   7 456.949 376.153  26
   1 -14   8 7294.73 673.668  26
   1  14   8 6833.56 562.644  23
   1 -14   9 3208.14 422.062   8
   1  14   9 2627.91 385.621  23
   1 -14   9 2649.03 474.417  26
   1 -14   9 2290.45 401.900  12
  -1  14  -9 2857.04 404.892  14
   1 -14  10 929.364 338.776  12
   1  14  10 1036.11 292.923  23
   1 -14  10 1053.29 333.638   8
  -1  14 -10 393.644 309.454  33
   1  14  11 2439.52 345.899  31
   1 -14  11 3440.50 490.064  26
   1 -14  12 15.0075 267.128   8
   1  14  12 122.757 230.636  23
   1 -14  12-16.6267 304.664  26
   1 -14  13 102.991 223.501   8
   1 -14  13 302.736 281.870  26
   1  14  13-10.9098 207.485  23
   1 -14  14 71.0097 241.145  26
   1  14  14 198.930 187.683  23
   1 -14  15 593.745 222.611  26
  -1 -15  15 344.414 210.630  26
  -1 -15  15 417.646 161.784  11
  -1 -15  14 1695.44 318.507  26
  -1 -15  13 355.278 284.178  26
  -1  15  13-9.98302 190.315  23
  -1 -15  12 426.935 321.057  26
  -1  15  12 628.948 233.723  23
  -1  15  12 229.083 211.995  31
  -1 -15  12 84.0326 230.570   8
  -1 -15  11 5836.47 520.300   8
  -1 -15  11 4693.30 563.624  26
  -1  15  11 5502.89 459.274  23
  -1 -15  11 6095.19 549.726  12
  -1  15  11 4466.83 451.493  31
   1  15 -10 13188.0 816.123  14
  -1 -15  10 13211.9 871.276  12
  -1 -15   9 10304.6 796.829  26
  -1  15   9 9329.49 651.571  23
   1  15  -9 10230.4 714.400  14
  -1 -15   9 10088.9 729.575   8
  -1 -15   9 9901.28 728.487  12
  -1 -15   8 171.235 278.003   8
  -1  15   8 252.294 244.023  23
  -1 -15   8 21.1628 372.622  26
  -1  15   7 310.285 244.175  23
  -1  15   7 58.2741 246.396  19
   1  15  -6 5422.07 540.575  14
  -1 -15   6 5182.84 573.628  12
  -1  15   6 5145.06 484.737  18
  -1  15   6 5185.55 484.290  19
   1  15  -5 1548.59 352.929  14
  -1  15   5 1356.13 307.620  19
  -1  15   5 1776.12 320.614  18
   1  15  -4 7115.77 589.107  14
  -1  15   4 6168.11 520.388  18
  -1  15   4 6256.14 511.810  19
  -1  15   3 46936.9 2028.59  14
  -1  15   3 45253.7 2049.36  18
  -1  15   3 46599.2 2062.34  19
   1  15  -2 2992.41 392.899  14
  -1  15   2 2809.32 347.165  14
  -1  15   2 2571.63 344.879  18
  -1  15   2 2633.78 345.977  19
  -1  15   1 27558.2 1323.97  14
   1  15  -1 28783.1 1368.76  14
  -1  15   1 27082.8 1321.53  18
  -1  15   1 27467.4 1314.55  19
  -1  15   0 34799.3 1563.09  14
   1  15   0 34606.3 1548.05  14
   1  15   0 31076.8 1490.49  18
   1  15   0 32575.6 1537.00  19
   1  15   1 5869.48 479.711  14
  -1  15  -1 5890.21 519.729  14
   1  15   1 5577.34 459.229  18
   1  15   1 6387.90 508.711  19
   1  15   2 20176.4 1041.48  14
  -1  15  -2 22672.7 1141.07  14
   1  15   2 20703.1 1046.90  18
   1  15   2 18954.2 1046.51  19
  -1  15  -3 6202.79 532.563  14
   1  15   3 4850.47 419.701  14
   1  15   3 5250.27 458.678  18
   1  15   3 5165.15 469.621  19
  -1  15  -4 3394.50 439.426  14
   1  15   4 3095.26 373.651  18
   1  15   4 3654.56 420.887  19
   1  15   5 23842.9 1178.95  18
   1  15   5 22731.9 1192.33  19
   1  15   5 22724.2 1164.45  23
  -1  15  -5 25637.9 1280.55  14
   1  15   6 22060.3 1105.34  19
   1  15   6 19122.3 1049.93  23
   1 -15   6 20333.1 1176.03  12
  -1  15  -6 22338.3 1174.69  14
   1  15   7 9701.57 654.706  23
   1 -15   7 9326.99 763.725  26
   1 -15   8 7155.67 690.599  26
   1  15   8 7828.61 592.085  23
  -1  15  -8 9865.77 691.185  14
   1 -15   8 8998.73 691.663  12
   1 -15   9 7180.94 615.173  12
  -1  15  -9 8551.30 617.569  14
   1  15   9 7201.41 553.086  23
   1 -15   9 6209.61 604.821   8
   1 -15  10 59712.6 2237.84  12
   1 -15  10 51336.8 2221.01  26
   1  15  10 40278.0 2025.89  31
  -1  15 -10 39816.0 2099.54  33
  -1  15 -10 57486.9 2156.17  14
   1 -15  11 11715.2 733.479   8
   1  15  11 10787.6 668.208  23
   1 -15  11 9521.87 741.128  26
   1 -15  12 14021.1 773.398   8
   1  15  12 12227.2 697.528  23
   1  15  13 2618.74 297.558  23
   1 -15  13 3070.70 374.487  26
   1 -15  14 3288.44 339.724  26
  -1 -16  14 11572.9 665.899  26
  -1 -16  13 6412.74 523.095  26
  -1 -16  12 990.116 252.991   8
  -1  16  12 1022.54 226.330  23
  -1 -16  12 1323.55 341.599  26
  -1 -16  11 11345.3 792.991  26
  -1  16  11 11225.9 659.073  23
  -1 -16  10 4363.09 557.956  26
  -1  16  10 4827.04 430.929  23
   1  16 -10 5681.44 500.402  14
  -1 -16  10 5939.41 545.261  12
  -1 -16  10 6189.91 520.366   8
  -1 -16   9 3992.14 492.352  12
   1  16  -9 3453.77 422.460  14
  -1 -16   9 2960.93 506.433  26
  -1 -16   8 167.948 265.583   8
  -1 -16   8 410.386 337.563  12
   1  16  -8 355.445 282.012  14
  -1 -16   7 1243.25 356.327  12
   1  16  -7 955.493 319.119  14
  -1  16   6 18537.0 1011.31  18
  -1  16   6 20214.8 1039.24  19
  -1  16   5 4688.25 464.090  19
  -1  16   5 4873.21 453.242  18
  -1  16   4 32047.7 1541.21  18
  -1  16   4 33323.2 1557.56  19
   1  16  -4 36617.6 1667.02  14
  -1  16   3 7285.21 563.468  18
  -1  16   3 7254.59 564.652  19
   1  16  -3 8053.15 644.324  14
  -1  16   3 8152.64 556.608  14
  -1  16   2 11382.1 731.688  18
  -1  16   2 11358.4 727.620  19
   1  16  -2 13140.0 787.082  14
  -1  16   2 10961.5 710.118  14
  -1  16   1 41.3106 217.580  19
   1  16  -1 71.9249 224.137  19
  -1  16   1-123.191 264.581  18
  -1  16   1 42.4100 235.371  14
   1  16  -1 108.597 245.974  14
   1  16   0 518.125 254.696  18
  -1  16   0 431.509 245.283  19
   1  16   0 511.833 283.107  19
  -1  16   0 937.293 277.581  14
   1  16   0 546.100 264.268  14
   1  16   1 3274.39 363.635  18
   1  16   1 2609.44 384.429  19
   1  16   1 3015.33 369.424  14
  -1  16  -1 3261.70 415.425  14
   1  16   2 4707.77 442.344  18
   1  16   2 4153.31 442.589  19
  -1  16  -2 5441.18 495.386  14
   1  16   2 4565.03 426.023  14
   1  16   3 4651.85 444.216  18
   1  16   3 4769.65 466.645  19
  -1  16  -3 4801.48 497.465  14
   1  16   4 1588.34 330.512  19
   1  16   4 1995.70 326.146  18
  -1  16  -4 1781.26 380.642  14
   1  16   5 4880.44 452.011  18
   1  16   5 4877.82 469.410  19
   1  16   6 529.690 268.385  19
  -1  16  -6 561.325 320.489  14
   1 -16   6 719.727 351.561  12
   1 -16   7 6634.63 644.128  26
  -1  16  -7 6759.41 579.730  14
   1 -16   7 6521.07 603.131  12
   1  16   7 5447.05 482.438  23
   1 -16   8 553.104 326.497  12
  -1  16  -8 529.523 286.059  14
   1 -16   8 258.262 306.057   8
   1  16   9 776.017 256.897  23
   1 -16   9 760.474 342.111  26
  -1  16  -9 1115.06 292.871  14
   1 -16   9 661.187 316.875  12
  -1  16 -10 669.515 248.587  14
   1 -16  10 631.213 278.961   8
   1  16  10 516.630 228.294  23
   1 -16  10 733.269 339.245  26
  -1  16 -10 447.575 265.634  33
   1 -16  10 456.570 286.257  12
   1  16  11 1653.88 263.000  23
   1 -16  11 1159.59 341.561  26
   1 -16  12 626.644 239.552   8
   1  16  12 633.298 199.775  23
   1 -16  12 841.635 287.896  26
   1  16  13 538.190 171.195  23
   1 -16  13 875.657 251.460  26
  -1 -17  13 2249.91 301.593  26
  -1 -17  12 103.362 256.581  26
  -1 -17  11 258.472 289.857  26
  -1  17  11 203.120 188.082  31
  -1  17  11 50.0823 166.209  23
  -1 -17  11 233.393 211.149   8
  -1 -17  10 232.766 270.215  12
   1  17 -10 204.015 231.934  14
  -1 -17  10 222.297 322.893  26
  -1 -17  10 106.528 233.867   8
  -1 -17   9 2365.25 389.514  12
  -1 -17   9 2195.67 350.773   8
   1  17  -9 3048.67 382.364  14
  -1 -17   9 2365.85 469.216  26
   1  17  -8 6413.42 550.675  14
  -1 -17   8 6464.08 592.604  12
  -1 -17   8 5335.07 598.715  26
   1  17  -7 16111.8 929.443  14
  -1 -17   7 13803.1 942.206  12
  -1 -17   6 3577.92 513.956  12
   1  17  -6 4454.67 483.175  14
  -1  17   6 3570.35 412.169  18
  -1  17   6 3900.61 409.674  19
  -1 -17   5 33415.9 1673.42  12
   1  17  -5 37051.9 1645.05  14
  -1  17   5 32311.5 1532.39  19
  -1  17   5 31081.6 1526.49  18
  -1  17   4 30949.3 1464.56  19
  -1  17   4 31546.6 1469.51  18
  -1  17   3 19528.5 1045.10  19
  -1  17   3 20158.7 1046.87  18
  -1  17   2 3750.44 413.336  19
  -1  17   2 4408.42 438.114  18
   1  17  -1 7988.20 612.551  19
  -1  17   1 8648.28 607.437  19
  -1  17   1 7833.27 575.034  18
   1  17  -1 8459.24 591.190  18
  -1  17   0 17057.0 928.271  19
   1  17   0 16646.7 936.784  19
  -1  17   0 15961.2 909.321  18
   1  17   0 16994.1 911.052  18
  -1  17  -1 3376.01 396.133  19
   1  17   1 4167.12 434.722  19
   1  17   1 3528.29 388.672  18
   1  17   2 10140.0 676.042  19
   1  17   2 9781.91 645.832  18
   1  17   3 19750.5 1087.63  19
   1  17   3 21759.7 1071.88  18
  -1  17  -4 5067.48 497.766  14
   1  17   4 4703.30 460.544  19
   1  17   4 4475.57 431.694  18
   1  17   5 25501.0 1265.76  19
  -1  17  -5 27942.3 1359.58  14
   1 -17   5 23779.9 1359.45  12
   1  17   6 3741.12 398.816  19
   1 -17   6 3160.00 474.206  12
  -1  17  -6 3937.57 449.287  14
  -1  17  -7 4190.55 459.814  14
   1 -17   7 4054.87 488.751  12
   1 -17   7 3102.55 494.659  26
   1 -17   8 2514.21 437.961  26
   1 -17   8 2650.07 391.049   8
   1  17   8 2330.14 308.947  23
   1 -17   8 3500.65 435.636  12
  -1  17  -8 3373.48 406.899  14
  -1  17  -9 2590.02 343.731  14
   1 -17   9 2173.74 399.983  26
   1 -17   9 2990.18 377.280   8
   1  17   9 1640.05 271.889  23
   1 -17   9 2164.66 369.414  12
  -1  17  -9 1629.72 350.649  33
  -1  17 -10 12783.2 674.199  14
   1 -17  10 9696.42 705.489  26
   1 -17  10 12905.1 719.060   8
   1  17  10 9699.44 583.721  23
  -1  17 -10 7294.59 620.114  33
   1 -17  10 11550.3 706.177  12
   1 -17  11 1566.93 272.987   8
   1  17  11 1317.24 221.863  23
   1 -17  11 1147.23 306.180  26
   1  17  12 4596.97 347.484  23
   1 -17  12 5252.92 440.504  26
  -1 -18  12 12501.5 709.244  26
  -1 -18  11 2090.94 264.264   8
  -1 -18  11 2252.38 340.813  26
  -1 -18  10 7373.10 591.344  26
  -1 -18  10 9085.82 537.015   8
  -1 -18  10 8516.24 570.747  12
   1  18 -10 5944.45 501.348  33
  -1  18  10 4947.11 441.561  31
   1  18 -10 8752.34 530.330  14
  -1 -18   9 1192.44 314.881  12
  -1 -18   9 965.542 346.699  26
   1  18  -9 1376.45 288.215  14
  -1 -18   9 1128.14 262.321   8
  -1 -18   8 19821.8 1081.88  12
   1  18  -8 21693.9 1065.43  14
  -1 -18   8 21443.1 1059.43   8
  -1 -18   7 4471.55 459.055   8
  -1 -18   7 4670.27 513.548  12
   1  18  -7 6034.78 499.705  14
  -1 -18   6 4786.54 559.923  12
   1  18  -6 5459.43 516.553  14
   1  18  -5 588.885 296.964  14
  -1 -18   5 846.703 348.986  12
   1  18  -4 7501.86 587.607  14
  -1  18   4 6428.25 511.119  18
  -1  18   4 6517.69 528.909  19
   1  18  -3 3042.57 410.468  14
  -1  18   3 2836.05 352.190  18
   1  18  -3 2644.93 335.667  18
   1  18  -3 2667.83 371.154  19
  -1  18   3 3000.15 369.360  19
  -1  18   2 8743.47 591.172  14
   1  18  -2 10027.0 668.608  14
   1  18  -2 7561.51 577.664  18
  -1  18   2 8505.56 608.890  18
  -1  18   2 8450.12 609.641  19
   1  18  -2 9324.21 628.526  19
   1  18  -1 10911.6 706.040  14
  -1  18   1 10393.0 667.123  14
   1  18  -1 9403.56 637.829  18
  -1  18   1 9422.25 651.751  18
  -1  18   1 10126.4 658.101  19
   1  18  -1 9728.31 654.580  19
   1  18   0 7136.72 541.326  14
  -1  18   0 6720.10 529.170  14
   1  18   0 6010.44 497.943  18
  -1  18   0 6583.00 525.845  18
  -1  18   0 6225.88 510.826  19
   1  18   0 6154.69 521.316  19
   1  18   1 789.026 259.662  14
  -1  18  -1 1154.65 285.854  14
   1  18   1 931.896 290.976  19
  -1  18  -1 646.787 268.315  19
   1  18   1 736.187 246.070  18
  -1  18  -1 771.784 274.603  18
   1  18   2 3465.65 360.885  14
  -1  18  -2 3408.70 425.241  14
   1  18   2 2944.96 360.832  18
   1  18   2 3281.66 382.572  19
  -1  18  -2 3087.16 376.135  19
   1  18   3 10546.8 673.591  18
   1  18   3 10375.9 691.639  19
   1  18   4 3475.39 418.932  19
   1 -18   4 4129.05 508.052  12
  -1  18  -4 4317.98 461.250  14
  -1  18  -5 423.588 278.287  14
   1 -18   5 356.139 330.301  12
   1 -18   6 1635.08 409.419  26
   1 -18   6 2143.02 397.860  12
  -1  18  -6 3030.81 384.669  14
   1 -18   7 195.264 321.920  26
  -1  18  -7 222.658 238.563  14
   1 -18   7-32.9928 278.059  12
   1 -18   7-90.9329 250.771   8
   1 -18   8-42.5457 243.352   8
   1 -18   8 91.2115 257.012  12
   1 -18   8 244.404 312.767  26
  -1  18  -8-123.043 256.082  33
  -1  18  -8 147.446 227.981  14
   1 -18   9 1315.07 272.932   8
   1 -18   9 1218.21 300.546  12
   1 -18   9 951.042 319.682  26
  -1  18  -9 694.387 261.140  33
  -1  18  -9 1240.18 254.846  14
   1 -18  10 10138.6 576.668   8
   1  18  10 7194.25 453.957  23
  -1  18 -10 9239.67 531.667  14
  -1  18 -10 6883.97 518.785  33
   1 -18  10 8018.96 586.320  26
   1 -18  11 331.781 240.043  26
   1 -18  11 1136.24 219.431   8
  -1 -19  11 275.898 211.905  26
  -1 -19  10 1129.02 295.335  26
  -1 -19   9 1546.74 352.648  26
  -1 -19   9 2015.54 322.817  12
   1  19  -9 1171.88 274.485  33
   1  19  -9 1931.84 284.962  14
  -1 -19   9 2139.32 269.486   8
  -1 -19   8 271.481 258.090  12
  -1 -19   8 308.917 199.981   8
   1  19  -8 469.592 238.678  14
  -1 -19   8 428.096 316.481  26
  -1 -19   7 5268.06 460.028   8
  -1 -19   7 5338.00 516.544  12
   1  19  -7 6339.60 501.336  14
   1  19  -6 16284.0 844.834  14
  -1 -19   6 14540.5 881.293  12
   1  19  -5 8986.82 588.112  18
  -1  19   5 9160.91 605.105  19
  -1 -19   5 10540.6 761.586  12
   1  19  -5 10964.3 691.874  14
  -1  19   4 1294.79 276.058  18
   1  19  -4 1420.56 264.892  18
   1  19  -4 1212.96 293.529  19
  -1  19   4 1457.70 276.278  19
  -1 -19   4 1867.96 406.472  12
   1  19  -4 2029.10 332.650  14
   1  19  -3 14301.5 826.394  14
   1  19  -3 12079.9 718.085  18
   1  19  -2 2402.49 350.147  14
  -1  19   2 2657.63 315.626  14
   1  19  -2 2231.44 311.805  18
  -1  19   1 20514.4 1048.85  14
   1  19  -1 20957.3 1075.63  14
  -1  19   0 245.285 224.903  14
   1  19   0 197.448 211.696  14
  -1  19  -1 12810.3 770.800  14
   1  19   1 12530.2 738.958  14
  -1  19  -2 2415.38 361.303  14
   1  19   2 2477.00 319.689  18
   1  19   3 49498.3 2147.21  18
  -1  19  -3 50368.7 2178.98  18
  -1  19  -3 50025.7 2185.25  19
  -1  19  -4 179.878 254.985  14
  -1  19  -4 112.741 221.189  19
   1  19   4 74.6823 216.727  19
   1 -19   4 195.745 323.581  12
   1 -19   5 23975.0 1191.75  12
  -1  19  -5 26322.8 1164.66  14
   1 -19   6 7211.27 579.499  12
  -1  19  -6 7579.02 547.732  14
   1 -19   7 2432.54 402.154  26
   1 -19   7 3160.99 372.338   8
   1 -19   7 3399.33 405.453  12
  -1  19  -7 2960.01 385.882  33
  -1  19  -7 3194.98 365.286  14
   1 -19   8 315.960 291.067  26
   1 -19   8 792.830 234.293   8
   1 -19   8 486.596 251.196  12
  -1  19  -8 711.636 255.208  33
  -1  19  -8 789.813 225.298  14
   1 -19   9 2566.29 362.732  26
   1 -19   9 3316.82 330.105   8
   1 -19   9 3358.19 356.376  12
  -1  19  -9 2464.35 324.129  33
  -1  19  -9 3446.80 322.043  14
   1 -19  10 2555.06 310.796  26
   1 -19  10 2989.07 284.305   8
  -1 -20  10 3554.97 340.442  26
   1  20 -10 3476.46 279.448  19
  -1 -20   9 2304.46 294.118  12
  -1 -20   9 1513.14 293.418  26
   1  20  -9 2069.88 246.575  19
  -1 -20   8 5983.49 546.019  26
  -1 -20   8 9049.70 581.402  12
   1  20  -8 6437.52 509.041  33
   1  20  -8 8140.43 501.896  19
   1  20  -8 10051.9 552.102  14
   1  20  -7 2484.62 296.447  19
  -1 -20   7 1652.78 365.541  26
   1  20  -7 2781.25 324.641  14
  -1 -20   7 2477.39 338.771  12
  -1 -20   6 3548.40 411.690  12
   1  20  -6 4253.84 390.875  14
   1  20  -6 3551.77 355.959  19
   1  20  -5 4645.05 411.588  19
   1  20  -5 5433.62 460.659  14
  -1 -20   5 5383.58 511.609  12
   1  20  -4 4114.79 385.446  19
  -1 -20   4 3753.77 460.891  12
   1  20  -4 3923.95 397.668  14
  -1  20   4 2844.87 327.105  19
   1  20  -3 18619.2 994.750  19
   1  20  -3 23030.5 1068.82  14
  -1 -20   3 23319.1 1165.10  12
  -1  20   3 19872.2 994.682  19
   1  20  -3 18552.7 954.159  18
  -1  20   3 19903.2 982.885  18
  -1  20   2 5525.93 431.932  19
   1  20  -2 5166.29 442.999  19
   1  20  -2 5513.96 455.861  14
  -1  20   2 4829.29 409.673  18
   1  20  -2 4817.25 397.143  18
   1  20  -1 61.6622 200.840  14
  -1  20   1 43.9518 184.103  14
  -1  20   1 10.9906 186.950  18
   1  20  -1 180.999 192.593  18
   1  20  -1 273.422 207.554  19
  -1  20   1-33.8103 202.790  19
   1  20   0 34.9128 193.775  14
  -1  20   0 94.6160 185.595  14
   1  20   0 121.181 171.254  18
  -1  20   0 110.713 190.540  18
   1  20   0 11.8422 209.644  19
  -1  20   0-22.7919 197.828  19
  -1  20  -1 99.5023 209.645  14
  -1  20  -1 11.3755 194.051  19
   1  20   1 163.353 190.003  19
   1  20   1-110.038 183.772  18
  -1  20  -1 99.7581 204.662  18
  -1  20  -2 269.139 220.870  14
   1  20   2 253.404 184.380  18
  -1  20  -2 494.505 215.048  19
   1  20   2 263.440 203.660  19
  -1  20  -2 369.052 212.067  18
   1 -20   3-195.234 311.570  12
  -1  20  -3-77.6108 211.994  14
  -1  20  -3 98.7877 194.839  19
   1  20   3 22.4085 198.339  19
  -1  20  -3 10.5367 188.054  18
   1 -20   4 31.2610 287.168  12
  -1  20  -4-89.3996 233.452  14
  -1  20  -4 265.442 206.690  19
  -1  20  -4 71.0752 195.402  18
   1  20   4 277.299 204.767  19
   1 -20   5 844.793 325.788  26
  -1  20  -5 1027.91 236.003  19
  -1  20  -5 882.362 216.191  18
   1 -20   5 891.326 312.743  12
  -1  20  -5 729.847 283.118  33
  -1  20  -5 1058.55 265.544  14
   1 -20   6 780.020 304.990  26
  -1  20  -6 1401.43 229.390  18
  -1  20  -6 1180.28 231.543  19
   1 -20   6 1072.74 259.321   8
   1 -20   6 1663.37 310.383  12
  -1  20  -6 765.171 281.313  33
  -1  20  -6 1209.72 254.757  14
   1 -20   7-211.555 270.304  26
  -1  20  -7 118.891 152.513  18
  -1  20  -7 8.70728 171.774  19
   1 -20   7-120.248 200.287   8
   1 -20   7 120.424 210.831  12
  -1  20  -7 214.782 214.119  33
  -1  20  -7 209.771 186.190  14
   1 -20   8 567.081 240.437  26
  -1  20  -8 537.544 163.128  18
  -1  20  -8 748.304 191.274  19
   1 -20   8 1008.67 249.743  12
  -1  20  -8 445.935 224.766  33
   1 -20   8 757.791 200.228   8
  -1  20  -8 922.833 207.886  14
   1 -20   9 7547.07 405.632   8
   1 -20   9 4561.27 406.847  26
  -1 -21   8 286.355 208.692  26
   1  21  -8 517.301 152.856  19
  -1 -21   7 2476.06 299.535  12
   1  21  -7 1919.38 237.039  19
   1  21  -7 1874.88 265.859  33
   1  21  -6 3554.05 302.317  19
   1  21  -6 1608.00 285.943  33
   1  21  -6 4235.45 344.108  14
  -1 -21   6 4227.60 383.859  12
  -1 -21   6 1682.92 328.123  26
  -1 -21   5 3576.60 389.468  12
   1  21  -5 3804.29 346.670  14
   1  21  -5 3271.34 306.261  19
   1  21  -4 244.105 176.415  19
  -1 -21   4 366.427 242.887  12
   1  21  -4-204.848 207.461  14
   1  21  -3 7501.97 497.151  19
  -1  21   3 6916.39 471.354  19
   1  21  -3 8770.30 541.181  14
  -1 -21   3 8218.04 602.161  12
  -1  21   2 97.3134 168.237  18
  -1  21   2 185.475 174.246  19
   1  21  -2-19.8897 185.481  19
  -1 -21   2 130.971 288.340  12
   1  21  -2-53.2242 187.933  14
  -1  21   1 15422.8 762.750  18
   1  21  -1 15417.3 785.513  14
  -1  21   1 13894.4 756.131  19
   1  21  -1 14461.1 770.677  19
  -1  21   0 1077.61 215.959  18
   1  21   0 1141.64 237.738  19
  -1  21   0 1245.30 234.967  19
  -1  21   0 1208.28 249.358  33
  -1  21   0 1269.06 228.231  14
  -1  21  -1 16219.3 819.141  18
  -1  21  -1 19315.7 874.127  14
  -1  21  -1 14006.2 848.809  33
  -1  21  -1 16440.1 829.534  19
   1  21   1 17315.1 849.206  19
   1 -21   2 667.149 292.530  12
  -1  21  -2 632.235 195.999  18
   1  21   2 663.783 211.086  19
  -1  21  -2 585.012 202.756  19
  -1  21  -2 796.820 250.635  33
  -1  21  -2 656.436 209.776  14
   1  21   3 28174.1 1254.11  19
  -1  21  -3 27778.7 1236.10  18
  -1  21  -3 31811.3 1311.52  14
   1 -21   3 32262.5 1397.95  12
  -1  21  -3 28505.6 1252.91  19
   1 -21   4-26.0038 255.466  26
   1 -21   4 64.3443 239.535  12
  -1  21  -4 214.468 163.339  18
  -1  21  -4 452.479 182.537  19
  -1  21  -4 201.551 222.885  33
  -1  21  -4 228.773 193.133  14
   1 -21   5 6472.36 475.727  12
  -1  21  -5 7018.89 444.588  14
  -1  21  -5 5339.76 381.646  19
   1 -21   5 6355.50 428.881   8
  -1  21  -5 5640.49 443.843  33
  -1  21  -5 5158.25 365.667  18
   1 -21   6 508.478 231.534  26
  -1  21  -6 425.257 153.806  18
   1 -21   6 246.469 174.750   8
   1 -21   6 581.045 227.976  12
  -1  21  -6 496.031 215.482  33
  -1  21  -6 639.373 198.374  14
   1 -21   7 6291.48 500.849  26
   1 -21   7 11140.7 511.199   8
  -1 -22   6 3139.19 360.955  26
   1  22  -6 6468.94 347.834  19
   1  22  -5 158.376 138.839  19
  -1 -22   5-123.257 224.736  26
   1  22  -4 5389.11 341.442  19
   1  22  -4 4109.77 355.092  33
   1  22  -3 989.014 195.400  19
  -1 -22   3 1166.65 265.434  12
   1  22  -3 723.732 208.569  33
   1  22  -2 408.790 175.889  19
  -1 -22   2 653.729 256.723  12
   1  22  -2 251.209 182.188  33
  -1  22   1 357.154 144.698  18
   1  22  -1 188.358 164.675  19
  -1 -22   1 363.973 234.314  12
   1  22  -1 76.3133 158.368  33
  -1  22   0 1067.68 188.554  18
   1  22   0 1363.28 218.304  19
  -1  22  -1 513.304 160.594  18
   1  22   1 523.685 180.363  19
   1 -22   1 429.109 244.233  12
  -1  22  -1 472.507 168.662  14
  -1  22  -1 646.288 191.132  33
  -1  22  -2 82.7265 170.289  33
   1 -22   2-109.031 236.922  26
   1  22   2 228.455 156.680  19
  -1  22  -2 201.405 134.370  18
  -1  22  -2 391.124 169.202  14
   1 -22   2 224.456 220.020  12
   1 -22   3 10.5594 201.280  12
  -1  22  -3 9.20181 176.649  33
  -1  22  -3 65.3205 144.955  14
  -1  22  -3 111.081 125.141  18
   1 -22   3 81.9491 204.306  26
  -1  22  -4 36.2995 115.303  18
   1 -22   4 187.690 211.517  26
   1 -22   5 1404.19 247.999  26
   1  23  -3 9152.75 464.228  19
   1  23  -2 287.995 128.278  19
  -1 -23   2-17.2160 194.783  26
   1  23  -1 4281.97 292.255  19
   1  23   0 2170.55 207.887  19
  -2   0  18 4273.26 408.770   9
  -2   0  18 3560.28 379.689  10
  -2   0  18 3678.12 385.347  11
  -2   0  17 45.1841 251.548  26
  -2   0  16 10444.9 693.094  10
  -2   0  16 10708.4 706.355   9
  -2   0  16 10800.0 707.675  11
  -2   0  16 13784.3 765.278   6
  -2   0  16 7891.24 735.042  30
  -2   0  16 7551.77 669.659  26
  -2   0  15 16.2365 295.982  26
  -2   0  15-77.2468 255.625   9
  -2   0  15 144.704 272.641   6
  -2   0  15 256.593 360.741  25
  -2   0  15-237.248 360.407  30
  -2   0  15 78.1544 234.755  11
  -2   0  15 74.9822 250.461  10
  -2   0  14 5984.83 551.840  26
  -2   0  14 6799.05 631.808  25
  -2   0  14 7940.80 584.823   6
  -2   0  14 6435.13 629.803  30
  -2   0  14 6594.99 546.983   9
  -2   0  14 7060.99 550.131  11
  -2   0  14 6438.33 528.534  10
  -2   0  13 160.222 279.608  26
  -2   0  13 143.252 313.493  25
  -2   0  13 350.752 269.957   7
  -2   0  13-26.9951 228.896   9
  -2   0  13 43.7850 230.628   2
  -2   0  13 86.2206 249.458   6
  -2   0  13 13.0267 218.919  10
  -2   0  13 13.7338 242.465  11
  -2   0  13 36.0415 352.334  30
  -2   0  12 14870.0 1090.55  30
  -2   0  12 15346.4 1030.15  26
  -2   0  12 24731.4 1106.49   9
  -2   0  12 21290.4 1082.65  11
  -2   0  12 15535.1 1086.87  25
  -2   0  12 25882.2 1137.77   7
  -2   0  12 30498.7 1186.53   2
  -2   0  12 28015.7 1149.79   4
  -2   0  12 27501.1 1158.28   6
  -2   0  12 22958.1 1093.09  13
  -2   0  11 76.5725 303.437  30
  -2   0  11 23.0636 244.935  26
  -2   0  11 24.1801 253.337  23
  -2   0  11 14.1723 284.477  24
  -2   0  11 72.2894 281.394  25
  -2   0  11-53.4521 203.772   9
  -2   0  11 103.634 234.082   7
  -2   0  11 88.6924 232.311   4
  -2   0  11 46.8320 204.398   2
  -2   0  11 164.943 218.091   1
  -2   0  11 286.148 270.937  31
  -2   0  11 69.0666 216.798   6
  -2   0  11-118.799 206.831  13
  -2   0  10 4014.91 339.129   4
  -2   0  10 3766.92 342.247   6
  -2   0  10 1377.06 333.684  30
  -2   0  10 1747.35 287.000  26
  -2   0  10 1621.86 345.527  28
  -2   0  10 1711.00 337.330  24
  -2   0  10 1608.33 332.958  25
  -2   0  10 2972.43 322.744   7
  -2   0  10 3990.02 345.776   2
  -2   0  10 4564.03 362.375   1
  -2   0  10 1738.56 317.065  31
  -2   0  10 3118.44 308.778   9
  -2   0  10 2688.23 304.013  13
  -2   0   9 210.797 281.545  28
  -2   0   9 21.4944 266.461  24
  -2   0   9 18.3041 266.652  23
  -2   0   9-15.7712 187.407   9
  -2   0   9 271.897 210.746   1
  -2   0   9 105.230 229.075  31
  -2   0   9 43.1034 203.308   6
  -2   0   9-89.3477 199.975  13
  -2   0   8 23279.1 916.670   4
  -2   0   8 23346.4 929.249   6
  -2   0   8 15481.8 894.425  29
  -2   0   8 15648.9 925.881  30
  -2   0   8 14931.4 909.676  27
  -2   0   8 15926.9 912.025  28
  -2   0   8 15509.8 867.164  26
  -2   0   8 15472.4 903.083  24
  -2   0   8 18469.4 902.141  23
  -2   0   8 15512.0 912.433  25
  -2   0   8 21942.6 918.014   7
  -2   0   8 28345.4 966.033   1
  -2   0   8 26281.8 950.485   2
  -2   0   8 26503.8 949.927   3
  -2   0   8 15630.3 877.670  31
  -2   0   8 21035.0 887.615  13
  -2   0   8 21101.8 888.480   9
  -2   0   7 220.370 191.811   7
  -2   0   7-19.1559 182.994   3
  -2   0   7 18.1028 172.934   4
  -2   0   7 35.0991 164.455  13
  -2   0   7 50.0699 252.803  30
  -2   0   7-65.8556 235.973  29
  -2   0   7 71.3000 231.049  27
  -2   0   7 18.0780 175.213  26
  -2   0   7 65.3181 198.431  23
  -2   0   7-86.4127 230.956  25
  -2   0   7-11.0787 152.122   9
  -2   0   7-6.20209 172.831   6
  -2   0   6 23745.2 925.251   6
  -2   0   6 23030.5 914.013   4
   2   0  -6 18708.3 809.176  33
  -2   0   6 23147.3 920.413   7
  -2   0   6 25195.5 929.967   1
  -2   0   6 24060.8 925.567   3
  -2   0   6 22467.9 929.603  31
  -2   0   6 21602.6 959.298  30
  -2   0   6 22297.8 943.127  29
  -2   0   6 21017.2 944.252  28
  -2   0   6 21561.5 909.741  26
  -2   0   6 21854.8 949.799  27
  -2   0   6 22752.7 924.824  23
  -2   0   6 20281.1 939.348  25
  -2   0   6 21012.6 941.947  24
   2   0  -6 20942.9 812.536  22
  -2   0   6 21554.4 898.294   9
  -2   0   6 23543.1 912.067  13
  -2   0   5 92.2413 136.661   6
  -2   0   5 12.6164 137.849   1
  -2   0   5 12.8174 143.153   3
  -2   0   5 4.04179 139.011   4
  -2   0   5 5.41562 64.1092  34
  -2   0   5 46.2532 142.177   7
  -2   0   5-14.9643 116.273   8
  -2   0   5 59.9731 160.960  31
  -2   0   5-14.7335 182.843  29
  -2   0   5 67.4168 196.846  30
  -2   0   5 39.3231 134.555  26
  -2   0   5 42.3083 174.457  27
  -2   0   5 105.112 164.467  23
  -2   0   5 5.18645 185.631  24
  -2   0   5 21.0590 184.467  25
   2   0  -5 14.2150 63.9702  22
  -2   0   5 58.2887 123.922   9
  -2   0   5 3.94931 129.246  13
  -2   0   4 202642. 7243.10   1
  -2   0   4 192551. 7197.35  34
  -2   0   4 214380. 7256.02  31
  -2   0   4 209477. 7262.27  29
  -2   0   4 184968. 7228.80  26
  -2   0   4 208881. 7249.64  23
  -2   0   4 194627. 7259.61  25
  -2   0   4 192802. 7256.91  24
   2   0  -4 195344. 7194.01  22
  -2   0   4 195435. 7235.47  13
  -2   0   4 198005. 7231.04   8
  -2   0   4 185169. 7235.92   7
  -2   0   4 184450. 7233.31   4
  -2   0   4 198079. 7240.69   6
  -2   0   4 192175. 7247.43  16
  -2   0   3 43.0469 116.661  16
  -2   0   3 17.8812 99.8484  17
  -2   0   3-80.0523 111.273   7
  -2   0   3-61.4084 113.578  15
  -2   0   3 10.7720 125.185  31
  -2   0   3 163.229 124.174  23
  -2   0   3 87.0285 137.705  25
   2   0  -3 1.39515 69.3740  22
  -2   0   3-20.7873 101.439  26
  -2   0   3 48.1909 107.536   6
  -2   0   3 37.6247 102.942   4
  -2   0   3-19.4424 104.461   1
   2   0  -2 65171.0 2350.71  22
  -2   0   2 62543.3 2345.13  26
  -2   0   2 62844.6 2361.08  15
  -2   0   2 63031.8 2355.20  17
  -2   0   2 59725.3 2357.95   6
  -2   0   2 66276.0 2356.97  33
  -2   0   1 41.3630 64.7709  33
   2   0  -1 21.4680 23.5239  12
   2   0  -1-15.2282 55.6093  22
   2   0   0 214252. 8161.87  22
   2   0   0 225011. 8145.78  26
  -2   0   0 224974. 8170.37  33
  -2   0  -1 13.5105 52.4799  12
   2   0   1 99.0572 80.5670  20
   2   0   1 43.8161 97.9919  21
  -2   0  -1 47.7012 81.0091  33
   2   0   1 42.9787 68.6128   9
   2   0   1 20.5517 74.3165  26
   2   0   2 110045. 3853.57  26
   2   0   2 102331. 3843.96   9
   2   0   2 97187.3 3865.63  21
   2   0   2 103157. 3881.55  35
  -2   0  -2 107429. 3840.14  33
   2   0   2 102690. 3873.85  30
   2   0   2 107766. 3827.50  31
   2   0   2 96326.9 3831.83   8
   2   0   3 22.5816 143.309   7
   2   0   3 46.5573 119.723   9
   2   0   3 8.16975 97.8728   8
   2   0   3 26.5231 179.634  30
   2   0   3-48.3411 178.181  35
   2   0   3 84.2877 103.763  31
  -2   0  -3 95.2889 96.6303  33
   2   0   3 3.39200 131.668  26
   2   0   4 114340. 4196.84  26
   2   0   4 111637. 4181.58   9
   2   0   4 108322. 4167.99   8
   2   0   4 105426. 4193.25   7
   2   0   4 112197. 4223.45  30
  -2   0  -4 110827. 4141.23  33
   2   0   4 116250. 4246.20  35
   2   0   4 110212. 4181.67   6
   2   0   4 117591. 4170.71  31
   2   0   5 5.39914 175.269  26
   2   0   5 98.3980 191.900  24
   2   0   5 186.959 162.027   7
   2   0   5 138.161 154.724   9
   2   0   5 8.91077 121.239   8
   2   0   5-68.2587 212.903  30
  -2   0  -5 37.7525 56.0220  34
   2   0   5 150.810 144.524   6
   2   0   5 65.7695 133.084  31
  -2   0  -5-41.2593 90.4808  33
   2   0   6 11693.8 629.334  31
   2   0   6 12367.8 704.730  30
   2   0   6 12373.1 694.937  29
   2   0   6 15140.8 683.800  23
   2   0   6 19108.9 723.624   7
   2   0   6 19376.5 683.356   8
   2   0   6 13278.7 671.003  26
   2   0   6 22678.8 729.800   6
   2   0   6 19640.3 703.853   9
   2   0   7-32.2088 176.700   8
   2   0   7 79.6277 214.131   7
   2   0   7-63.9344 188.053   9
   2   0   7 14.3981 222.542  23
   2   0   7-37.5193 252.837  24
   2   0   7 30.9367 197.049   5
   2   0   7 14.3284 188.013   6
   2   0   7 27.3051 263.559  29
   2   0   7 144.910 281.462  30
   2   0   7 23.2520 234.797  26
   2   0   8 39759.2 1656.16   7
   2   0   8 40229.8 1619.48   8
   2   0   8 37887.1 1694.62  24
   2   0   8 37414.6 1632.56  23
   2   0   8 41568.0 1657.37   5
   2   0   8 38545.8 1634.73   9
   2   0   8 38025.5 1647.23  26
   2   0   9-10.4802 201.185   7
   2   0   9-87.8966 194.785   9
   2   0   9 38.4170 244.669  24
   2   0   9 50.6322 198.884   5
   2   0   9 96.4888 185.228   6
   2   0   9 117.563 280.608  30
   2   0   9 268.142 252.884  29
   2   0   9 159.589 237.749  26
   2   0  10 96808.9 3978.15  26
   2   0  10 103577. 3990.81   7
   2   0  10 101745. 4047.08  24
   2   0  10 95697.6 3940.83  23
   2   0  10 101034. 3973.70   4
   2   0  10 110683. 3984.64   6
   2   0  10 103534. 3982.11   5
   2   0  10 102089. 4057.00  30
   2   0  10 96019.4 4005.39  29
   2   0  10 98554.8 3959.64   9
   2   0  10 102307. 3953.03  10
   2   0  11 68.6975 267.419  26
   2   0  11 52.8992 247.258   7
   2   0  11 76.1497 236.119   9
   2   0  11 48.6409 286.238  24
   2   0  11 12.1334 232.919  23
   2   0  11 50.3579 204.351   6
   2   0  11 103.161 223.213   5
   2   0  11 101.403 236.402   4
   2   0  11 90.2277 283.911  29
   2   0  11-66.2973 309.876  30
   2   0  11 182.748 220.372  10
   2   0  12 75353.1 3335.84  26
   2   0  12 78152.9 3403.16  25
   2   0  12 77393.7 3392.28  24
   2   0  12 76179.1 3289.03  23
   2   0  12 91458.6 3379.17   7
   2   0  12 94632.9 3372.80   4
   2   0  12 95207.2 3376.65   6
   2   0  12 65937.6 3314.51  29
   2   0  12 78260.8 3417.56  30
   2   0  12 85535.7 3346.55   9
   2   0  12 85426.1 3335.21  10
   2   0  12 82856.9 3319.29  11
   2   0  13 257.074 298.172  26
   2   0  13-94.0261 320.798  25
   2   0  13-37.3045 319.129  24
   2   0  13 211.947 247.337   9
   2   0  13 45.3308 253.156   7
   2   0  13 58.5621 239.193   6
   2   0  13 260.966 267.709   4
   2   0  13-288.212 349.364  30
   2   0  13 204.837 252.538  10
   2   0  13 70.9857 222.012  11
   2   0  14 8799.32 725.788  25
   2   0  14 9352.19 648.561   7
   2   0  14 9226.36 643.797   6
   2   0  14 9221.73 634.793   4
   2   0  14 9635.79 699.851  26
   2   0  14 8919.71 635.810  11
   2   0  14 8549.20 634.539  10
   2   0  14 8032.57 639.911   9
   2   0  15-45.7478 248.320   9
   2   0  15-29.4765 228.013   6
   2   0  15 43.5518 241.714  11
   2   0  15 254.147 252.751  10
   2   0  15 111.655 298.070  25
   2   0  15 28.2552 226.291   4
   2   0  16 40777.0 2017.07  25
   2   0  16 47093.8 1973.00  11
   2   0  16 46369.4 1979.84  10
   2   0  17-11.4167 199.315   6
   2   0  17 11.5033 193.314  11
   2   0  17 296.973 272.727  25
  -2  -1  18 326.076 221.225  10
  -2  -1  18 414.456 241.944  11
  -2  -1  18 407.559 224.026   9
  -2  -1  17 28122.9 1386.26  26
  -2  -1  16 990.596 305.294   9
  -2   1  16 911.260 288.732   9
  -2   1  16 1134.75 316.241   6
  -2  -1  16 1361.32 321.304   6
  -2   1  16 1024.91 290.276  11
  -2  -1  16 966.040 280.879  10
  -2   1  16 1255.61 315.761  10
  -2  -1  16 910.714 278.624  11
  -2  -1  16 664.968 349.860  30
  -2   1  16 495.237 326.788  30
  -2   1  16 704.120 316.207  26
  -2  -1  16 965.420 321.812  26
  -2  -1  15 22962.0 1303.19  26
  -2   1  15 22974.9 1294.55  26
  -2  -1  15 28938.0 1359.65   6
  -2   1  15 31840.5 1375.73   6
  -2  -1  15 22572.3 1370.88  25
  -2   1  15 24036.2 1362.56  25
  -2  -1  15 25156.5 1403.68  30
  -2   1  15 25035.0 1392.61  30
  -2  -1  15 27669.5 1316.57   9
  -2   1  15 27137.4 1321.71  11
  -2   1  15 25508.7 1288.37  10
  -2   1  15 25783.4 1305.25   9
  -2  -1  15 29589.5 1340.92  11
  -2  -1  15 26696.8 1296.78  10
  -2   1  14 1249.75 342.838  26
  -2  -1  14 1198.28 353.201  26
  -2  -1  14 1635.28 435.496  25
  -2   1  14 1275.61 404.698  25
  -2  -1  14 3274.79 402.027   6
  -2   1  14 3124.71 391.474   6
  -2   1  14 1132.18 400.932  30
  -2  -1  14 1122.74 382.480  30
  -2   1  14 2705.03 365.076   9
  -2   1  14 2398.99 360.393  11
  -2  -1  14 2581.10 362.842  11
  -2  -1  14 2694.43 371.181   9
  -2  -1  14 2338.07 339.375  10
  -2   1  14 1999.70 333.731  10
  -2   1  13 12554.0 783.486  26
  -2  -1  13 11378.3 769.961  26
  -2  -1  13 12733.5 762.630  11
  -2   1  13 12507.0 749.307  11
  -2   1  13 12237.5 746.433   9
  -2  -1  13 11933.3 748.298   9
  -2   1  13 11627.7 731.881  10
  -2  -1  13 11509.4 844.817  25
  -2   1  13 12151.3 847.005  25
  -2   1  13 12620.9 760.832   7
  -2  -1  13 13062.6 776.800   7
  -2  -1  13 13475.2 788.253   6
  -2   1  13 13052.3 784.553   6
  -2   1  13 13239.1 858.063  30
  -2  -1  13 12885.1 855.366  30
  -2   1  12 25804.9 1210.54   6
  -2  -1  12 25710.4 1205.85   4
  -2   1  12 25612.8 1201.44   4
  -2  -1  12 27128.1 1232.35   6
  -2   1  12 23573.1 1274.02  30
  -2  -1  12 24640.5 1288.90  30
  -2  -1  12 24075.9 1212.75  26
  -2   1  12 23293.2 1203.01  26
  -2  -1  12 21905.4 1250.73  25
  -2   1  12 22707.7 1255.62  25
  -2   1  12 23723.7 1222.80  23
  -2   1  12 25469.2 1211.35   7
  -2  -1  12 25016.2 1214.57   7
  -2   1  12 23322.3 1230.41  31
  -2   1  12 26949.9 1229.99   2
  -2  -1  12 27165.9 1239.84   2
  -2   1  12 24340.0 1178.58  10
  -2  -1  12 26359.1 1203.04   9
  -2   1  12 25446.8 1200.72  11
  -2   1  12 23405.5 1179.17   9
  -2   1  12 25318.5 1195.92  13
  -2  -1  11 141143. 5540.63   4
  -2  -1  11 155709. 5577.01   6
  -2   1  11 145865. 5543.08   4
  -2   1  11 152428. 5575.74   6
  -2   1  11 144522. 5647.31  30
  -2  -1  11 144490. 5651.28  30
  -2  -1  11 138882. 5549.19  26
  -2   1  11 136427. 5541.31  26
  -2  -1  11 124333. 5590.04  25
  -2   1  11 137331. 5610.64  25
  -2   1  11 140827. 5576.55  23
  -2   1  11 146643. 5556.92   7
  -2  -1  11 142209. 5552.31   7
  -2   1  11 142421. 5587.08  31
  -2   1  11 151948. 5572.61   2
  -2   1  11 150180. 5570.04   1
  -2  -1  11 151505. 5580.47   2
  -2  -1  11 144352. 5566.60   1
  -2   1  11 141454. 5536.48  11
  -2   1  11 140618. 5527.34   9
  -2  -1  11 149763. 5542.10   9
  -2   1  11 146009. 5547.21  13
  -2  -1  11 146300. 5536.45  13
  -2   1  10 5390.88 419.264   4
  -2   1  10 6012.01 435.742   6
  -2  -1  10 5603.62 421.834   6
  -2  -1  10 4993.56 409.293   4
  -2  -1  10 5674.55 503.002  30
  -2   1  10 5263.76 500.015  30
  -2   1  10 5400.14 488.371  28
  -2   1  10 5050.39 459.136  29
  -2  -1  10 5859.21 494.678  28
  -2  -1  10 5076.95 418.136  26
  -2   1  10 5062.94 437.162  26
  -2  -1  10 5010.04 469.804  25
  -2   1  10 4880.49 463.030  24
  -2  -1  10 4806.09 459.190  24
  -2   1  10 4981.92 473.742  25
  -2   1  10 5098.47 453.855  23
  -2   1  10 4803.27 408.781   7
  -2  -1  10 5462.56 425.286   7
  -2  -1  10 5570.48 431.486   2
  -2  -1  10 5716.11 434.293   1
  -2   1  10 5561.42 433.627   1
  -2   1  10 5735.22 432.064   2
  -2   1  10 5668.26 410.328   9
  -2   1  10 5490.78 405.885  11
  -2  -1  10 5959.54 414.163   9
  -2   1  10 5084.90 442.778  31
  -2   1  10 5578.54 409.076  13
  -2  -1  10 6138.46 412.945  13
  -2  -1   9 139413. 5221.99  28
  -2   1   9 143081. 5223.28  28
  -2   1   9 128979. 5122.72   9
  -2  -1   9 128189. 5121.74   9
  -2   1   9 130963. 5190.07  24
  -2  -1   9 134566. 5154.80  23
  -2   1   9 134364. 5169.34  23
  -2  -1   9 122920. 5186.35  24
  -2   1   9 146692. 5195.75  31
  -2  -1   9 143481. 5191.99  31
  -2  -1   9 131129. 5156.35   1
  -2   1   9 134463. 5156.66   1
  -2   1   9 137529. 5150.41   6
  -2  -1   9 137445. 5154.70   6
  -2  -1   9 137329. 5136.75  13
  -2   1   8 23268.4 967.916   6
  -2  -1   8 22142.6 965.880   6
  -2  -1   8 22155.8 956.272   4
  -2   1   8 21997.0 947.705   4
  -2   1   8 18951.9 1010.88  30
  -2  -1   8 19289.3 1007.40  30
  -2   1   8 17833.6 975.475  29
  -2   1   8 18525.0 983.621  27
  -2  -1   8 18375.3 941.004  26
  -2   1   8 17928.2 930.386  26
  -2  -1   8 20820.8 1001.32  28
  -2  -1   8 18454.7 980.276  27
  -2   1   8 19485.0 991.248  28
  -2   1   8 20289.2 964.254  23
  -2  -1   8 19012.2 987.862  24
  -2   1   8 19038.8 981.716  25
  -2   1   8 19352.4 976.683  24
  -2  -1   8 18435.4 989.992  25
  -2  -1   8 20182.3 953.199  23
  -2  -1   8 22470.4 942.213   8
  -2  -1   8 21408.1 961.085   7
  -2   1   8 21461.8 952.472   7
  -2   1   8 20161.5 964.431  31
  -2  -1   8 19429.7 961.523  31
  -2   1   8 23931.1 978.880   3
  -2  -1   8 23566.3 979.609   3
  -2  -1   8 23131.7 975.096   1
  -2   1   8 24113.4 981.695   1
  -2  -1   8 23548.2 986.504   2
  -2   1   8 23132.0 982.799   2
  -2  -1   8 21842.3 936.962  13
  -2   1   8 21607.8 947.572  13
  -2  -1   8 21738.8 933.023   9
  -2   1   8 20798.1 932.330   9
  -2   1   7 71995.6 2857.55  29
  -2  -1   7 72813.9 2877.90  30
  -2   1   7 73165.5 2874.75  30
  -2   1   7 73262.3 2861.27  27
  -2  -1   7 68736.9 2817.88  26
  -2  -1   7 72163.5 2863.84  27
  -2   1   7 72004.4 2820.38  26
  -2   1   7 72485.1 2806.96   9
  -2  -1   7 74841.1 2808.74   9
  -2  -1   7 65815.8 2855.00  25
  -2   1   7 76641.7 2847.75  23
  -2  -1   7 79720.8 2838.23  23
  -2   1   7 69668.1 2850.37  25
  -2  -1   7 72125.6 2824.40   7
  -2   1   7 72572.4 2819.77   7
  -2  -1   7 72527.2 2805.37   8
  -2   1   7 74053.0 2824.15   3
  -2  -1   7 71645.5 2822.54   3
  -2   1   7 71230.0 2809.61   4
  -2  -1   7 71721.1 2817.90   4
  -2   1   7 74549.7 2822.21   6
  -2  -1   7 75444.0 2830.26   6
  -2  -1   7 75875.5 2811.21  13
  -2   1   7 73272.7 2818.00  13
  -2   1   6 4292.46 320.965   6
  -2   1   6 3957.68 314.170   4
  -2  -1   6 4131.27 317.073   4
  -2  -1   6 4295.67 324.923   6
  -2  -1   6 8407.95 387.967  31
  -2  -1   6 7401.07 261.869  32
  -2   1   6 8350.29 399.842  31
  -2   1   6 7537.93 412.637  29
  -2   1   6 7074.76 415.300  30
  -2  -1   6 7965.50 439.349  30
  -2   1   6 6841.80 403.126  28
  -2  -1   6 6757.92 361.829  26
  -2  -1   6 7740.12 410.815  28
  -2  -1   6 7299.41 409.888  27
  -2   1   6 6865.42 404.712  27
  -2   1   6 6645.71 354.408  26
  -2   1   6 6761.92 393.411  25
  -2   1   6 6766.69 377.610  23
  -2  -1   6 7236.96 366.883  23
  -2  -1   6 6767.52 399.797  25
  -2   1   6 6743.85 388.912  24
  -2  -1   6 6882.16 395.377  24
  -2  -1   6 4488.42 329.899   7
  -2  -1   6 4711.59 312.879   8
  -2   1   6 4287.91 325.774   7
  -2   1   6 3809.73 316.427   1
  -2   1   6 3782.58 322.287   3
  -2  -1   6 3889.37 315.476   1
  -2  -1   6 3922.17 320.874   3
  -2  -1   6 4833.04 319.913   9
  -2   1   6 4745.18 315.972   9
   2   1  -6 5686.08 262.991  14
  -2   1   6 5403.65 333.265  13
  -2  -1   6 5224.25 322.864  13
  -2  -1   5 81297.4 3411.56   4
  -2   1   5 86071.6 3421.50   6
  -2  -1   5 82746.3 3418.49   6
  -2   1   5 78547.1 3407.93   4
  -2  -1   5 98878.0 3378.56  34
  -2   1   5 80839.7 3413.14   1
  -2  -1   5 81709.3 3417.76   1
  -2  -1   5 82068.8 3419.41   3
  -2   1   5 82269.2 3416.38   3
  -2  -1   5 104637. 3448.17  31
  -2   1   5 102767. 3471.90  29
  -2   1   5 107669. 3484.70  30
  -2  -1   5 107012. 3485.96  30
  -2   1   5 99575.3 3430.29  26
  -2   1   5 98198.8 3464.16  27
  -2  -1   5 101818. 3469.42  27
  -2  -1   5 97850.4 3428.40  26
  -2   1   5 95851.1 3456.93  25
  -2  -1   5 98748.3 3463.79  25
  -2  -1   5 101858. 3437.68  23
  -2   1   5 93405.7 3451.20  24
  -2  -1   5 97227.4 3460.20  24
  -2   1   5 94166.8 3446.71  23
  -2  -1   5 85015.7 3419.34   7
  -2  -1   5 86038.4 3409.94   8
  -2   1   5 81420.8 3414.11   7
  -2   1   5 90324.4 3412.85   9
  -2  -1   5 85726.0 3407.37  12
  -2  -1   5 90331.8 3412.78  13
  -2   1   5 90377.9 3424.16  13
   2   1  -5 88701.3 3370.50  14
  -2   1   4 75613.2 2834.55   6
  -2  -1   4 72799.3 2825.70   4
  -2   1   4 70273.9 2822.32   4
  -2  -1   4 74688.4 2829.46   6
  -2  -1   4 78358.8 2805.14  34
  -2  -1   4 75220.8 2840.58  16
  -2   1   4 76776.0 2840.41  16
  -2   1   4 73897.6 2829.74   1
  -2  -1   4 75282.0 2832.17   1
   2  -1  -4 75745.7 2778.25  33
  -2  -1   4 74234.7 2837.64  31
  -2   1   4 77744.3 2862.61  30
  -2   1   4 79741.4 2862.50  29
  -2  -1   4 80671.8 2871.30  30
  -2  -1   4 75795.9 2828.00  26
  -2   1   4 76121.3 2830.42  26
  -2  -1   4 77815.5 2857.87  25
  -2   1   4 80768.5 2849.61  23
  -2  -1   4 77452.4 2855.05  24
  -2   1   4 74316.3 2850.21  24
  -2   1   4 75086.3 2854.09  25
  -2   1   4 72047.6 2826.88   7
  -2  -1   4 73934.5 2819.35   8
  -2  -1   4 74323.5 2830.16   7
  -2  -1   4 74855.3 2820.79  12
  -2   1   4 73424.5 2818.89   9
   2   1  -4 73314.9 2795.85  14
  -2   1   4 73089.7 2777.02  14
  -2  -1   4 76625.6 2822.46  13
  -2  -1   3 3383.08 214.675   1
  -2   1   3 3332.42 211.518   1
  -2  -1   3 5046.75 213.166  34
  -2   1   3 4576.58 190.607  33
  -2  -1   3 3914.17 228.163  16
  -2   1   3 3782.91 222.549  16
  -2   1   3 3972.30 224.364  17
  -2   1   3 3952.36 216.874  18
  -2  -1   3 3539.96 203.868  12
  -2  -1   3 3867.26 224.615  15
  -2  -1   3 3609.33 199.830  13
  -2   1   3 3745.77 222.481  15
   2   1  -3 3257.62 190.478  14
  -2   1   3 3998.85 217.535  26
  -2   1   3 4087.69 233.645  23
  -2  -1   3 4300.97 252.722  25
  -2   1   3 3837.29 246.351  25
  -2  -1   3 3229.68 198.910   8
  -2   1   3 3286.18 208.526   7
  -2  -1   3 3601.45 215.745   7
  -2  -1   3 4197.87 230.449  31
   2  -1  -3 4626.64 186.297  33
  -2   1   3 3557.64 205.468   9
  -2   1   3 3635.02 218.458  11
  -2   1   3 3483.76 220.075   6
  -2   1   3 3253.27 208.236   4
  -2  -1   3 3616.31 213.733   6
  -2   1   2 37914.0 1263.50  33
  -2  -1   2 37360.4 1273.25  34
  -2   1   2 32192.0 1263.53  15
  -2   1   2 33315.2 1261.98  18
  -2  -1   2 33319.1 1265.37  15
  -2   1   2 31650.7 1266.21  17
  -2  -1   2 35859.4 1267.68  31
  -2   1   2 37318.0 1256.95  26
  -2   1   2 33455.6 1267.13  23
  -2  -1   2 31137.7 1246.62   8
  -2   1   2 33009.9 1266.85  11
  -2   1   2 31143.0 1248.87   9
  -2  -1   2 30469.6 1256.05   6
  -2  -1   2 32588.0 1251.83  12
   2   1  -2 32114.3 1259.23  14
  -2  -1   1 71258.0 2613.84  33
   2   1  -1 72499.3 2594.24  31
  -2   1   1 77215.9 2615.74  33
  -2  -1   0 44236.7 1722.19  33
  -2   1   0 47893.3 1732.20  33
   2  -1   1 45182.2 1727.59  12
   2   1   1 51747.8 1752.90  26
   2  -1   1 45776.3 1734.76  26
   2   1   1 48392.6 1737.33  22
   2   1   1 47182.4 1755.61  20
   2   1   1 44527.8 1740.02  19
   2  -1   1 45087.0 1760.01  21
   2   1   1 45110.3 1755.26  21
  -2  -1  -1 51340.5 1747.06  33
   2   1   1 43379.9 1723.67   8
   2   1   1 45660.7 1742.99  10
   2  -1   1 44363.4 1723.94   9
   2   1   1 45516.2 1748.80   9
  -2   1  -1 52951.8 1762.10  33
   2   1   2 18548.9 764.738  30
   2  -1   2 17897.0 764.684  30
   2   1   2 19898.2 753.819  26
   2  -1   2 17098.2 734.426  26
   2   1   2 18471.7 740.439  10
   2   1   2 19104.2 747.720   9
   2  -1   2 19061.4 726.307   9
   2   1   2 17542.2 759.564  21
   2   1   2 19623.6 754.975  20
   2   1   2 18431.9 714.472  22
   2  -1   2 16362.7 758.384  21
   2   1   2 18090.1 771.481  35
  -2  -1  -2 17903.9 721.072  33
   2  -1   2 18449.9 775.396  35
  -2   1  -2 19794.2 744.752  33
   2   1   2 18199.8 721.618   8
   2  -1   2 18014.6 721.717  12
   2   1   3 173728. 6233.32  26
   2  -1   3 163037. 6220.21  26
   2  -1   3 167031. 6209.88   9
   2   1   3 173714. 6231.40   9
   2  -1   3 162784. 6206.47  12
   2   1   3 168554. 6215.18   6
   2  -1   3 155630. 6228.12   7
   2   1   3 162846. 6205.84   8
   2   1   3 163779. 6229.34   7
   2   1   3 176797. 6206.83  31
  -2   1  -3 178022. 6214.10  33
   2  -1   3 169742. 6264.02  35
  -2  -1  -3 165999. 6186.81  33
   2   1   3 180011. 6265.10  35
  -2  -1  -3 165238. 6187.62  34
   2   1   3 162895. 6215.71  13
   2   1   3 169476. 6252.34  30
   2  -1   3 171104. 6252.23  30
   2   1   4 10166.6 429.821   6
   2  -1   4 8023.67 462.203  30
   2   1   4 8374.59 463.342  30
   2   1   4 9203.08 445.809  26
   2  -1   4 7732.93 422.376  26
   2  -1   4 9261.43 420.894  23
   2   1   4 8975.61 441.084   7
   2  -1   4 8770.02 442.924   7
   2  -1   4 9329.73 414.844   8
   2  -1   4 9283.58 430.049   6
   2   1   4 8805.68 412.231   8
   2   1   4 8563.42 410.648  31
  -2   1  -4 7948.76 394.152  33
  -2  -1  -4 7759.54 358.771  34
   2  -1   4 7296.12 472.952  35
  -2  -1  -4 7749.14 361.789  33
   2   1   4 7624.91 471.752  35
   2   1   4 9567.90 437.588   9
   2  -1   4 9154.16 414.505  12
   2  -1   4 9344.01 416.179   9
   2   1   4 9191.72 422.903  13
   2  -1   5 29189.3 1202.81   6
   2   1   5 28689.9 1196.70   6
   2   1   5 31034.3 1257.61  30
   2  -1   5 31487.0 1256.19  30
   2  -1   5 29234.4 1210.34  26
   2   1   5 28951.5 1215.09  26
   2  -1   5 28571.3 1240.16  24
   2  -1   5 31328.3 1197.19  23
   2   1   5 29466.9 1240.81  24
   2  -1   5 27552.3 1210.96   7
   2  -1   5 29291.1 1188.15   8
   2   1   5 28159.6 1212.59   7
   2   1   5 27472.0 1180.80   8
  -2   1  -5 31811.2 1160.12  33
   2   1   5 32607.9 1197.10  31
  -2  -1  -5 28708.3 1119.86  33
  -2  -1  -5 28888.2 1109.67  34
   2   1   5 29251.5 1205.99   9
   2  -1   5 29721.7 1197.27   9
   2   1   5 28888.8 1195.88  13
   2  -1   6 1295.93 227.751  26
   2   1   6 1247.73 239.030  26
   2  -1   6 1475.94 211.292  23
   2   1   6 388.879 196.271   7
   2   1   6 516.707 201.598   9
   2  -1   6 356.517 190.900   9
   2  -1   6 443.943 209.954   7
   2  -1   6 403.087 168.092   8
   2   1   6 1758.42 279.901  29
   2  -1   6 1600.79 282.946  30
   2   1   6 1829.93 288.248  30
   2  -1   6 1616.35 273.271  29
  -2   1  -6 1689.44 150.981  33
   2   1   6 1902.98 224.637  31
   2   1   6 383.795 180.406   6
   2  -1   6 340.961 190.293   6
   2  -1   7 8115.52 575.110  24
   2   1   7 9529.36 584.376  24
   2   1   7 8765.28 550.323  23
   2  -1   7 9123.88 519.745  23
   2  -1   7 10705.0 530.734   8
   2   1   7 10591.5 562.153   7
   2  -1   7 9963.11 566.337   7
   2   1   7 8295.96 546.186  26
   2  -1   7 8538.74 547.132  26
   2  -1   7 10578.3 564.146   5
   2  -1   7 11853.9 567.404   6
   2   1   7 11139.8 547.052   6
   2   1   7 11971.5 567.662   5
   2  -1   7 7399.37 549.171  29
   2  -1   7 8478.32 583.756  30
   2   1   7 8849.42 585.959  30
   2   1   7 7642.88 567.608  29
   2   1   7 10443.1 555.058   9
   2  -1   7 10747.2 537.356   9
   2  -1   8 1187.31 237.445   9
   2   1   8 923.397 239.504   7
   2   1   8 1014.22 243.634   9
   2  -1   8 1126.13 254.388   7
   2  -1   8 1152.57 267.127  26
   2   1   8 1122.54 253.309  26
   2   1   8 1170.09 231.406  31
   2  -1   8 903.070 228.722   5
   2   1   8 966.644 235.672   5
   2   1   8 1345.36 306.771  24
   2  -1   8 1086.83 301.790  24
   2  -1   8 912.024 230.569  23
   2   1   8 939.136 256.215  23
   2   1   9 8181.77 582.983  30
   2  -1   9 7015.60 549.894  29
   2   1   9 7250.12 569.326  29
   2  -1   9 7765.03 582.026  30
   2   1   9 7877.21 575.402  24
   2  -1   9 7039.45 570.741  24
   2  -1   9 8293.57 532.658   7
   2   1   9 8019.93 521.358   7
   2  -1   9 8206.27 491.891   8
   2   1   9 7110.25 527.916  26
   2  -1   9 7850.69 529.875  26
   2   1   9 8556.74 518.852  31
   2   1   9 8761.12 512.870   6
   2  -1   9 7999.38 515.978   6
   2  -1   9 8342.43 527.423   5
   2   1   9 8693.28 525.200   5
   2   1   9 7742.58 495.707  10
   2   1   9 7877.08 516.310   9
   2  -1   9 7491.53 505.066   9
   2  -1  10 612.622 272.381  26
   2   1  10 342.885 244.769  26
   2  -1  10 1332.69 283.991   7
   2  -1  10 1529.40 271.643   9
   2   1  10 1250.66 260.598   9
   2   1  10 1340.76 275.561   7
   2  -1  10 223.485 281.768  24
   2   1  10 335.980 249.106  23
   2  -1  10 203.969 222.649  23
   2   1  10 414.320 291.611  24
   2  -1  10 1394.81 270.595   6
   2   1  10 1593.67 265.683   6
   2   1  10 1729.33 277.717   4
   2  -1  10 1562.57 278.936   5
   2   1  10 1608.67 277.987   5
   2  -1  10 1708.97 276.056   4
   2   1  10 147.165 299.029  30
   2  -1  10 207.970 253.311  29
   2  -1  10 149.161 287.468  30
   2   1  10 182.671 308.563  29
   2   1  10 1079.04 248.989  10
   2   1  11 612.111 296.319  26
   2  -1  11 511.638 287.236  26
   2  -1  11 336.423 246.974   7
   2   1  11 298.488 237.600   7
   2   1  11 362.717 235.948   9
   2  -1  11 489.028 232.528   9
   2  -1  11 353.259 234.943  23
   2   1  11 412.621 315.438  24
   2   1  11 517.520 261.207  23
   2  -1  11 595.672 309.662  24
   2   1  11 291.013 228.073   5
   2   1  11 261.200 226.582   4
   2  -1  11 77.3897 243.907   4
   2   1  11 257.547 228.582   6
   2  -1  11 170.612 221.649   5
   2  -1  11 219.854 228.734   6
   2  -1  11 814.478 307.265  29
   2   1  11 772.436 344.654  30
   2  -1  11 634.046 320.589  30
   2   1  11 1151.75 348.070  29
   2   1  11 306.534 217.035  11
   2   1  11 271.363 231.595  10
   2   1  12 1298.31 345.505  26
   2  -1  12 1131.21 361.600  26
   2   1  12 973.413 378.512  25
   2  -1  12 1346.33 383.489  24
   2   1  12 1274.44 379.828  24
   2   1  12 1150.05 310.416  23
   2  -1  12 1684.08 410.852  25
   2   1  12 1549.17 335.208   9
   2  -1  12 1365.43 298.961   9
   2  -1  12 1371.16 316.056   7
   2   1  12 1491.28 323.054   7
   2  -1  12 1562.25 324.436   6
   2   1  12 1415.58 303.826   4
   2   1  12 1976.64 321.783   6
   2  -1  12 1761.48 324.200   4
   2   1  12 1933.23 433.794  30
   2   1  12 1230.52 359.130  29
   2  -1  12 1389.40 349.882  29
   2  -1  12 1328.59 410.817  30
   2   1  12 1517.73 301.677  10
   2  -1  12 1321.07 318.871  10
   2   1  12 1752.81 307.774  11
   2  -1  13 605.777 336.261  26
   2   1  13 497.158 327.414  26
   2   1  13 1059.89 317.384  23
   2   1  13 882.366 378.002  25
   2   1  13 818.168 350.315  24
   2  -1  13 587.265 342.178  24
   2  -1  13 689.377 370.535  25
   2  -1  13 676.659 292.231   9
   2  -1  13 885.956 299.506   7
   2   1  13 695.855 279.127   7
   2   1  13 625.378 289.552   9
   2   1  13 1071.76 292.670   6
   2  -1  13 869.385 288.651   6
   2  -1  13 998.706 312.815   4
   2   1  13 1207.45 293.921   4
   2   1  13 816.800 379.222  30
   2  -1  13 754.168 395.893  30
   2   1  13 763.901 346.820  29
   2  -1  13 962.449 264.955  11
   2   1  13 1003.20 265.894  11
   2   1  13 805.785 277.578  10
   2  -1  13 685.889 283.060  10
   2   1  14 2545.89 442.966  25
   2  -1  14 2437.12 464.425  25
   2  -1  14 3528.09 428.342   7
   2   1  14 3524.51 403.190   7
   2   1  14 3523.23 398.866   6
   2  -1  14 3706.74 422.757   6
   2   1  14 3584.05 402.816   4
   2  -1  14 3595.90 420.997   4
   2   1  14 2404.12 398.064  26
   2  -1  14 2067.26 403.212  26
   2   1  14 2972.86 391.681  10
   2   1  14 2940.41 407.491   9
   2  -1  14 3273.74 411.370   9
   2  -1  14 3315.43 421.596  10
   2  -1  14 3028.43 393.163  11
   2   1  14 2960.60 384.619  11
   2  -1  15 15.1497 235.214   9
   2   1  15 248.573 239.715   4
   2  -1  15 250.208 238.106  11
   2   1  15-14.3551 236.021  11
   2  -1  15 14.8844 253.152  10
   2   1  15-29.8951 227.894  10
   2   1  15 163.342 318.621  25
   2  -1  15-151.184 315.621  25
   2  -1  15-45.1674 236.248   6
   2   1  15-85.8228 222.081   6
   2   1  16 5599.97 554.529  25
   2  -1  16 5421.55 567.983  25
   2  -1  16 5620.78 542.840  26
   2  -1  16 7863.40 556.385   6
   2   1  16 8380.43 554.356   6
   2  -1  16 7326.29 548.786  11
   2  -1  16 7040.84 549.923  10
   2   1  16 6915.11 532.636  11
   2  -1  17 208.929 210.845   6
   2   1  17 197.412 189.678   6
   2  -1  17 477.199 214.705  11
   2  -1  17 457.782 276.791  25
   2   1  17 467.586 267.939  25
  -2  -2  19 2105.96 286.991  10
  -2  -2  18-63.3063 232.602   9
  -2  -2  18 66.6132 247.853  26
  -2  -2  18 64.7040 218.129  11
  -2  -2  18 175.114 224.452  10
  -2  -2  17 999.642 317.337  26
  -2  -2  16 155.118 261.502   9
  -2   2  16 107.694 244.814   9
  -2   2  16 222.507 331.863  30
  -2  -2  16-117.231 324.336  30
  -2  -2  16 193.074 277.734   6
  -2   2  16 222.726 255.575   6
  -2  -2  16 66.4368 301.243  26
  -2   2  16 215.263 261.558  11
  -2   2  16 59.5383 254.705  10
  -2  -2  16 142.246 241.909  11
  -2  -2  16 211.718 238.176  10
  -2  -2  15 1152.10 400.196  25
  -2   2  15 1729.78 412.906  25
  -2   2  15 1170.91 308.335   9
  -2  -2  15 1022.13 284.189   9
  -2  -2  15 1681.78 432.269  30
  -2   2  15 1692.40 410.784  30
  -2  -2  15 1005.91 328.181   6
  -2   2  15 982.842 289.676   6
  -2  -2  15 1455.85 370.251  26
  -2   2  15 1469.68 357.146  26
  -2   2  15 1227.82 301.483  11
  -2   2  15 1076.94 301.449  10
  -2  -2  15 890.785 282.135  10
  -2  -2  15 1015.39 306.924  11
  -2   2  14 457.366 333.060  25
  -2  -2  14 314.999 353.667  25
  -2   2  14 552.339 257.450  11
  -2   2  14 400.911 251.931  10
  -2  -2  14 697.487 271.142  11
  -2   2  14 326.186 253.478   9
  -2  -2  14 431.372 279.288   9
  -2  -2  14 330.900 341.177  30
  -2   2  14 370.126 350.627  30
  -2  -2  14 445.501 283.699   6
  -2   2  14 643.915 272.084   6
  -2  -2  14 454.365 312.672  26
  -2   2  14 432.451 298.326  26
  -2  -2  13 33340.9 1394.02   6
  -2   2  13 34525.9 1380.77   6
  -2   2  13 23138.1 1356.14  30
  -2  -2  13 23828.2 1372.73  30
  -2  -2  13 21999.4 1283.25  26
  -2   2  13 22217.3 1278.99  26
  -2   2  13 25025.7 1365.04  25
  -2   2  13 23306.8 1308.71  23
  -2  -2  13 22058.3 1359.79  25
  -2   2  13 32089.3 1348.09   7
  -2  -2  13 30930.9 1359.57   7
  -2   2  13 23537.9 1318.08  31
  -2   2  13 29440.2 1313.44  10
  -2   2  13 29026.1 1329.79   9
  -2   2  13 28715.8 1327.36  11
  -2  -2  13 30416.0 1334.85   9
  -2   2  13 29022.9 1330.91  13
  -2  -2  12 2955.10 366.222   4
  -2  -2  12 3115.38 371.153   6
  -2   2  12 2867.75 347.234   6
  -2   2  12 2699.81 339.964   4
  -2  -2  12 2760.06 435.491  30
  -2   2  12 2663.61 436.352  30
  -2   2  12 2168.92 350.523  26
  -2  -2  12 2451.30 360.875  26
  -2   2  12 2140.68 378.764  23
  -2  -2  12 2191.27 420.730  25
  -2   2  12 2843.76 412.082  25
  -2   2  12 2751.13 347.245   7
  -2  -2  12 1982.02 329.900   7
  -2   2  12 2781.60 397.098  31
  -2  -2  12 2441.05 344.911   2
  -2   2  12 2587.74 345.627   2
  -2  -2  12 2523.88 338.248   9
  -2   2  12 2577.39 334.571  10
  -2   2  12 2470.22 336.089  11
  -2   2  12 2324.35 336.771   9
  -2   2  12 2580.79 333.258  13
  -2   2  11 14267.0 748.746   6
  -2  -2  11 11998.9 730.484   4
  -2  -2  11 14461.2 762.363   6
  -2   2  11 14680.8 744.786   4
  -2  -2  11 11810.7 823.760  30
  -2   2  11 12772.0 812.706  30
  -2   2  11 12585.0 737.123  26
  -2  -2  11 12930.9 749.976  26
  -2  -2  11 12253.3 808.076  25
  -2   2  11 13108.6 795.476  25
  -2   2  11 12330.0 776.873  23
  -2   2  11 13652.7 744.334   7
  -2  -2  11 12262.3 741.622   7
  -2   2  11 12830.1 775.647  31
  -2  -2  11 13710.1 755.331   2
  -2  -2  11 14552.2 764.679   1
  -2   2  11 13727.9 752.209   2
  -2   2  11 14469.5 756.873   1
  -2   2  11 12457.8 713.315  10
  -2  -2  11 13170.0 723.370   9
  -2   2  11 13454.1 740.362  11
  -2   2  11 12000.3 715.425   9
  -2   2  11 12637.4 735.991  13
  -2  -2  10 6841.56 463.981   6
  -2   2  10 6875.78 451.666   4
  -2  -2  10 6483.13 462.165   4
  -2   2  10 6557.42 456.604   6
  -2   2  10 5554.59 491.522  28
  -2   2  10 5781.03 512.508  29
  -2   2  10 6238.66 519.001  30
  -2  -2  10 5822.71 518.215  28
  -2  -2  10 5214.73 520.867  30
  -2  -2  10 5308.28 453.056  26
  -2   2  10 5144.11 453.736  26
  -2   2  10 6167.37 491.699  23
  -2  -2  10 5534.42 490.926  24
  -2  -2  10 5655.62 503.336  25
  -2   2  10 5380.35 474.346  25
  -2   2  10 6216.94 487.458  24
  -2  -2  10 5615.94 454.244   7
  -2   2  10 6621.25 453.327   7
  -2   2  10 5216.09 469.395  31
  -2  -2  10 6390.44 456.029   2
  -2   2  10 6481.99 450.181   2
  -2  -2  10 6851.10 468.329   1
  -2   2  10 6380.55 446.150   1
  -2   2  10 6274.30 440.048  11
  -2  -2  10 6491.81 440.508   9
  -2   2  10 5669.97 417.846  10
  -2   2  10 5813.62 436.593   9
  -2  -2  10 6302.93 430.312  13
  -2   2  10 6570.41 441.818  13
  -2   2   9 64659.1 2593.01   6
  -2  -2   9 64944.9 2596.30   6
  -2  -2   9 63673.2 2653.75  28
  -2   2   9 69235.1 2660.84  28
  -2  -2   9 62080.1 2585.50  26
  -2  -2   9 58541.7 2625.18  24
  -2   2   9 64420.9 2634.71  24
  -2  -2   9 63814.9 2566.66   8
  -2   2   9 69954.3 2641.99  31
  -2   2   9 68334.6 2603.60   1
  -2  -2   9 67377.7 2605.32   1
  -2   2   9 62756.6 2561.10  10
  -2  -2   9 65494.6 2565.83  13
  -2   2   8 21100.3 992.183   6
  -2   2   8 20716.0 978.036   4
  -2  -2   8 21628.6 1003.17   6
  -2  -2   8 19323.5 981.163   4
  -2  -2   8 22907.9 1079.82  30
  -2   2   8 23428.3 1079.48  30
  -2   2   8 23180.9 1069.78  29
  -2  -2   8 24105.0 1023.36  26
  -2   2   8 23372.3 1017.80  26
  -2   2   8 23248.5 1058.05  28
  -2  -2   8 23438.1 1069.93  28
  -2   2   8 21823.0 1051.23  27
  -2  -2   8 22632.7 1065.84  27
  -2  -2   8 22421.3 1059.13  25
  -2   2   8 24520.2 1049.46  23
  -2   2   8 22700.7 1044.96  25
  -2  -2   8 22553.1 1054.63  24
  -2   2   8 23888.3 1049.46  24
  -2  -2   8 22448.3 985.774   8
  -2   2   8 21556.7 989.566   7
  -2  -2   8 21133.6 998.939   7
  -2   2   8 27109.3 1067.26  31
  -2  -2   8 21268.9 1011.49   1
  -2   2   8 21301.2 994.520   3
  -2   2   8 21536.4 998.856   2
  -2  -2   8 22671.9 1018.37   2
  -2  -2   8 21275.3 1006.74   3
  -2   2   8 22173.5 1001.91   1
  -2  -2   8 21618.7 980.008   9
  -2   2   8 22663.0 995.266  11
  -2   2   8 20645.7 982.443   9
  -2  -2   8 23553.1 980.838  13
  -2   2   8 22148.2 997.870  13
  -2   2   7 4175.73 293.427   6
  -2   2   7 3981.40 290.456   4
  -2  -2   7 3773.70 294.167   6
  -2  -2   7 4137.74 295.757   4
  -2  -2   7 1845.06 157.857  32
  -2   2   7 1602.62 325.938  29
  -2  -2   7 1764.76 327.900  30
  -2   2   7 2580.67 340.599  30
  -2  -2   7 2126.77 271.356  26
  -2   2   7 2973.85 320.342  27
  -2   2   7 1959.13 278.849  26
  -2  -2   7 1857.48 312.062  27
  -2   2   7 1797.26 296.893  25
  -2  -2   7 2126.31 318.731  25
  -2   2   7 2618.66 317.167  23
  -2  -2   7 3584.01 293.883   7
  -2   2   7 3776.02 296.244   7
  -2  -2   7 3292.51 267.657   8
  -2   2   7 4413.50 303.914   3
  -2  -2   7 4518.02 312.984   2
  -2   2   7 4571.06 303.393   2
  -2  -2   7 4082.88 303.815   3
  -2   2   7 3027.77 270.081  11
  -2   2   7 3136.80 274.892   9
  -2  -2   7 2931.42 243.984  13
  -2   2   7 2692.70 266.111  13
   2   2  -7 3029.39 192.153  14
  -2   2   6 73097.1 2637.29   6
  -2   2   6 67040.8 2618.03   4
  -2  -2   6 67527.5 2623.91   4
  -2  -2   6 69748.9 2630.64   6
  -2  -2   6 67661.9 2570.76  32
  -2  -2   6 73014.2 2688.96  30
  -2   2   6 74222.9 2679.65  30
  -2   2   6 66809.7 2675.04  29
  -2  -2   6 69750.8 2671.35  28
  -2   2   6 71448.6 2664.51  27
  -2  -2   6 71781.0 2676.70  27
  -2   2   6 71184.8 2665.02  28
  -2  -2   6 74352.0 2641.86  26
  -2   2   6 73811.3 2640.24  26
  -2   2   6 69878.5 2661.91  25
  -2   2   6 69711.6 2657.19  24
  -2   2   6 75770.3 2667.54  23
  -2  -2   6 72469.6 2673.24  25
  -2  -2   6 71211.4 2668.79  24
  -2  -2   6 70192.0 2619.34   8
  -2   2   6 68237.8 2625.95   7
  -2  -2   6 69862.0 2633.16   7
  -2   2   6 57077.1 2525.94  34
  -2   2   6 67788.9 2627.36   3
  -2  -2   6 71371.9 2634.54   1
  -2  -2   6 71995.8 2638.02   3
  -2   2   6 69392.7 2628.76   1
  -2   2   6 65561.2 2616.57   9
  -2   2   6 69453.2 2630.35  11
  -2  -2   6 68889.4 2617.31  12
  -2   2   6 69191.2 2631.67  13
   2   2  -6 71253.3 2575.07  14
  -2  -2   6 72256.0 2612.34  13
  -2  -2   5 114135. 4368.61   6
  -2  -2   5 113614. 4364.35   4
  -2   2   5 111258. 4359.05   4
  -2   2   5 123148. 4378.77   6
  -2  -2   5 118519. 4349.02  34
  -2   2   5 112943. 4364.91   1
  -2  -2   5 114119. 4370.60   3
  -2  -2   5 114604. 4369.30   1
  -2   2   5 109173. 4364.31   3
  -2  -2   5 119712. 4345.25  32
  -2   2   5 131111. 4418.94  30
  -2   2   5 121852. 4417.00  29
  -2  -2   5 131310. 4426.90  30
  -2   2   5 126180. 4383.46  26
  -2   2   5 126923. 4404.72  27
  -2  -2   5 116542. 4377.30  26
  -2  -2   5 124117. 4411.17  27
  -2   2   5 127332. 4402.53  23
  -2  -2   5 125505. 4408.54  25
  -2  -2   5 124603. 4406.29  24
  -2   2   5 122378. 4400.00  25
  -2   2   5 119348. 4393.05  24
  -2   2   5 114129. 4365.47   7
  -2  -2   5 120625. 4362.40   8
  -2  -2   5 115959. 4369.95   7
  -2   2   5 117810. 4365.97   9
  -2   2   5 117996. 4376.56  11
  -2  -2   5 117591. 4361.78  12
  -2   2   5 117753. 4375.86  13
  -2  -2   5 120533. 4354.03  13
   2   2  -5 116978. 4335.97  14
  -2   2   5 106028. 4283.66  14
  -2  -2   4 204069. 7316.76  34
  -2   2   4 206535. 7274.49  33
  -2   2   4 196297. 7329.48  17
  -2   2   4 188986. 7324.28  16
  -2  -2   4 199111. 7331.12  16
  -2   2   4 195118. 7325.51  18
  -2  -2   4 195674. 7321.40   1
  -2   2   4 194680. 7317.10   1
  -2  -2   4 193871. 7315.51  12
  -2  -2   4 199388. 7303.21  13
   2   2  -4 199272. 7303.79  14
  -2   2   4 207818. 7353.95  30
  -2   2   4 203848. 7357.91  29
  -2  -2   4 207219. 7358.36  30
  -2   2   4 211510. 7330.22  26
  -2   2   4 196116. 7335.74  24
  -2   2   4 212780. 7347.94  23
  -2   2   4 194350. 7336.63  25
  -2  -2   4 204234. 7345.09  24
  -2  -2   4 204308. 7346.29  25
  -2   2   4 184769. 7312.60   7
  -2  -2   4 195773. 7319.44   7
  -2  -2   4 197149. 7311.17   8
  -2   2   4 207108. 7319.27   9
  -2   2   4 191407. 7329.46  11
  -2  -2   4 188094. 7316.46   6
  -2  -2   4 185281. 7315.14   4
  -2   2   4 193797. 7323.53   6
  -2   2   4 184857. 7309.22   4
  -2   2   3 43431.2 1724.62   6
  -2  -2   3 40439.5 1708.58   6
  -2  -2   3 40814.7 1715.36   1
  -2   2   3 39380.1 1708.61   1
  -2  -2   3 54080.4 1740.99  34
  -2   2   3 44406.8 1723.36  16
  -2   2   3 47389.6 1720.62  19
  -2   2   3 46552.2 1735.73  17
  -2  -2   3 46465.6 1726.58  16
  -2   2   3 45690.7 1733.52  18
  -2   2   3 39647.7 1709.01   7
  -2  -2   3 43605.2 1716.08   7
  -2   2   3 52446.0 1705.97  33
  -2   2   3 52118.0 1732.74  26
  -2   2   3 51473.7 1747.61  23
  -2  -2   3 51265.7 1744.76  25
  -2   2   3 47202.9 1734.95  25
  -2   2   3 52964.4 1760.40  29
  -2   2   3 45054.6 1717.54  10
  -2   2   3 41504.8 1711.37   9
  -2   2   3 45780.0 1733.81  11
   2   2  -3 44385.4 1715.89  14
  -2  -2   3 44074.5 1698.90  13
  -2  -2   3 45052.1 1724.87  15
  -2   2   3 42635.8 1722.61  15
  -2  -2   3 42381.6 1713.80  12
  -2  -2   2 15347.4 666.615   6
  -2   2   2 16981.9 678.799  10
  -2   2   2 16336.6 670.937   9
  -2   2   2 18087.9 681.877  19
  -2   2   2 17878.8 692.111  23
  -2   2   2 17205.9 697.031  17
  -2   2   2 16766.3 677.134  15
  -2  -2   2 17529.1 683.906  15
   2   2  -2 17947.1 692.716  14
  -2  -2   2 17274.8 657.563  13
  -2   2   1 240.671 74.0584  23
  -2  -2   1 137.461 105.178  34
   2   2  -1 459.234 98.6747  14
   2   2   0 67590.8 2515.45  18
   2   2   0 67217.2 2533.70  14
  -2  -2   0 69807.3 2551.60  34
   2   2   1 94709.8 3477.07  11
   2   2   1 100258. 3499.55  21
   2   2   1 85298.5 3504.06  20
   2   2   1 94370.4 3498.16  19
   2  -2   1 93290.9 3501.87  21
   2   2   1 95225.7 3481.50  18
  -2  -2  -1 95252.3 3501.85  34
   2   2   1 92267.1 3481.61  14
   2   2   2 13425.4 549.164  30
   2  -2   2 13121.9 543.468  30
   2   2   2 13293.5 542.542  26
   2  -2   2 12938.4 478.469  23
   2   2   2 12320.0 493.285  22
   2  -2   2 11901.7 536.209  21
   2   2   2 11160.1 521.775  19
   2   2   2 12571.0 531.167  21
   2   2   2 9646.43 525.743  20
   2  -2   2 13739.0 562.139  35
   2   2   2 14489.3 559.664  35
  -2  -2  -2 13603.9 518.671  34
   2   2   2 10726.9 493.995   6
   2   2   2 11355.5 526.176  10
   2   2   2 11072.0 532.572   9
   2   2   2 10942.1 501.832  13
   2  -2   2 11653.0 505.697  12
   2   2   3 150681. 5876.67  13
   2  -2   3 151473. 5872.44  12
   2  -2   3 166930. 5918.94  30
   2   2   3 167150. 5917.43  30
   2   2   3 163740. 5906.42  26
   2  -2   3 168140. 5894.34  26
   2  -2   3 166646. 5854.40  23
   2   2   3 155488. 5842.81  22
   2   2   3 148021. 5897.46  20
   2   2   3 152885. 5890.24   7
   2  -2   3 142383. 5889.86   7
   2  -2   3 164237. 5932.78  35
   2   2   3 181804. 5932.31  35
  -2  -2  -3 163182. 5867.21  34
   2   2   3 160211. 5901.67   9
   2   2   3 156234. 5891.96  10
   2  -2   3 155581. 5869.10   9
   2   2   3 154513. 5874.87   6
   2   2   4 11516.2 570.175  30
   2  -2   4 10867.3 560.894  30
   2   2   4 11385.8 547.262  26
   2  -2   4 10526.7 527.478  26
   2  -2   4 12166.2 517.353   9
   2   2   4 10804.2 532.798  10
   2   2   4 12150.0 553.998   9
   2  -2   4 11392.1 514.775  12
   2  -2   4 11567.7 496.099  23
   2   2   4 11924.7 538.955   7
   2  -2   4 10726.8 540.881   7
   2  -2   4 12295.3 535.570   6
   2  -2   4 10574.5 580.922  35
   2   2   4 11987.1 580.555  35
  -2  -2  -4 10607.8 479.647  34
   2   2   4 12883.4 524.234   6
   2   2   4 10849.3 519.505  13
   2  -2   5 31924.5 1365.64   6
   2   2   5 33987.0 1358.73   6
   2   2   5 36075.5 1427.08  30
   2  -2   5 36553.5 1423.73  30
   2   2   5 35459.1 1397.36  26
   2  -2   5 34818.6 1382.68  26
   2  -2   5 33064.8 1408.92  24
   2   2   5 35947.0 1405.02  24
   2  -2   5 37338.7 1345.12  23
   2  -2   5 30657.9 1372.83   7
   2  -2   5 32281.2 1356.48   8
   2   2   5 32797.6 1375.24   7
   2   2   5 36575.3 1367.05  31
  -2  -2  -5 33639.8 1293.80  32
  -2  -2  -5 34100.5 1296.49  34
   2   2   5 32546.8 1360.67  13
   2   2   5 32945.4 1367.81  10
   2   2   5 34167.0 1380.38   9
   2  -2   5 32533.9 1353.29  12
   2  -2   5 32150.0 1348.28   9
   2   2   6 149460. 5250.81   6
   2  -2   6 151475. 5277.28   6
   2   2   6 131706. 5266.14  26
   2  -2   6 136233. 5263.22  26
   2  -2   6 140633. 5220.93  23
   2  -2   6 134446. 5268.96   7
   2   2   6 143301. 5268.92   7
   2  -2   6 140376. 5244.56   8
   2   2   6 141765. 5306.94  30
   2  -2   6 126513. 5294.43  30
   2  -2   6 129205. 5260.70  29
   2   2   6 136255. 5308.40  29
   2   2   6 137847. 5242.97  31
  -2   2  -6 130330. 5200.34  33
   2   2   6 139205. 5257.48  10
   2  -2   6 155079. 5258.49   9
   2   2   6 144021. 5268.18   9
   2   2   6 145289. 5257.24  13
   2  -2   7 1664.47 312.779  24
   2  -2   7 1634.93 223.524  23
   2   2   7 1782.16 294.372  24
   2   2   7 1690.71 306.794  23
   2   2   7 1523.24 252.224   7
   2  -2   7 1642.46 275.987   7
   2  -2   7 1668.73 235.288   8
   2   2   7 1521.64 329.686  29
   2  -2   7 1763.69 326.542  30
   2  -2   7 1352.08 276.543  29
   2   2   7 1767.86 303.860  30
   2   2   7 1479.42 237.256  13
   2   2   7 1721.50 256.182   5
   2   2   7 1951.97 231.005   6
   2  -2   7 1927.51 269.996   6
   2  -2   7 1487.56 255.015   5
   2  -2   7 1799.19 249.753   9
   2   2   7 1748.00 252.322  10
   2   2   7 1867.63 259.202   9
   2  -2   8 21656.9 942.550  26
   2   2   8 20257.5 927.425  26
   2  -2   8 19502.5 860.605  23
   2   2   8 21513.4 972.832  24
   2  -2   8 18652.6 964.761  24
   2  -2   8 15156.7 875.517   7
   2   2   8 16848.0 877.308   7
   2  -2   8 21301.3 945.093  29
   2   2   8 21758.5 997.268  29
   2   2   8 24497.9 926.238  31
   2  -2   8 14699.0 864.552   5
   2   2   8 15596.3 860.664   5
   2  -2   8 17460.1 871.785   9
   2  -2   9 6893.98 515.507  26
   2   2   9 7647.13 543.870  26
   2  -2   9 7487.61 586.318  24
   2  -2   9 7339.67 474.818  23
   2   2   9 7796.57 539.124  23
   2   2   9 7929.11 569.602  24
   2  -2   9 8303.33 537.283   7
   2   2   9 8886.74 532.377   7
   2  -2   9 7975.31 498.091   8
   2   2   9 7043.02 568.016  30
   2   2   9 7060.32 583.199  29
   2  -2   9 7204.75 568.262  30
   2   2   9 6916.34 494.689  31
   2   2   9 9636.64 536.322   5
   2  -2   9 8086.53 525.860   5
   2  -2   9 8494.94 533.538   6
   2   2   9 9024.87 524.568   4
   2  -2   9 8418.15 533.048   4
   2   2   9 8890.93 511.941   6
   2   2   9 8607.93 520.330  10
   2   2   9 7503.38 489.382  11
   2  -2   9 7479.75 493.587   9
   2   2   9 8065.22 518.242   9
   2   2  10 25399.9 1171.84  26
   2  -2  10 27092.0 1191.61  26
   2   2  10 24564.0 1163.07  23
   2  -2  10 24814.2 1235.62  24
   2   2  10 27720.4 1226.92  24
   2  -2  10 21107.0 1126.75   7
   2   2  10 23781.4 1134.44   7
   2  -2  10 21861.5 1096.32   8
   2  -2  10 24558.9 1170.15  29
   2   2  10 26489.1 1239.74  30
   2   2  10 26344.4 1231.57  29
   2  -2  10 27813.3 1269.71  30
   2   2  10 27281.5 1154.57  31
   2   2  10 22748.7 1112.35   4
   2   2  10 22868.0 1116.25   5
   2  -2  10 21101.3 1117.73   5
   2  -2  10 20373.7 1109.68   4
   2   2  10 21869.7 1100.19   6
   2  -2  10 23262.5 1131.04   6
   2   2  10 22603.4 1112.78  10
   2  -2  10 23484.1 1116.60   9
   2   2  10 22060.8 1097.77  11
   2   2  10 23035.0 1131.97   9
   2  -2  11 537.685 327.163  24
   2   2  11 725.573 283.427  23
   2   2  11 603.322 293.867  24
   2   2  11 1335.60 280.692   7
   2   2  11 1029.64 274.173   9
   2  -2  11 1021.95 287.372   7
   2  -2  11 1164.56 269.961   9
   2  -2  11 335.372 266.045  29
   2  -2  11 452.641 314.344  30
   2   2  11 528.159 298.046  29
   2   2  11 553.272 331.021  30
   2   2  11 1401.90 284.419   4
   2  -2  11 1212.95 296.031   5
   2   2  11 1128.66 258.699   6
   2  -2  11 1320.44 291.943   4
   2  -2  11 1450.86 298.194   6
   2   2  11 1289.63 273.733   5
   2  -2  11 505.470 278.277  26
   2   2  11 355.623 269.395  26
   2   2  11 805.424 262.609  10
   2   2  11 866.399 237.405  11
   2   2  12 5466.08 505.848  23
   2  -2  12 5408.66 562.981  25
   2   2  12 6310.63 574.344  25
   2   2  12 5529.44 540.803  24
   2  -2  12 5929.53 574.127  24
   2   2  12 5778.66 499.128   7
   2  -2  12 5260.58 496.242   7
   2   2  12 6222.15 564.081  29
   2   2  12 6695.95 596.496  30
   2  -2  12 5695.58 583.824  30
   2   2  12 4939.76 459.938   6
   2   2  12 6380.64 501.648   4
   2  -2  12 6132.57 509.631   4
   2  -2  12 5379.68 494.835   6
   2   2  12 5147.08 508.847  26
   2  -2  12 5036.19 526.219  26
   2   2  12 5247.24 492.517   9
   2   2  12 5645.00 476.501  11
   2   2  12 5799.71 498.991  10
   2  -2  12 5500.75 491.413   9
   2  -2  13 63332.5 2942.45  25
   2   2  13 67930.8 2927.74  25
   2  -2  13 62981.8 2932.34  24
   2   2  13 64059.1 2905.26  24
   2   2  13 58932.5 2826.47  23
   2  -2  13 71987.1 2894.85   7
   2   2  13 76658.0 2890.90   7
   2   2  13 59427.7 2885.64  29
   2  -2  13 62843.2 2947.42  30
   2   2  13 69784.6 2973.37  30
   2   2  13 75147.3 2872.04   6
   2   2  13 78943.1 2879.09   4
   2  -2  13 76679.9 2909.44   6
   2  -2  13 74825.2 2895.97   4
   2  -2  13 66473.6 2901.83  26
   2   2  13 62271.2 2861.51  26
   2  -2  13 69905.5 2862.61  10
   2   2  13 69096.1 2865.89  10
   2  -2  13 71368.8 2873.46   9
   2   2  13 70231.2 2887.85   9
   2   2  13 66991.0 2830.98  11
   2   2  14 26659.2 1519.18  25
   2  -2  14 23319.0 1517.46  25
   2  -2  14 33607.9 1536.47   6
   2   2  14 35547.2 1513.22   6
   2   2  14 37042.9 1518.05   4
   2  -2  14 35706.9 1532.90   4
   2   2  14 35609.5 1517.30   7
   2  -2  14 35070.8 1541.43   7
   2  -2  14 25749.1 1489.33  26
   2  -2  14 31352.8 1496.94  10
   2  -2  14 30062.0 1490.94  11
   2  -2  14 32208.4 1510.84   9
   2   2  14 29674.3 1492.76  10
   2   2  14 30337.5 1502.33   9
   2   2  14 30996.1 1475.24  11
   2   2  15 485.055 246.755   6
   2  -2  15 351.575 266.925   6
   2  -2  15 285.156 251.507   9
   2  -2  15 104.000 244.355  10
   2   2  15 240.451 248.391  11
   2   2  15 163.387 241.163  10
   2  -2  15 59.4927 243.057  11
   2  -2  15-170.945 325.976  25
   2   2  15-52.5920 280.862  25
   2  -2  16 24450.0 1395.67  25
   2   2  16 25308.2 1389.82  25
   2  -2  16 25397.8 1374.34  26
   2   2  16 29945.6 1360.46  11
   2  -2  16 29755.5 1376.57  10
   2  -2  16 29454.6 1370.22   9
   2  -2  16 29036.5 1369.71  11
   2   2  16 32349.2 1373.51   6
   2  -2  16 32467.2 1410.15   6
   2  -2  17 735.500 223.446  11
   2  -2  17 596.109 232.978  10
   2  -2  17 804.896 224.314   6
   2   2  17 645.121 208.172   6
   2  -2  18 17374.6 855.288  11
   2  -2  18 17757.9 853.073   6
  -2  -3  19 11048.0 636.896  10
  -2  -3  19 11490.8 643.886  11
  -2  -3  19 11272.3 634.455   9
  -2  -3  18 1649.63 293.106   9
  -2  -3  18 1788.21 328.923  26
  -2  -3  18 2256.98 312.780  10
  -2  -3  18 1950.52 305.480  11
  -2  -3  17 5855.52 505.528   6
  -2  -3  17 5536.46 517.978  26
  -2  -3  17 4813.20 532.543  30
  -2   3  17 4986.92 519.007  30
  -2  -3  16 160.727 266.052   6
  -2   3  16 286.047 310.432  30
  -2  -3  16 386.239 332.432  30
  -2   3  16 167.015 253.699   9
  -2  -3  16 169.532 244.483   9
  -2   3  16 294.847 244.816  10
  -2  -3  16 269.999 266.186  11
  -2  -3  16 75.6653 252.862  10
  -2   3  15 126.992 318.619  25
  -2  -3  15 283.508 357.609  25
  -2   3  15 139.086 249.352   9
  -2  -3  15 31.1546 255.459   9
  -2  -3  15 116.123 272.901   6
  -2   3  15 415.095 262.590   6
  -2  -3  15 139.244 349.337  30
  -2   3  15 165.941 324.721  30
  -2  -3  15 291.228 305.054  26
  -2  -3  15 127.994 267.363  11
  -2   3  15 371.424 256.226  11
  -2   3  15 509.324 269.670  10
  -2  -3  15 486.994 269.556  10
  -2  -3  14 13038.8 925.831  25
  -2   3  14 14917.3 915.218  25
[truncated: 1,967,713 more chars]
