# Supplementary material for: Crystal structure of tetra­phenyl phosphate tetra­kis­[dimethyl (2,2,2-tri­chloro­acet­yl)phos­pho­ramidato]lutetium(III), PPh4[LuL 4]
Source: Acta Crystallogr E Crystallogr Commun. 2024 Mar 12;80(Pt 4):370–4. doi: 10.1107/S205698902400210X (PMC10993594; doi:10.1107/S205698902400210X)
Supplement: Supplementary file 2 [file e-80-00370-Isup3.hkl]

data_I                                                                          
_shelx_title ' PPh4LuWo4_auto in P21/c No14' 
_shelx_refln_list_code          4                                               
_shelx_F_calc_maximum      603.54                                               
_exptl_crystal_F_000      3160.00                                               
_reflns_d_resolution_high  0.8023                                               
                                                                                
loop_                                                                           
 _space_group_symop_operation_xyz                                               
 'x, y, z'                                                                      
 '-x, y+1/2, -z+1/2'                                                            
 '-x, -y, -z'                                                                   
 'x, -y-1/2, z-1/2'                                                             
                                                                                
_cell_length_a    19.6882                                                       
_cell_length_b    18.9452                                                       
_cell_length_c    17.2139                                                       
_cell_angle_alpha  90.000                                                       
_cell_angle_beta  110.811                                                       
_cell_angle_gamma  90.000                                                       
                                                                                
_shelx_F_squared_multiplier     1.000                                           
                                                                                
loop_                                                                           
 _refln_index_h                                                                 
 _refln_index_k                                                                 
 _refln_index_l                                                                 
 _refln_F_squared_calc                                                          
 _refln_F_squared_meas                                                          
 _refln_F_squared_sigma                                                         
 _refln_observed_status                                                         
   1   0   0      34903.12      34115.54       992.76 o                         
   2   0   0      83783.01      91616.80      1948.21 o                         
   3   0   0        492.41        590.99        38.33 o                         
   4   0   0      23242.99      26193.57       740.48 o                         
   5   0   0     132447.56     143218.03      9755.13 o                         
   6   0   0     108044.31     119829.36      7871.97 o                         
   7   0   0        848.76        693.30        61.91 o                         
   8   0   0      13516.48      12381.90       338.65 o                         
   9   0   0        384.89        366.97        54.76 o                         
  10   0   0      25328.41      26587.24       746.03 o                         
  11   0   0      11385.29      11760.54       391.11 o                         
  12   0   0      19577.15      19586.74       604.88 o                         
  13   0   0      22424.34      23754.61       725.33 o                         
  14   0   0      32935.90      31849.20       947.01 o                         
  15   0   0      34519.96      33776.02       825.55 o                         
  16   0   0      20957.54      20010.04       633.54 o                         
  17   0   0        101.97        134.93        98.54 o                         
  18   0   0      36868.87      36670.91      1515.21 o                         
  19   0   0       7078.12       8216.12       256.31 o                         
  20   0   0         24.10         39.54        60.96 o                         
  21   0   0       7859.50       6606.50       291.60 o                         
  22   0   0        144.02        117.39        61.22 o                         
   1   1   0       3562.25       4159.47       206.01 o                         
   2   1   0      17678.12      19076.42       756.12 o                         
   3   1   0        631.92        333.79        18.45 o                         
   4   1   0     127279.81     134192.28      2386.57 o                         
   5   1   0       3117.46       2906.98        44.93 o                         
   6   1   0      23316.14      21406.77       307.13 o                         
   7   1   0       3867.25       3638.41        69.38 o                         
   8   1   0      38306.10      37524.41       713.86 o                         
   9   1   0        855.37       1095.07        67.12 o                         
  10   1   0        779.36        638.97        65.23 o                         
  11   1   0       9255.53       9768.12       208.96 o                         
  12   1   0       3961.60       4250.90       141.96 o                         
  13   1   0        415.13        516.24        60.43 o                         
  14   1   0       3392.85       3428.72       124.81 o                         
  15   1   0       8135.82       8060.76       250.08 o                         
  16   1   0         84.67        110.73        53.94 o                         
  17   1   0       4837.87       4297.19       406.99 o                         
  18   1   0        718.03        524.96        80.72 o                         
  19   1   0         85.20         91.30        50.87 o                         
  20   1   0        216.69        191.86        46.20 o                         
  21   1   0          0.34        -10.81        38.89 o                         
  22   1   0        382.50        443.78        45.73 o                         
   0   2   0     200095.02     217875.16      5646.97 o                         
   1   2   0      44120.42      49276.97      1650.94 o                         
   2   2   0      30042.32      28210.66       604.91 o                         
   3   2   0      29984.99      35684.26       945.69 o                         
   4   2   0       4206.52       5047.35       131.73 o                         
   5   2   0      15718.92      16403.63       285.38 o                         
   6   2   0      24980.92      26266.33       493.12 o                         
   7   2   0       9028.08       9717.07       348.29 o                         
   8   2   0      36933.49      36485.50       834.80 o                         
   9   2   0       1288.68       1744.87        76.76 o                         
  10   2   0      13459.72      15805.51       468.07 o                         
  11   2   0       5255.08       5945.89       183.40 o                         
  12   2   0       3657.77       3685.14       171.88 o                         
  13   2   0      15437.66      16233.04       374.38 o                         
  14   2   0       2957.50       3159.33       132.14 o                         
  15   2   0      17957.64      18845.24       437.69 o                         
  16   2   0       8479.31       8732.42       221.35 o                         
  17   2   0        259.80        264.22        72.80 o                         
  18   2   0      13109.59      13470.25       340.08 o                         
  19   2   0       5896.04       5774.75       379.35 o                         
  20   2   0         28.53         63.53        36.79 o                         
  21   2   0       5403.32       5371.58       376.51 o                         
  22   2   0         14.73         47.97        35.96 o                         
   1   3   0        139.21        114.75        36.24 o                         
   2   3   0      70800.32      74469.09      4069.05 o                         
   3   3   0       3096.80       2847.28       111.34 o                         
   4   3   0      49741.67      50345.80      1396.99 o                         
   5   3   0        775.82        486.89        39.04 o                         
   6   3   0       2250.39       2468.37        60.09 o                         
   7   3   0       5365.58       5306.36       122.83 o                         
   8   3   0       6905.37       7638.75       168.81 o                         
   9   3   0       5909.38       6219.32       131.57 o                         
  10   3   0        654.87        903.32        75.02 o                         
  11   3   0       4744.65       5883.27       168.66 o                         
  12   3   0       3034.01       3515.98       133.45 o                         
  13   3   0       2647.60       2784.31       102.42 o                         
  14   3   0        381.30        361.24        70.86 o                         
  15   3   0       6403.04       6780.59       230.34 o                         
  16   3   0       2042.45       2130.09       109.80 o                         
  17   3   0       7034.28       6511.63       170.03 o                         
  18   3   0         69.72         71.66        66.69 o                         
  19   3   0         37.83        109.74        48.10 o                         
  20   3   0        489.48        418.44        44.33 o                         
  21   3   0         15.05         37.72        38.21 o                         
  22   3   0         98.68        157.06        36.23 o                         
   0   4   0      76199.09      74551.27      1957.77 o                         
   1   4   0      31382.38      28482.79       607.00 o                         
   2   4   0      33297.59      34684.09       773.58 o                         
   3   4   0      36365.43      38795.28       734.33 o                         
   4   4   0       2983.47       3192.14        78.42 o                         
   5   4   0      36825.30      37312.20       915.34 o                         
   6   4   0      52945.64      50147.43       772.75 o                         
   7   4   0      17631.41      18716.23       415.92 o                         
   8   4   0      55967.11      56848.56       757.53 o                         
   9   4   0       1945.38       1611.32        54.75 o                         
  10   4   0      16132.12      16271.76       411.28 o                         
  11   4   0      42936.79      41866.95       739.78 o                         
  12   4   0      21997.37      20351.66       395.27 o                         
  13   4   0      20184.26      17647.07       356.58 o                         
  14   4   0         14.71        102.27        53.02 o                         
  15   4   0       7089.77       7870.54       188.73 o                         
  16   4   0       7496.15       7314.55       234.53 o                         
  17   4   0       3880.33       2857.65       122.17 o                         
  18   4   0       4567.07       4390.71       146.98 o                         
  19   4   0        605.57        628.46        56.97 o                         
  20   4   0         30.81         39.55        35.99 o                         
  21   4   0       2831.72       3125.17       215.32 o                         
  22   4   0        351.52        516.89        56.53 o                         
   1   5   0       8955.91       9292.51       194.64 o                         
   2   5   0       8346.07       8037.45       298.22 o                         
   3   5   0      18985.85      18850.11       364.91 o                         
   4   5   0      79181.39      79834.00      1320.32 o                         
   5   5   0      10563.27      11044.66       220.18 o                         
   6   5   0       3341.80       3524.02       109.86 o                         
   7   5   0       1645.63       1900.30        57.46 o                         
   8   5   0          7.73         39.12        32.49 o                         
   9   5   0       2684.22       2017.71        99.40 o                         
  10   5   0       3888.01       3477.78       118.75 o                         
  11   5   0        481.07        376.44        46.47 o                         
  12   5   0       2487.49       2602.02       135.14 o                         
  13   5   0       1834.04       2044.84       115.66 o                         
  14   5   0      13299.72      12755.67       311.69 o                         
  15   5   0       3095.66       3415.96       149.31 o                         
  16   5   0        501.28        459.31        71.85 o                         
  17   5   0       1891.06       1707.36        95.89 o                         
  18   5   0       1356.24       1372.42        85.16 o                         
  19   5   0       1043.87       1000.63        59.51 o                         
  20   5   0       3771.88       4025.80       255.86 o                         
  21   5   0       2256.02       2717.61        89.97 o                         
  22   5   0       1609.94       1442.51       109.94 o                         
   0   6   0      20243.56      16308.24       456.28 o                         
   1   6   0       8312.77       7559.67       249.25 o                         
   2   6   0      12386.50      10467.52       397.12 o                         
   3   6   0       5647.94       5873.61       108.04 o                         
   4   6   0       6884.35       5929.76       126.30 o                         
   5   6   0       5486.85       4691.51       126.06 o                         
   6   6   0      46963.72      46298.24       789.98 o                         
   7   6   0        244.05        211.91        35.85 o                         
   8   6   0      40488.23      42417.77       715.31 o                         
   9   6   0        124.94        147.00        34.92 o                         
  10   6   0      24678.51      23287.05       434.20 o                         
  11   6   0       4530.69       5656.46       133.43 o                         
  12   6   0       3175.30       3532.93       104.43 o                         
  13   6   0        122.57        193.72        49.33 o                         
  14   6   0      13542.38      11425.39       566.69 o                         
  15   6   0       2705.66       2560.31        90.83 o                         
  16   6   0       1310.02       1194.95        75.62 o                         
  17   6   0        282.41        178.54       101.55 o                         
  18   6   0       6663.67       6351.35       505.11 o                         
  19   6   0         15.59         24.94        37.10 o                         
  20   6   0       1181.48       1289.74       104.27 o                         
  21   6   0        444.56        603.41        51.28 o                         
  22   6   0        256.49        194.67        54.38 o                         
   1   7   0      55074.09      55170.26      1033.37 o                         
   2   7   0       1388.04       1265.91        73.56 o                         
   3   7   0         67.60        127.04        25.92 o                         
   4   7   0      58602.60      53914.73      1106.14 o                         
   5   7   0      63352.70      61250.10      1146.77 o                         
   6   7   0      42159.95      40063.96       685.76 o                         
   7   7   0       7841.33       7709.84       165.39 o                         
   8   7   0       1751.94       1709.43        61.71 o                         
   9   7   0       5896.45       5926.60       120.50 o                         
  10   7   0        651.30        650.62        49.19 o                         
  11   7   0        491.63        571.56        49.52 o                         
  12   7   0       1213.49       1223.50        56.39 o                         
  13   7   0        656.55        734.72        55.09 o                         
  14   7   0       2558.33       2555.94        89.10 o                         
  15   7   0       6203.68       5273.93       302.38 o                         
  16   7   0       1113.69       1019.59        67.40 o                         
  17   7   0       4186.81       4079.63       120.58 o                         
  18   7   0        909.92        875.53        56.21 o                         
  19   7   0       1053.65        826.62        53.89 o                         
  20   7   0      10913.59       9877.17       402.77 o                         
  21   7   0         11.82         62.63        64.23 o                         
   0   8   0      33976.18      30485.17      1075.16 o                         
   1   8   0       2218.82       2707.81        81.14 o                         
   2   8   0        426.30        381.65        75.93 o                         
   3   8   0        232.99        259.55        89.68 o                         
   4   8   0      18049.87      14983.93       588.17 o                         
   5   8   0       1164.67       1177.54        75.74 o                         
   6   8   0        245.19        336.12        56.87 o                         
   7   8   0         15.94         -1.38        38.58 o                         
   8   8   0       1700.11       2106.33        92.51 o                         
   9   8   0       1702.61       1652.97       167.99 o                         
  10   8   0        125.74        199.63        42.00 o                         
  11   8   0        518.66        396.33        47.16 o                         
  12   8   0       7935.33       6588.31       282.29 o                         
  13   8   0         12.91         32.62        51.37 o                         
  14   8   0       1289.37       1452.10       108.59 o                         
  15   8   0        193.64        223.15        86.76 o                         
  16   8   0       3951.87       3883.49       175.74 o                         
  17   8   0       1169.59       1067.30        73.99 o                         
  18   8   0       1196.38       1116.48       107.90 o                         
  19   8   0        600.31        611.06        62.19 o                         
  20   8   0        161.96        206.83        55.99 o                         
  21   8   0         89.48         66.16        44.99 o                         
   1   9   0       8642.15       8275.99       259.17 o                         
   2   9   0      20117.29      20241.06      1889.84 o                         
   3   9   0      32160.08      31915.02      1621.31 o                         
   4   9   0      16620.57      17307.34       417.66 o                         
   5   9   0       4459.52       4587.77       248.06 o                         
   6   9   0      12538.12      13400.81       351.77 o                         
   7   9   0       7738.01       7670.61       178.54 o                         
   8   9   0         62.92        126.23        39.16 o                         
   9   9   0      12012.10      11977.13       234.14 o                         
  10   9   0       1371.20       1128.72        61.88 o                         
  11   9   0       2338.85       2219.23       129.57 o                         
  12   9   0      37372.48      34885.61       847.89 o                         
  13   9   0        409.50        430.54        64.62 o                         
  14   9   0       5066.38       5351.04       251.01 o                         
  15   9   0       1701.12       1735.19       107.19 o                         
  16   9   0       2211.61       1628.98       163.02 o                         
  17   9   0       8420.77       8372.83       287.43 o                         
  18   9   0       1592.06       1382.59       137.77 o                         
  19   9   0        526.99        364.04        51.85 o                         
  20   9   0       6122.37       6529.96       321.95 o                         
  21   9   0       2037.82       2230.02       138.89 o                         
   0  10   0       3096.15       2548.30       146.73 o                         
   1  10   0       4615.15       5250.72       279.34 o                         
   2  10   0        188.16        152.78        69.67 o                         
   3  10   0       4659.10       5470.27       508.91 o                         
   4  10   0        528.87        765.84        58.14 o                         
   5  10   0        104.65         70.74        38.13 o                         
   6  10   0        283.40        182.77        50.19 o                         
   7  10   0       1473.86       1311.33        71.30 o                         
   8  10   0       4533.92       3746.30       158.32 o                         
   9  10   0        151.22         89.60        43.03 o                         
  10  10   0      11825.69      11983.73       264.33 o                         
  11  10   0        321.06        329.72        61.87 o                         
  12  10   0       2799.46       2820.43       115.77 o                         
  13  10   0       1284.46       1315.80        86.07 o                         
  14  10   0        209.53        172.74        93.03 o                         
  15  10   0       4261.56       3940.92       312.12 o                         
  16  10   0        323.72        450.23        91.66 o                         
  17  10   0       1320.32       1158.24       135.46 o                         
  18  10   0       1137.66        896.30        91.64 o                         
  19  10   0       1056.24       1234.46       119.18 o                         
  20  10   0          0.14         13.68        45.08 o                         
   1  11   0       6103.33       5961.72       214.47 o                         
   2  11   0      57867.41      60050.36      3047.13 o                         
   3  11   0       4333.90       3777.71       177.87 o                         
   4  11   0      21511.41      22964.18       686.44 o                         
   5  11   0          7.14         71.45        52.75 o                         
   6  11   0      31420.75      30079.06       783.47 o                         
   7  11   0      22946.44      22082.71       541.98 o                         
   8  11   0        956.87        920.61        68.83 o                         
   9  11   0      11520.62      12525.28       251.63 o                         
  10  11   0      16578.16      14847.43       404.24 o                         
  11  11   0      10845.67       9314.04       396.08 o                         
  12  11   0      35389.13      33411.83       892.17 o                         
  13  11   0         67.36         33.66        89.14 o                         
  14  11   0      12191.30      11882.58       386.16 o                         
  15  11   0       4940.03       4667.11       207.21 o                         
  16  11   0       1154.62        972.05        84.51 o                         
  17  11   0       4084.33       3380.46       165.95 o                         
  18  11   0         97.74        152.27        42.82 o                         
  19  11   0       2910.67       2883.71       287.89 o                         
  20  11   0       1937.92       1822.77       123.92 o                         
   0  12   0      21329.78      20029.27      1916.87 o                         
   1  12   0        145.30        269.49       126.96 o                         
   2  12   0       4237.01       4411.11       250.22 o                         
   3  12   0       3684.78       3822.34       144.44 o                         
   4  12   0       4122.65       4203.33       141.57 o                         
   5  12   0      10711.02       9971.68       326.00 o                         
   6  12   0        285.56        353.12        55.08 o                         
   7  12   0       5261.01       5363.60       167.75 o                         
   8  12   0         19.62         37.43        53.85 o                         
   9  12   0        118.87        110.27        48.81 o                         
  10  12   0       1235.20       1325.82        89.32 o                         
  11  12   0        168.43        184.22        55.08 o                         
  12  12   0          1.82         20.90        87.61 o                         
  13  12   0       2528.62       2246.96       145.30 o                         
  14  12   0        849.23        865.66       100.38 o                         
  15  12   0        131.11        115.94        63.54 o                         
  16  12   0        764.62        987.36       106.29 o                         
  17  12   0         81.83        107.16        44.42 o                         
  18  12   0        148.37        174.20        38.47 o                         
  19  12   0        493.50        571.96        61.50 o                         
   1  13   0      19615.26      20042.67       496.16 o                         
   2  13   0      26533.14      26300.38       629.12 o                         
   3  13   0       4755.46       4854.16       145.42 o                         
   4  13   0      12440.93      11743.70       223.52 o                         
   5  13   0         89.73        164.00        51.09 o                         
   6  13   0      19009.04      19307.84       531.66 o                         
   7  13   0      31015.31      29368.71       884.29 o                         
   8  13   0       3175.33       3197.67       131.09 o                         
   9  13   0      36712.41      35401.54       714.88 o                         
  10  13   0        379.86        536.48        62.68 o                         
  11  13   0      11483.68      10774.34       318.15 o                         
  12  13   0      12635.97      11714.24       299.92 o                         
  13  13   0        160.69        252.86        69.88 o                         
  14  13   0      14719.65      12577.08       467.32 o                         
  15  13   0       1410.85       1420.95       102.06 o                         
  16  13   0        934.38       1075.90        74.39 o                         
  17  13   0       3322.41       3165.82       142.18 o                         
  18  13   0         31.75         22.19        46.32 o                         
  19  13   0       4168.70       4107.73       214.61 o                         
   0  14   0      33295.21      34188.56      1383.04 o                         
   1  14   0      14649.66      17089.36       517.15 o                         
   2  14   0       7270.82       8249.05       190.79 o                         
   3  14   0       1597.81       1622.77        75.05 o                         
   4  14   0        256.90        311.35        54.81 o                         
   5  14   0       2324.66       2331.79        89.95 o                         
   6  14   0       1400.80       1405.74        74.34 o                         
   7  14   0       2832.63       2766.18       121.57 o                         
   8  14   0      19453.62      19360.04       814.33 o                         
   9  14   0        649.46        681.21        69.55 o                         
  10  14   0        438.15        420.11        75.50 o                         
  11  14   0        998.68        912.63        69.51 o                         
  12  14   0        446.85        527.29        63.99 o                         
  13  14   0       4504.64       3827.46       223.62 o                         
  14  14   0        349.80        380.33        68.93 o                         
  15  14   0         81.52        151.06        44.28 o                         
  16  14   0        680.89        874.27       120.45 o                         
  17  14   0        161.41        142.84        40.22 o                         
  18  14   0        958.70        963.78       101.77 o                         
   1  15   0      13341.33      13765.28       343.42 o                         
   2  15   0       6290.62       7056.63       190.61 o                         
   3  15   0      10845.39      11429.47       266.79 o                         
   4  15   0      24638.11      25086.04       619.07 o                         
   5  15   0       5407.65       5541.13       151.65 o                         
   6  15   0      16272.24      16631.26       342.74 o                         
   7  15   0       2525.66       2384.34        98.11 o                         
   8  15   0       1823.36       1873.94        96.89 o                         
   9  15   0      14320.58      12944.70       264.39 o                         
  10  15   0        417.98        441.19        59.79 o                         
  11  15   0        470.81        521.04        73.70 o                         
  12  15   0       7915.33       7710.71       350.45 o                         
  13  15   0         11.13         27.64        44.67 o                         
  14  15   0       2007.16       1885.72        92.10 o                         
  15  15   0          7.26         51.74        54.16 o                         
  16  15   0       1276.34       1066.34       137.59 o                         
  17  15   0       3810.70       3824.64       211.13 o                         
   0  16   0        834.78        872.39        95.48 o                         
   1  16   0        194.00        244.81        48.80 o                         
   2  16   0        471.02        411.77        52.91 o                         
   3  16   0       2513.19       2528.24       100.40 o                         
   4  16   0        386.44        547.47        56.26 o                         
   5  16   0        249.53        193.04        47.32 o                         
   6  16   0        703.12        709.75        91.36 o                         
   7  16   0       1793.87       1545.17        87.97 o                         
   8  16   0       1710.55       1707.58        76.17 o                         
   9  16   0         18.53         30.84        43.16 o                         
  10  16   0        741.40        668.45        84.36 o                         
  11  16   0        655.56        704.99        59.39 o                         
  12  16   0        191.39        184.45        48.84 o                         
  13  16   0        110.89        220.07        52.38 o                         
  14  16   0        403.93        353.22        51.12 o                         
  15  16   0       2056.64       1728.33       165.85 o                         
  16  16   0       1547.88       1430.73       119.29 o                         
   1  17   0       6432.85       6895.01       190.47 o                         
   2  17   0       7499.12       7675.80       205.62 o                         
   3  17   0       8687.32       9217.60       396.38 o                         
   4  17   0      13519.64      14303.57       394.48 o                         
   5  17   0         43.50         81.57        43.00 o                         
   6  17   0       9871.28       9757.80       535.39 o                         
   7  17   0       1843.65       1709.58        89.68 o                         
   8  17   0        203.49        233.57        71.64 o                         
   9  17   0        815.38        812.75        61.04 o                         
  10  17   0        577.62        467.01        47.01 o                         
  11  17   0         23.25         48.33        42.59 o                         
  12  17   0       7438.50       7747.20       360.20 o                         
  13  17   0        122.20        118.81        43.92 o                         
  14  17   0        831.66        745.24        64.68 o                         
  15  17   0        340.38        441.67        77.55 o                         
   0  18   0        268.28        278.10        60.91 o                         
   1  18   0       2332.83       2678.14        87.88 o                         
   2  18   0         44.76        113.93        40.99 o                         
   3  18   0      15707.84      16589.53       332.15 o                         
   4  18   0        199.15        216.09        43.45 o                         
   5  18   0       5116.79       5474.21       205.75 o                         
   6  18   0       4824.08       5044.85       320.53 o                         
   7  18   0        344.23        351.23        49.83 o                         
   8  18   0       5586.58       5447.79       243.90 o                         
   9  18   0         73.50        187.06        44.47 o                         
  10  18   0       5570.03       5750.79       174.50 o                         
  11  18   0       3477.02       3352.02       160.10 o                         
  12  18   0        491.86        562.55        44.83 o                         
  13  18   0       3775.22       3791.02       365.67 o                         
   1  19   0          7.28         91.25        63.75 o                         
   2  19   0        180.88        182.70        70.05 o                         
   3  19   0        251.33        293.84        52.11 o                         
   4  19   0         90.22        117.37        53.36 o                         
   5  19   0         25.29         59.91        47.94 o                         
   6  19   0        710.22       1037.52        69.67 o                         
   7  19   0         27.74         44.59        42.12 o                         
   8  19   0         55.14        126.97        46.33 o                         
   9  19   0       2297.82       3002.53       115.73 o                         
  10  19   0       1147.33        994.97        60.20 o                         
  11  19   0       1432.39       1490.47        79.94 o                         
   0  20   0       1060.62       1154.61        78.04 o                         
   1  20   0         14.59         25.24        32.14 o                         
   2  20   0       4471.22       4869.94       125.41 o                         
   3  20   0       2153.26       2238.19       100.18 o                         
   4  20   0         47.90        139.57        44.79 o                         
   5  20   0        487.54        436.15        51.34 o                         
   6  20   0       1571.97       1708.58        71.75 o                         
   7  20   0         12.60         -1.96        39.47 o                         
   8  20   0       4804.02       5083.01       155.14 o                         
   9  20   0          4.98         33.23        41.93 o                         
  10  20   0       2678.58       2374.11       160.42 o                         
  11  20   0        481.41        488.55        73.28 o                         
   1  21   0        425.78        491.97        42.99 o                         
   2  21   0         24.66         27.10        33.33 o                         
   3  21   0        509.93        575.53        63.53 o                         
   4  21   0         91.61        110.38        39.48 o                         
   5  21   0         30.01         44.83        34.03 o                         
   6  21   0       1499.16       1896.42        83.10 o                         
   7  21   0        212.60        184.30        36.25 o                         
   8  21   0        932.26        901.63       101.51 o                         
   9  21   0        920.43       1039.13        97.35 o                         
  10  21   0       1559.77       1408.63       106.17 o                         
   0  22   0       8765.54       9003.31       519.70 o                         
   1  22   0        365.78        501.19        61.12 o                         
   2  22   0       5414.58       5761.73       207.95 o                         
   3  22   0       1730.86       2057.58        81.51 o                         
   4  22   0        194.48        198.31        42.71 o                         
   5  22   0        636.55        600.69        61.40 o                         
   6  22   0        867.15        740.17        86.58 o                         
   7  22   0       2441.13       2345.96       145.32 o                         
   8  22   0       4439.83       4135.71       203.54 o                         
   1  23   0        975.95        897.66        85.97 o                         
   2  23   0          9.62         83.88        53.30 o                         
 -23   1   1        546.84        543.79        59.78 o                         
 -22   1   1       6183.80       6459.97       369.41 o                         
 -21   1   1         71.49         73.34        41.79 o                         
 -20   1   1       4311.49       4442.75       126.67 o                         
 -19   1   1      18475.59      16980.60       410.00 o                         
 -18   1   1        516.93        534.61        66.66 o                         
 -17   1   1      15014.94      15190.06       522.98 o                         
 -16   1   1       5612.48       5493.54       171.06 o                         
 -15   1   1      46055.71      45084.71       921.02 o                         
 -14   1   1      11410.96      11957.59       271.21 o                         
 -13   1   1       2395.89       2515.32       113.19 o                         
 -12   1   1      11172.14      12613.42       393.60 o                         
 -11   1   1      11964.69      12056.18       342.95 o                         
 -10   1   1      35839.29      32589.19       572.89 o                         
  -9   1   1      30883.46      33074.46      1726.73 o                         
  -8   1   1       3767.39       3442.68       249.06 o                         
  -7   1   1       7766.47       8955.75       357.30 o                         
  -6   1   1      30282.75      28315.80       567.86 o                         
  -5   1   1       2001.74       2405.22       111.97 o                         
  -4   1   1      87244.70      92566.92      1969.20 o                         
  -3   1   1       1721.94       1148.81        51.03 o                         
  -2   1   1      24330.28      30495.83       701.63 o                         
  -1   1   1     131202.27     140420.70      2716.25 o                         
   0   1   1       1245.25       1440.59        21.02 o                         
   1   1   1     156240.77     163011.31      2082.11 o                         
   2   1   1      18745.64      19451.19       287.93 o                         
   3   1   1      65400.57      68032.41       753.95 o                         
   4   1   1     154594.98     157330.05      1992.72 o                         
   5   1   1         42.94        111.17        26.35 o                         
   6   1   1      37931.74      38853.43       570.86 o                         
   7   1   1      36154.59      35151.35       827.36 o                         
   8   1   1      81520.91      79848.84      1342.09 o                         
   9   1   1      79663.11      80296.98      1537.22 o                         
  10   1   1       9276.77       9935.55       458.13 o                         
  11   1   1      27613.45      30059.96       613.95 o                         
  12   1   1        421.43        632.49        65.70 o                         
  13   1   1         20.22         57.24        50.17 o                         
  14   1   1       4784.68       5211.88       132.65 o                         
  15   1   1       3774.52       3648.14       112.26 o                         
  16   1   1       2354.52       1894.25       115.58 o                         
  17   1   1       9259.85       9171.00       257.62 o                         
  18   1   1         65.84         21.19        88.99 o                         
  19   1   1       6356.40       6573.49       405.96 o                         
  20   1   1        410.28        423.36        57.96 o                         
  21   1   1        755.66        860.52       131.33 o                         
  22   1   1       6362.17       6582.04       306.87 o                         
 -23   2   1       1942.07       1916.41       108.62 o                         
 -22   2   1       1201.63       1312.95        97.99 o                         
 -21   2   1        635.80        571.27        51.28 o                         
 -20   2   1         36.75         81.10        45.93 o                         
 -19   2   1        326.70        183.17        73.19 o                         
 -18   2   1        330.23        314.97        61.60 o                         
 -17   2   1       4453.83       4052.42       258.03 o                         
 -16   2   1       1229.93       1217.68        98.19 o                         
 -15   2   1        637.22        567.18        80.33 o                         
 -14   2   1       2181.03       1971.13       109.54 o                         
 -13   2   1       9359.47       9033.61       240.57 o                         
 -12   2   1       4710.28       5404.24       146.65 o                         
 -11   2   1        209.65        439.57        53.89 o                         
 -10   2   1       3277.58       3275.30       109.49 o                         
  -9   2   1      22173.23      20372.01       415.78 o                         
  -8   2   1        175.86        111.61        30.62 o                         
  -7   2   1        208.91        110.46        20.15 o                         
  -6   2   1      12043.78      11091.81       197.51 o                         
  -5   2   1        394.84        309.79        17.03 o                         
  -4   2   1      15403.47      15622.56       354.10 o                         
  -3   2   1      13392.29      13978.40       329.41 o                         
  -2   2   1        159.03        125.01        37.37 o                         
  -1   2   1       1140.84       1461.09        80.87 o                         
   0   2   1      38163.60      36692.79       646.54 o                         
   1   2   1        645.89        600.35        12.32 o                         
   2   2   1      39439.30      38874.73       510.76 o                         
   3   2   1      13125.75      13799.11       181.96 o                         
   4   2   1      22826.84      21037.17       232.51 o                         
   5   2   1        765.17        990.70        41.38 o                         
   6   2   1        265.76        160.10        17.30 o                         
   7   2   1       1004.11        770.32        55.56 o                         
   8   2   1       1057.60       1339.44        61.69 o                         
   9   2   1        163.09         21.17        42.07 o                         
  10   2   1        423.24        511.54        56.89 o                         
  11   2   1       5710.10       6307.92       158.42 o                         
  12   2   1       2993.55       2795.24       108.56 o                         
  13   2   1       8706.76       8425.31       229.57 o                         
  14   2   1       2273.06       2370.89        95.97 o                         
  15   2   1        294.83        388.64        61.57 o                         
  16   2   1       4522.51       3816.46       281.74 o                         
  17   2   1       2103.05       1861.02       101.92 o                         
  18   2   1       1699.26       1675.52        93.67 o                         
  19   2   1       1683.57       1966.36       173.21 o                         
  20   2   1       2900.90       3538.46       274.25 o                         
  21   2   1        626.27        814.30        83.02 o                         
  22   2   1         24.73         -8.36        31.05 o                         
 -22   3   1      12075.92      12475.31       752.12 o                         
 -21   3   1       1248.41       1570.45       157.14 o                         
 -20   3   1       3268.28       3225.69       128.60 o                         
 -19   3   1       1732.11       1992.73       114.62 o                         
 -18   3   1       4352.51       4183.81       145.48 o                         
 -17   3   1      15457.18      13796.63       847.61 o                         
 -16   3   1       9452.80      10234.68       281.02 o                         
 -15   3   1       1115.83       1577.29       156.01 o                         
 -14   3   1      13184.15      13378.24       328.59 o                         
 -13   3   1        481.57        519.05        57.55 o                         
 -12   3   1      33240.69      33950.57       660.20 o                         
 -11   3   1         24.63         86.24        50.50 o                         
 -10   3   1      31095.53      36061.48      1191.88 o                         
  -9   3   1      63929.18      60833.50      1151.48 o                         
  -8   3   1      38483.18      36666.43       615.83 o                         
  -7   3   1      29332.31      30346.11      1145.87 o                         
  -6   3   1       9548.73      10760.56       389.74 o                         
  -5   3   1       2460.15       2524.60       111.22 o                         
  -4   3   1     323339.47     336794.00      8143.22 o                         
  -3   3   1       5709.55       4629.78       116.38 o                         
  -2   3   1      54565.96      56573.61      1206.22 o                         
  -1   3   1      18850.64      18603.61       531.73 o                         
   0   3   1       9542.54       9049.19       211.42 o                         
   1   3   1       2494.64       2929.64       133.73 o                         
   2   3   1       6150.78       5932.29        90.76 o                         
   3   3   1      14146.24      15001.95       320.93 o                         
   4   3   1      14546.88      15979.79       451.05 o                         
   5   3   1      12882.65      12296.77       153.95 o                         
   6   3   1      48035.64      49081.59       617.66 o                         
   7   3   1       3989.80       4039.86       111.54 o                         
   8   3   1       3519.43       4387.33       219.83 o                         
   9   3   1       6688.18       7231.84       185.41 o                         
  10   3   1      39476.86      38832.12       949.58 o                         
  11   3   1       2885.32       3067.20       100.75 o                         
  12   3   1      29890.07      26998.42       504.47 o                         
  13   3   1         49.32         44.94        47.60 o                         
  14   3   1      12166.40      12584.81       336.52 o                         
  15   3   1        173.11        146.84        55.56 o                         
  16   3   1       6740.85       5804.70       438.40 o                         
  17   3   1       9845.44       9635.52       302.90 o                         
  18   3   1        495.24        584.88        58.70 o                         
  19   3   1        495.20        534.67        68.87 o                         
  20   3   1       2154.27       2609.20       279.97 o                         
  21   3   1       4285.05       4528.85       570.04 o                         
 -22   4   1         15.76        127.45        35.17 o                         
 -21   4   1       1607.22       1544.64        55.52 o                         
 -20   4   1       1573.98       1695.85       122.75 o                         
 -19   4   1        220.32        241.33        70.83 o                         
 -18   4   1        139.16        147.43        66.53 o                         
 -17   4   1         25.11         36.77        62.96 o                         
 -16   4   1        399.33        467.46        75.23 o                         
 -15   4   1       8694.78       8063.16       235.71 o                         
 -14   4   1        169.39        114.67        52.23 o                         
 -13   4   1       3122.79       3358.82       112.93 o                         
 -12   4   1        632.80        753.05        58.38 o                         
 -11   4   1        684.72        673.30        55.57 o                         
 -10   4   1       6667.30       6735.99       207.60 o                         
  -9   4   1       1179.70       1076.34        60.10 o                         
  -8   4   1       4732.15       5640.97       165.91 o                         
  -7   4   1      12072.35      11161.45       453.70 o                         
  -6   4   1        581.93        705.40        75.14 o                         
  -5   4   1      30832.22      41515.22      1081.84 o                         
  -4   4   1        212.30        135.37        48.33 o                         
  -3   4   1      42666.90      42468.87       912.89 o                         
  -2   4   1      10251.84      10455.49       577.02 o                         
  -1   4   1       9295.74       8031.60       355.68 o                         
   0   4   1      22520.84      26309.74      1163.33 o                         
   1   4   1      34340.18      34222.11       891.07 o                         
   2   4   1       1818.08       1407.41        91.36 o                         
   3   4   1      50315.67      50994.03       715.43 o                         
   4   4   1        675.52        558.22        37.69 o                         
   5   4   1      18514.43      18365.55       309.16 o                         
   6   4   1       3140.32       2234.83        54.51 o                         
   7   4   1         27.50         29.08        26.56 o                         
   8   4   1        199.60        110.40        32.48 o                         
   9   4   1        532.31        174.92        48.91 o                         
  10   4   1       3221.45       2701.52        92.08 o                         
  11   4   1      46184.98      44411.64       783.25 o                         
  12   4   1         45.94         61.13        48.04 o                         
  13   4   1      10402.88      10299.49       202.20 o                         
  14   4   1       3634.07       3288.22       158.97 o                         
  15   4   1        157.22        201.42        55.55 o                         
  16   4   1       1712.17       1692.65       121.40 o                         
  17   4   1         12.13        109.69       102.37 o                         
  18   4   1       2618.16       2586.59       167.17 o                         
  19   4   1       1602.81       1980.56       194.20 o                         
  20   4   1        452.68        389.34        45.24 o                         
  21   4   1        748.48       1040.71        60.04 o                         
 -22   5   1       4247.11       4809.96       526.84 o                         
 -21   5   1        250.41        190.98        30.33 o                         
 -20   5   1        403.83        368.97        46.43 o                         
 -19   5   1        646.86        653.31        53.43 o                         
 -18   5   1       1824.27       2259.17       183.36 o                         
 -17   5   1       2708.08       2217.12        96.70 o                         
 -16   5   1       5984.89       6282.13       164.44 o                         
 -15   5   1        176.11        251.70        59.37 o                         
 -14   5   1       3175.47       3238.92       115.45 o                         
 -13   5   1         10.29         54.58        47.16 o                         
 -12   5   1      12954.84      14238.60       449.45 o                         
 -11   5   1      13492.78      13673.01       254.01 o                         
 -10   5   1      15951.40      14564.79       626.38 o                         
  -9   5   1      46942.68      46597.81       731.08 o                         
  -8   5   1       2060.47       2259.79        77.40 o                         
  -7   5   1      72212.55      74659.19      1396.83 o                         
  -5   5   1      33033.65      30998.12       679.64 o                         
  -4   5   1      98516.43      91639.04      2417.04 o                         
  -3   5   1       4880.17       4188.87        94.11 o                         
  -2   5   1       5966.14       5101.61       138.78 o                         
  -1   5   1      25409.58      26107.03      1547.77 o                         
   0   5   1      69382.84      67107.66      1248.79 o                         
   1   5   1       3159.09       2878.04        37.70 o                         
   2   5   1         23.52         46.73        15.73 o                         
   3   5   1        934.37        739.31        34.72 o                         
   4   5   1         25.09        135.28        19.51 o                         
   5   5   1       2662.31       2244.77       138.93 o                         
   6   5   1      43279.79      43773.69       827.81 o                         
   7   5   1      30512.05      30938.19       455.40 o                         
   8   5   1      21666.71      20853.67       322.02 o                         
   9   5   1      25587.81      27027.61       584.42 o                         
  10   5   1      29711.70      29165.06       483.88 o                         
  11   5   1       6802.08       7018.48       187.35 o                         
  12   5   1       9470.37       9128.10       179.85 o                         
  13   5   1        640.80        623.65        54.71 o                         
  14   5   1      32059.08      28798.66      1156.91 o                         
  15   5   1      13239.98      11997.48       283.28 o                         
  16   5   1       3681.14       3418.50       128.43 o                         
  17   5   1       7333.86       6593.17       379.05 o                         
  18   5   1        719.49        785.11        56.72 o                         
  19   5   1       7179.76       7694.75       515.96 o                         
  20   5   1        290.37        231.75        37.47 o                         
  21   5   1       3251.68       4176.54       196.58 o                         
 -22   6   1        288.30        342.15        69.43 o                         
 -21   6   1       3760.27       3790.71       207.14 o                         
 -20   6   1        578.70        421.55        40.04 o                         
 -19   6   1        843.24        906.04        74.65 o                         
 -18   6   1        708.94        889.30        96.22 o                         
 -17   6   1         13.86        -22.53        50.95 o                         
 -16   6   1       3380.42       3097.21       113.39 o                         
 -15   6   1         33.31         58.13        49.52 o                         
 -14   6   1        173.19        239.09        55.25 o                         
 -13   6   1       7509.27       6754.96       175.16 o                         
 -12   6   1       1518.86       1662.86        72.62 o                         
 -11   6   1       5189.52       4937.43       121.46 o                         
 -10   6   1      25035.70      24212.43       503.77 o                         
  -9   6   1       3944.07       3901.06        96.67 o                         
  -8   6   1      13791.77      13494.60       238.22 o                         
  -7   6   1       2376.02       3311.40        90.41 o                         
  -6   6   1        130.86        207.35        35.65 o                         
  -5   6   1      58472.99      53143.05      1400.07 o                         
  -4   6   1       1086.14        970.37        40.91 o                         
  -3   6   1       3335.98       2254.76        51.27 o                         
  -2   6   1       7950.04       7384.28       103.43 o                         
  -1   6   1       6023.55       5407.07       147.25 o                         
   0   6   1      13604.04      13073.53       266.78 o                         
   1   6   1        339.72        207.25        12.91 o                         
   2   6   1      58498.01      57471.77      1455.79 o                         
   3   6   1       1994.29       1563.93       147.52 o                         
   4   6   1       8614.82       8209.99       151.38 o                         
   5   6   1      40367.19      42145.50       716.01 o                         
   6   6   1       7619.59       7937.33       158.40 o                         
   7   6   1      15897.16      15041.81       222.46 o                         
   8   6   1      34248.72      34554.22       553.55 o                         
   9   6   1       3553.46       3202.86        96.34 o                         
  10   6   1       5716.45       5741.26       134.13 o                         
  11   6   1      13028.98      12385.38       259.25 o                         
  12   6   1         46.03         65.14        40.44 o                         
  13   6   1       7672.59       6925.11       210.59 o                         
  14   6   1         22.34         78.47        47.16 o                         
  15   6   1        379.25        443.68        60.61 o                         
  16   6   1      11706.67      11102.29       465.86 o                         
  17   6   1        270.29        256.81        52.19 o                         
  18   6   1       2386.60       2330.01        95.24 o                         
  19   6   1        780.31       1116.57       198.24 o                         
  20   6   1        517.15        510.71        52.12 o                         
  21   6   1       3895.43       4524.92       234.60 o                         
 -22   7   1        326.77        275.21        63.27 o                         
 -21   7   1          1.09         24.26        37.27 o                         
 -20   7   1         25.20          6.88        37.71 o                         
 -19   7   1       4573.04       4379.18       224.42 o                         
 -18   7   1       1529.98       1680.35        95.19 o                         
 -17   7   1        135.59        133.67        72.31 o                         
 -16   7   1        155.52        167.19        49.76 o                         
 -15   7   1        589.76        717.51        57.40 o                         
 -14   7   1        189.69        155.97        52.13 o                         
 -13   7   1       1215.31       1541.38        72.76 o                         
 -12   7   1        656.97        933.74        79.07 o                         
 -11   7   1         19.78         71.42        41.44 o                         
 -10   7   1       2892.53       2599.04       105.45 o                         
  -9   7   1      15379.78      15625.69       275.43 o                         
  -8   7   1       7591.67       6547.60       233.77 o                         
  -7   7   1      10062.62      10184.72       204.68 o                         
  -6   7   1       4929.28       4192.92       213.71 o                         
  -5   7   1       2555.82       2433.39        66.02 o                         
  -4   7   1       2349.74       2230.18        74.72 o                         
  -3   7   1      18395.95      14741.88       299.60 o                         
  -2   7   1       6126.03       5463.22       694.42 o                         
  -1   7   1       1194.83       1013.89        52.15 o                         
   0   7   1       2750.91       2530.27        80.19 o                         
   1   7   1         68.50        234.29        45.94 o                         
   2   7   1      14516.87      13410.47       200.36 o                         
   3   7   1       1001.23        911.50        76.04 o                         
   4   7   1      43195.48      38891.30       571.39 o                         
   5   7   1       5075.32       5349.92       120.39 o                         
   6   7   1       2640.40       2898.97        68.93 o                         
   7   7   1      13589.61      14406.85       217.64 o                         
   8   7   1        540.11        597.20        41.04 o                         
   9   7   1      19943.42      19105.13       604.29 o                         
  10   7   1        240.98        364.21        38.33 o                         
  11   7   1       1261.13       1296.41        55.87 o                         
  12   7   1       1370.50        893.39        98.03 o                         
  13   7   1       4073.18       3298.51       187.39 o                         
  14   7   1       5728.23       5424.54       401.46 o                         
  15   7   1       1704.79       1619.83        79.66 o                         
  16   7   1        105.60        124.48       129.47 o                         
  17   7   1        911.28        924.61        66.06 o                         
  18   7   1        682.90        618.71        48.87 o                         
  19   7   1       2478.85       2745.73       163.41 o                         
  20   7   1        144.78        219.53        56.70 o                         
  21   7   1        462.76        657.83        97.52 o                         
 -21   8   1       6653.08       7156.34       339.82 o                         
 -20   8   1       2711.63       2202.39       105.96 o                         
 -19   8   1        299.79        260.22        66.43 o                         
 -18   8   1       6155.61       6187.92       201.58 o                         
 -17   8   1         56.19         24.09        53.83 o                         
 -16   8   1       9346.19       9007.22       223.97 o                         
 -15   8   1        123.33        100.38        59.54 o                         
 -14   8   1        866.64        888.93        72.50 o                         
 -13   8   1       1798.34       1833.47        80.87 o                         
 -12   8   1       2706.92       2415.57       110.54 o                         
 -11   8   1       8740.75       9167.81       209.83 o                         
 -10   8   1      39113.31      38280.86       819.96 o                         
  -9   8   1       1442.60       1871.74       104.87 o                         
  -8   8   1      14814.17      13980.92       359.76 o                         
  -7   8   1       5748.48       4959.18       167.02 o                         
  -6   8   1      12478.72      14524.44       573.43 o                         
  -5   8   1      10357.31       9456.35       315.75 o                         
  -4   8   1       4754.54       5201.38       169.39 o                         
  -3   8   1       9833.47       9027.24       318.09 o                         
  -2   8   1      67911.09      64684.51      1387.53 o                         
  -1   8   1       6641.36       6342.04       251.20 o                         
   0   8   1        105.07        174.74        38.19 o                         
   1   8   1       3999.76       4336.63        96.91 o                         
   2   8   1      56360.32      58234.80      1803.14 o                         
   3   8   1      33463.07      33871.12       765.34 o                         
   4   8   1        854.44        573.00       114.19 o                         
   5   8   1      36528.20      35706.34       696.88 o                         
   6   8   1          7.42        183.53       160.93 o                         
   7   8   1      16852.87      15760.59       349.58 o                         
   8   8   1      70541.97      68588.12      1721.12 o                         
   9   8   1       2704.30       2332.06        79.17 o                         
  10   8   1      19908.16      19730.61       321.30 o                         
  11   8   1         33.92         71.04        41.04 o                         
  12   8   1        561.28        489.25        70.49 o                         
  13   8   1       4226.30       4304.00       135.34 o                         
  14   8   1       8718.81       7766.00       293.34 o                         
  15   8   1         72.60         91.94        47.76 o                         
  16   8   1      17020.53      15269.59      1074.46 o                         
  17   8   1         14.83          4.85        76.70 o                         
  18   8   1        595.45        685.68       108.66 o                         
  19   8   1        296.36        295.29        53.16 o                         
  20   8   1       1696.56       1466.55       293.69 o                         
  21   8   1       3078.07       2511.37       149.64 o                         
 -21   9   1        638.36        573.94        83.31 o                         
 -20   9   1        288.59        432.87        83.07 o                         
 -19   9   1        129.65         55.96        58.02 o                         
 -18   9   1         12.81         88.11        65.38 o                         
 -17   9   1        550.74        431.69        73.42 o                         
 -16   9   1        700.62        701.09        93.65 o                         
 -15   9   1       1298.77       1693.76       275.55 o                         
 -14   9   1       2989.14       2595.18       148.56 o                         
 -13   9   1        110.27        109.26        65.41 o                         
 -12   9   1         41.29        144.18        61.47 o                         
 -11   9   1        416.24        453.15        67.44 o                         
 -10   9   1       2889.68       2948.09       102.02 o                         
  -9   9   1       9744.00       9819.98       253.01 o                         
  -8   9   1       1391.15       1486.29        85.34 o                         
  -7   9   1       6866.43       6519.96       216.85 o                         
  -6   9   1         52.24         57.51        55.77 o                         
  -5   9   1      19610.12      20087.62       419.47 o                         
  -4   9   1          9.04         44.09        71.16 o                         
  -3   9   1       1237.45       1454.18       108.46 o                         
  -2   9   1       1730.63       2172.10       360.26 o                         
  -1   9   1       1321.29       1460.27        91.47 o                         
   0   9   1       6620.14       6443.02       188.44 o                         
   1   9   1        341.18        232.93        37.51 o                         
   2   9   1      45828.61      46301.13      1544.09 o                         
   3   9   1       6614.88       6826.56       345.88 o                         
   4   9   1      13230.10      11752.84       259.59 o                         
   5   9   1         44.71        101.59        42.50 o                         
   6   9   1        214.88        304.38        68.73 o                         
   7   9   1       1921.13       2682.80       222.07 o                         
   8   9   1        919.87        976.62        57.34 o                         
   9   9   1        464.85        631.50        52.53 o                         
  10   9   1          3.43         30.23        43.78 o                         
  11   9   1       3847.66       4170.70       134.29 o                         
  12   9   1       2387.15       2107.84        97.34 o                         
  13   9   1       1751.24       1799.92       111.28 o                         
  14   9   1         97.14         62.91        80.86 o                         
  15   9   1       1182.55       1119.31       103.24 o                         
  16   9   1          2.16         33.78        77.07 o                         
  17   9   1       1116.48        968.98       100.12 o                         
  18   9   1        497.98        749.64       175.84 o                         
  19   9   1        929.39        780.47        83.94 o                         
  20   9   1        772.65        849.16       170.88 o                         
 -21  10   1       7159.84       5942.57       276.95 o                         
 -20  10   1       3412.22       2567.19       112.89 o                         
 -19  10   1        134.04        177.19        54.69 o                         
 -18  10   1       1295.77       1291.89        92.59 o                         
 -17  10   1        811.04        658.89        67.66 o                         
 -16  10   1       3494.60       3195.91       176.53 o                         
 -15  10   1      11186.48       9955.58       279.29 o                         
 -14  10   1        518.90        558.50       106.82 o                         
 -13  10   1      38542.71      36056.84      1048.44 o                         
 -12  10   1          1.94         80.46        58.59 o                         
 -11  10   1      18022.57      15457.08       536.81 o                         
 -10  10   1       2165.33       2126.40        87.93 o                         
  -9  10   1       6585.88       6096.37       147.04 o                         
  -8  10   1      43073.84      40109.35      1044.98 o                         
  -7  10   1      29024.44      28040.26       586.70 o                         
  -6  10   1       6015.03       5660.46       194.44 o                         
  -5  10   1      41359.42      42182.31       970.17 o                         
  -4  10   1        571.29        783.25        79.90 o                         
  -3  10   1      52891.75      56857.00      1558.12 o                         
  -2  10   1      33588.96      33677.97      1052.89 o                         
  -1  10   1       7503.75       7476.56       204.72 o                         
   0  10   1       3030.04       3666.51       205.92 o                         
   1  10   1       2286.96       1576.59       167.55 o                         
   2  10   1      39401.08      40141.89      1460.35 o                         
   3  10   1      27537.15      28195.38       908.48 o                         
   4  10   1       3634.13       3727.38       143.10 o                         
   5  10   1      16939.15      17341.75       302.83 o                         
   6  10   1       3740.27       3420.81       156.36 o                         
   7  10   1       9587.10       8732.69       220.18 o                         
   8  10   1      19418.86      19617.05       485.97 o                         
   9  10   1        102.10        145.70        43.86 o                         
  10  10   1       9220.32       9035.80       289.49 o                         
  11  10   1      35776.83      33823.66       983.70 o                         
  12  10   1       3663.13       3579.11       128.01 o                         
  13  10   1      31053.57      30084.30      1418.69 o                         
  14  10   1       1667.00       1299.39        99.62 o                         
  15  10   1       2375.13       2109.41       115.14 o                         
  16  10   1       2246.97       2328.80       142.59 o                         
  17  10   1         22.74        141.70        91.62 o                         
  18  10   1       1415.59       1638.08       144.76 o                         
  19  10   1       6878.94       5759.11       241.29 o                         
  20  10   1       2360.22       2315.29       145.76 o                         
 -20  11   1        923.44        942.25        70.35 o                         
 -19  11   1        702.29        756.75        59.91 o                         
 -18  11   1        739.60        744.32        97.87 o                         
 -17  11   1        468.21        556.46        63.18 o                         
 -16  11   1         25.21         41.35        62.47 o                         
 -15  11   1        269.03        287.39        83.24 o                         
 -14  11   1       1132.72       1166.81        85.93 o                         
 -13  11   1          1.62         15.82        87.73 o                         
 -12  11   1        698.63        747.04        73.85 o                         
 -11  11   1       1638.78       1534.68        90.56 o                         
 -10  11   1      22387.95      20770.08       747.36 o                         
  -9  11   1      24800.59      24589.01       652.38 o                         
  -8  11   1       2364.64       2536.43       102.63 o                         
  -7  11   1        270.03        251.44        54.03 o                         
  -6  11   1       3021.17       3198.94       144.60 o                         
  -5  11   1       8794.52      10063.89       447.12 o                         
  -4  11   1       2969.48       3318.53       168.41 o                         
  -3  11   1       1882.07       1982.39       129.97 o                         
  -2  11   1        525.40        625.45        94.52 o                         
  -1  11   1       1988.74       2229.04        75.93 o                         
   0  11   1       2775.05       2927.59       122.12 o                         
   1  11   1        225.62        362.81        50.60 o                         
   2  11   1       5801.19       5917.02       238.63 o                         
   3  11   1       5626.46       5786.36       287.27 o                         
   4  11   1         99.34         88.83        43.83 o                         
   5  11   1        533.89        590.64        62.73 o                         
   6  11   1        104.08        111.84        51.12 o                         
   7  11   1         61.04        175.09        52.41 o                         
   8  11   1       3159.93       3127.35       107.74 o                         
   9  11   1       3297.66       3403.78       111.56 o                         
  10  11   1         60.65         99.31        50.30 o                         
  11  11   1        165.60        176.83        59.37 o                         
  12  11   1         21.90         39.41        54.51 o                         
  13  11   1        862.66       1003.99        94.82 o                         
  14  11   1        230.88        135.98        75.80 o                         
  15  11   1        602.09        603.52        95.04 o                         
  16  11   1       1802.31       1200.14       108.32 o                         
  17  11   1        225.58        305.31        52.07 o                         
  18  11   1        343.26        295.89        47.46 o                         
  19  11   1         31.84         78.39        42.37 o                         
 -19  12   1       1897.62       1664.74       104.03 o                         
 -18  12   1       1374.25       1306.52        91.42 o                         
 -17  12   1        331.35        380.22        68.75 o                         
 -16  12   1       1078.42       1201.49        78.13 o                         
 -15  12   1       2392.41       2024.45       144.45 o                         
 -14  12   1       2542.65       2274.00       171.08 o                         
 -13  12   1      31918.99      30490.36       687.93 o                         
 -12  12   1        213.90        188.16        72.90 o                         
 -11  12   1       4992.48       4625.57       132.89 o                         
 -10  12   1       2452.34       2675.30        99.26 o                         
  -9  12   1        843.46        714.66        62.44 o                         
  -8  12   1      24920.15      22861.78       802.54 o                         
  -7  12   1       5986.67       5951.40       164.68 o                         
  -6  12   1      73042.07      73472.75      2268.61 o                         
  -5  12   1      37460.82      37704.54      3121.08 o                         
  -4  12   1         36.16         34.31        41.59 o                         
  -3  12   1       8842.69       7913.03       294.43 o                         
  -2  12   1       2619.07       2550.04       149.09 o                         
  -1  12   1      53758.98      57477.97      1590.82 o                         
   0  12   1      16639.72      16953.01       368.78 o                         
   1  12   1        256.37        384.45        78.11 o                         
   2  12   1       4189.69       3661.58       105.39 o                         
   3  12   1       6027.09       6438.13       182.54 o                         
   4  12   1       3290.32       3355.51       111.10 o                         
   5  12   1      21154.06      20366.12       436.78 o                         
   6  12   1        154.29        210.20        71.67 o                         
   7  12   1       2033.34       1852.38        97.80 o                         
   8  12   1      20878.69      20743.72       507.03 o                         
   9  12   1       1831.65       1737.82        98.02 o                         
  10  12   1      18752.95      17486.56       513.93 o                         
  11  12   1       7537.50       7172.29       172.26 o                         
  12  12   1        758.66        662.80       108.30 o                         
  13  12   1      27911.19      24418.78       832.12 o                         
  14  12   1       1004.56        939.45       132.21 o                         
  15  12   1       8133.49       7010.62       200.64 o                         
  16  12   1       1577.34       1506.92        83.42 o                         
  17  12   1        344.85        420.55        50.96 o                         
  18  12   1       2116.96       1927.83       208.81 o                         
  19  12   1       2796.60       2457.26       156.71 o                         
 -19  13   1       1388.96       1104.67       104.94 o                         
 -18  13   1        880.13        814.18        67.80 o                         
 -17  13   1       1361.87       1356.82       110.99 o                         
 -16  13   1       1333.68       1274.22        98.87 o                         
 -15  13   1       1005.82       1025.97        81.63 o                         
 -14  13   1          4.03         50.38       105.83 o                         
 -13  13   1        224.75        240.10        63.55 o                         
 -12  13   1         17.60        136.67        61.61 o                         
 -11  13   1         17.42         32.02        64.18 o                         
 -10  13   1       1890.37       1967.79        94.47 o                         
  -9  13   1        144.50        167.98        54.33 o                         
  -8  13   1       8893.93       8485.88       634.39 o                         
  -7  13   1       1692.51       1772.28        97.39 o                         
  -6  13   1       6178.98       5796.31       136.31 o                         
  -5  13   1       1147.45       1322.21        91.79 o                         
  -4  13   1       3696.68       3490.89       118.75 o                         
  -3  13   1        277.87        138.11        62.11 o                         
  -2  13   1       4345.69       5643.93       343.61 o                         
  -1  13   1         69.79        189.03        83.53 o                         
   0  13   1        301.01        416.10        72.88 o                         
   1  13   1       7766.18       7938.20       181.18 o                         
   2  13   1       7499.77       7934.04       181.75 o                         
   3  13   1      11455.79      12962.61       266.18 o                         
   4  13   1        229.43        174.45        42.46 o                         
   5  13   1       6362.55       5783.35       168.83 o                         
   6  13   1      15040.08      14240.32       663.44 o                         
   7  13   1         74.23        112.01        56.10 o                         
   8  13   1       1229.38       1026.95        70.56 o                         
   9  13   1       9482.03       9490.93       255.05 o                         
  10  13   1        596.47        667.41        64.93 o                         
  11  13   1      10092.14       9843.73       435.85 o                         
  12  13   1       1927.83       1756.90       147.39 o                         
  13  13   1        268.26        257.44       103.74 o                         
  14  13   1        122.74        227.43        69.89 o                         
  15  13   1        254.53        270.13        57.64 o                         
  16  13   1         76.98        134.89        49.58 o                         
  17  13   1        182.94        241.49        50.04 o                         
  18  13   1       1326.25       1376.44       102.69 o                         
 -18  14   1       6873.14       6979.75       857.42 o                         
 -17  14   1         72.16         93.22        41.59 o                         
 -16  14   1      14266.09      13864.68       483.79 o                         
 -15  14   1       2550.52       2570.55       109.91 o                         
 -14  14   1        185.14        106.89        58.91 o                         
 -13  14   1      16821.42      15337.92       426.94 o                         
 -12  14   1       1076.96       1038.78        79.61 o                         
 -11  14   1       1665.35       1785.86        79.93 o                         
 -10  14   1      14106.48      15064.09       492.17 o                         
  -9  14   1        636.84        797.53        62.23 o                         
  -8  14   1       2016.64       2073.40        94.03 o                         
  -7  14   1       4529.43       4425.54       185.64 o                         
  -6  14   1       6317.86       6974.73       162.47 o                         
  -5  14   1       4859.64       4809.35       122.73 o                         
  -4  14   1        584.69        673.19        55.26 o                         
  -3  14   1      21515.05      22529.27       554.72 o                         
  -2  14   1      43058.50      40873.49      1255.08 o                         
  -1  14   1      23063.91      25064.66       825.30 o                         
   0  14   1      19804.80      19732.05       490.72 o                         
   1  14   1        833.42        964.15        65.08 o                         
   2  14   1      24344.04      26555.57       493.60 o                         
   3  14   1      10207.36      10166.61       266.47 o                         
   4  14   1         62.30        111.95        42.31 o                         
   5  14   1      10571.63      10297.31       263.07 o                         
   6  14   1       1958.24       2076.64       104.36 o                         
   7  14   1       1548.77       1174.55       102.71 o                         
   8  14   1      13299.98      12029.26       286.00 o                         
   9  14   1        321.55        351.92        76.20 o                         
  10  14   1      13815.06      13352.20       387.03 o                         
  11  14   1        403.54        411.49        98.95 o                         
  12  14   1        287.43        167.24        97.81 o                         
  13  14   1       4180.50       4227.25       249.36 o                         
  14  14   1        338.94        389.43        57.04 o                         
  15  14   1       3119.11       3455.41       385.77 o                         
  16  14   1       3858.25       4000.40       159.13 o                         
  17  14   1       1346.23       1389.15        81.84 o                         
 -17  15   1       2432.77       2320.52       162.01 o                         
 -16  15   1        409.92        465.63        77.86 o                         
 -15  15   1        437.28        425.82        56.61 o                         
 -14  15   1        205.55        278.42        57.01 o                         
 -13  15   1        239.63        308.31        46.12 o                         
 -12  15   1       4608.69       4334.34       208.95 o                         
 -11  15   1       1710.06       1853.56        95.41 o                         
 -10  15   1       1212.54       1197.51        67.94 o                         
  -9  15   1       2122.59       2281.61       105.27 o                         
  -8  15   1         28.29         81.30        52.92 o                         
  -7  15   1      17346.01      16340.38       477.72 o                         
  -6  15   1       2923.43       3065.69        99.91 o                         
  -5  15   1       5888.99       6201.73       162.88 o                         
  -4  15   1       2325.00       2618.05        99.08 o                         
  -3  15   1       5002.71       5175.65       128.55 o                         
  -2  15   1       2859.60       3033.19       171.85 o                         
  -1  15   1      10437.62      11463.26       275.37 o                         
   0  15   1          3.38         46.09        49.65 o                         
   1  15   1       2139.17       2450.60       101.34 o                         
   2  15   1       1379.62       1369.14        74.86 o                         
   3  15   1       1333.87       1434.58        73.12 o                         
   4  15   1       1635.06       1723.32       107.47 o                         
   5  15   1       3219.54       3501.14       128.64 o                         
   6  15   1       1425.44       1487.21        79.04 o                         
   7  15   1       2783.61       2901.34       108.94 o                         
   8  15   1          6.84         74.36        64.86 o                         
   9  15   1       9578.71       8599.64       332.58 o                         
  10  15   1          6.26         56.74        50.97 o                         
  11  15   1       6523.87       5462.69       268.83 o                         
  12  15   1       1994.30       2066.17       102.29 o                         
  13  15   1       3264.82       2874.65       254.06 o                         
  14  15   1         12.84         37.12        57.69 o                         
  15  15   1        403.07        466.75        76.42 o                         
  16  15   1       1163.10       1552.62       133.77 o                         
  17  15   1        469.65        352.17        70.52 o                         
 -17  16   1        187.60        320.54        65.29 o                         
 -16  16   1       7182.73       6819.17       789.97 o                         
 -15  16   1        513.11        517.68        61.49 o                         
 -14  16   1        258.04        211.93        52.53 o                         
 -13  16   1       4313.39       4256.36       163.61 o                         
 -12  16   1         19.89         66.45        39.32 o                         
 -11  16   1       4783.06       4935.30       211.57 o                         
 -10  16   1       4361.04       4247.92       168.12 o                         
  -9  16   1        134.15        110.51        45.22 o                         
  -8  16   1       2148.98       2196.79        85.27 o                         
  -7  16   1       1373.48       1137.27        78.56 o                         
  -6  16   1         20.78         63.35        64.19 o                         
  -5  16   1        624.71        587.03        58.11 o                         
  -4  16   1       5108.68       5108.62       167.71 o                         
  -3  16   1      30418.23      32541.35       640.32 o                         
  -2  16   1        862.74        854.73        57.36 o                         
  -1  16   1         31.07         13.04        43.62 o                         
   0  16   1        991.74       1095.18        75.66 o                         
   1  16   1       1041.20       1266.39        78.93 o                         
   2  16   1      49328.84      55500.87      1378.24 o                         
   3  16   1      23728.22      25449.80       485.27 o                         
   4  16   1        222.86        273.49        56.85 o                         
   5  16   1      14658.57      14913.67       413.50 o                         
   6  16   1        320.42        272.05        69.15 o                         
   7  16   1      11245.97      10901.63       391.55 o                         
   8  16   1       7055.92       7181.11       178.96 o                         
   9  16   1          1.09         29.21        60.46 o                         
  10  16   1        672.76        629.11        68.82 o                         
  11  16   1        598.66        486.65        83.78 o                         
  12  16   1       3935.32       4039.85       300.64 o                         
  13  16   1        143.59        173.91        49.52 o                         
  14  16   1        211.81        291.73        57.25 o                         
  15  16   1       1543.89       1596.52       286.03 o                         
  16  16   1       4646.55       4370.08       222.24 o                         
 -15  17   1         69.54         99.41        54.34 o                         
 -14  17   1       4675.03       4314.92       127.98 o                         
 -13  17   1        116.36        136.63        45.59 o                         
 -12  17   1       1360.88       1432.20        70.04 o                         
 -11  17   1         67.30         82.83        37.86 o                         
 -10  17   1       4472.97       4203.79       123.82 o                         
  -9  17   1       7294.11       7341.95       208.19 o                         
  -8  17   1       1273.34       1168.04        68.67 o                         
  -7  17   1       1456.88       1475.97        83.37 o                         
  -6  17   1        380.85        515.27        58.20 o                         
  -5  17   1       4426.63       4894.60       111.38 o                         
  -4  17   1       4484.35       4181.00       146.18 o                         
  -3  17   1        197.52        237.70        63.21 o                         
  -2  17   1       1096.80       1181.91        75.30 o                         
  -1  17   1       3339.08       3407.22       123.24 o                         
   0  17   1         20.11         88.26        49.76 o                         
   1  17   1       1554.33       1525.98        96.72 o                         
   2  17   1       2664.82       2616.82       122.43 o                         
   3  17   1        285.81        236.10        78.27 o                         
   4  17   1       6134.28       6265.41       206.14 o                         
   5  17   1         12.05         60.97        41.96 o                         
   6  17   1        688.89        763.29        79.71 o                         
   7  17   1       1705.72       1330.96       143.54 o                         
   8  17   1        873.89        856.38        92.87 o                         
   9  17   1       2975.32       3100.29       104.74 o                         
  10  17   1       2979.81       2697.92       153.68 o                         
  11  17   1         27.84         82.32        41.83 o                         
  12  17   1       4351.98       4489.14       266.12 o                         
  13  17   1          2.09        -48.65        48.65 o                         
  14  17   1       7667.29       8399.47       379.09 o                         
 -14  18   1        419.66        295.95        61.69 o                         
 -13  18   1       2362.78       2195.06        85.00 o                         
 -12  18   1        107.70        139.19        38.35 o                         
 -11  18   1       1446.34       1415.33        66.09 o                         
 -10  18   1       2627.03       2666.85        83.40 o                         
  -9  18   1          3.34         24.28        36.05 o                         
  -8  18   1        952.39        868.84        51.46 o                         
  -7  18   1        568.09        544.59        56.73 o                         
  -6  18   1       2612.31       2353.68       214.41 o                         
  -5  18   1         20.04         35.45        49.07 o                         
  -4  18   1        159.67        254.15        43.71 o                         
  -3  18   1       1480.34       1468.15        73.24 o                         
  -2  18   1        191.60        319.13        43.53 o                         
  -1  18   1       4019.69       4133.56       111.70 o                         
   0  18   1       4076.46       4201.07       112.78 o                         
   1  18   1        331.86        351.40        45.52 o                         
   2  18   1       3991.79       4756.20       130.72 o                         
   3  18   1       3490.09       3852.39       130.25 o                         
   4  18   1        240.08        114.35        62.55 o                         
   5  18   1       3103.70       2911.15       176.34 o                         
   6  18   1          0.62         12.39        53.93 o                         
   7  18   1        331.39        353.13        69.06 o                         
   8  18   1       2528.67       3054.70       151.06 o                         
   9  18   1         12.14         70.93        40.12 o                         
  10  18   1        116.98        172.32        47.75 o                         
  11  18   1       1058.68       1135.76       158.91 o                         
  12  18   1       1451.41       1478.01        96.64 o                         
  13  18   1        327.15        333.91        65.29 o                         
 -11  19   1        165.55        103.94        37.77 o                         
 -10  19   1        148.32        183.02        36.50 o                         
  -9  19   1       3983.27       3302.99       142.62 o                         
  -8  19   1       3205.17       3431.30       152.30 o                         
  -7  19   1       3645.04       3858.84       147.37 o                         
  -6  19   1        212.62        197.89        49.76 o                         
  -5  19   1       3081.79       3228.05       130.91 o                         
  -4  19   1        273.81        332.55        51.31 o                         
  -3  19   1       1581.07       1812.99       151.66 o                         
  -2  19   1       1902.71       2249.65       156.21 o                         
  -1  19   1       7486.03       8574.25       310.56 o                         
   0  19   1       1786.04       1702.79       129.46 o                         
   1  19   1       4521.53       5238.15       220.60 o                         
   2  19   1       5345.31       5731.42       322.04 o                         
   3  19   1        370.01        479.58        68.04 o                         
   4  19   1       5722.45       5889.89       163.90 o                         
   5  19   1         76.68         41.49        48.33 o                         
   6  19   1       1999.64       2142.94        90.44 o                         
   7  19   1       4455.27       4579.46       141.68 o                         
   8  19   1        242.63        330.77        50.37 o                         
   9  19   1       5902.31       7107.40       386.83 o                         
  10  19   1       1875.80       2023.72        95.52 o                         
  11  19   1        116.93        115.63        39.16 o                         
  12  19   1       1012.15        352.32        64.84 o                         
 -11  20   1        337.40        391.39        73.36 o                         
 -10  20   1       4290.86       4919.14       182.47 o                         
  -9  20   1        166.86        222.76        40.38 o                         
  -8  20   1         34.93         62.85        37.78 o                         
  -7  20   1        357.38        500.16        55.77 o                         
  -6  20   1       1301.75       1609.24       102.39 o                         
  -5  20   1        670.78        780.92        80.08 o                         
  -4  20   1        805.25        900.66        62.67 o                         
  -3  20   1        614.97        640.40        54.92 o                         
  -2  20   1        488.10        745.11        51.51 o                         
  -1  20   1         10.35         36.30        32.96 o                         
   0  20   1       3736.71       3728.91        97.84 o                         
   1  20   1         16.40         20.77        36.20 o                         
   2  20   1         10.23         63.01        38.62 o                         
   3  20   1       2192.44       2358.62        91.81 o                         
   4  20   1       2687.70       3483.03       159.08 o                         
   5  20   1         14.96         62.71        39.75 o                         
   6  20   1       2020.14       2050.81        77.61 o                         
   7  20   1        201.37        252.54        44.40 o                         
   8  20   1         26.05         49.64        45.65 o                         
   9  20   1        949.67       1007.30        78.30 o                         
  10  20   1        107.04         56.15        60.11 o                         
  11  20   1        386.22        393.29        66.75 o                         
 -10  21   1        335.37        253.55        60.53 o                         
  -9  21   1       2929.45       2844.51       169.23 o                         
  -8  21   1       1376.13       1559.75        88.75 o                         
  -7  21   1        623.18        598.92        79.10 o                         
  -6  21   1        176.11        111.57        34.64 o                         
  -5  21   1         51.51         61.25        43.32 o                         
  -4  21   1       2152.24       2505.98       122.98 o                         
  -3  21   1        605.88        544.57        71.17 o                         
  -2  21   1        254.87        186.60        57.76 o                         
  -1  21   1       5463.66       6127.65       158.92 o                         
   0  21   1        177.28        183.11        35.40 o                         
   1  21   1       6696.81       6944.37       279.43 o                         
   2  21   1       3472.43       3692.06       211.87 o                         
   3  21   1        227.93        288.11        49.65 o                         
   4  21   1       2085.47       2239.50        77.92 o                         
   5  21   1       2666.87       2924.95       105.80 o                         
   6  21   1       2538.64       2627.33        99.95 o                         
   7  21   1       8244.71       9489.50       282.32 o                         
   8  21   1        216.65        142.76        66.64 o                         
   9  21   1       1354.09       1298.02       105.51 o                         
  10  21   1        607.79        515.35        72.77 o                         
  -8  22   1        291.95        349.51        61.47 o                         
  -7  22   1         10.25         39.91        55.08 o                         
  -6  22   1          3.46          6.43        40.05 o                         
  -5  22   1        225.02        165.08        46.96 o                         
  -4  22   1        184.88        124.83        39.54 o                         
  -3  22   1        379.70        348.37        47.42 o                         
  -2  22   1       1053.36       1140.39        67.86 o                         
  -1  22   1        118.95         99.11        34.62 o                         
   0  22   1        179.73         89.92        30.24 o                         
   1  22   1        169.84        216.04        33.90 o                         
   2  22   1          4.09          4.46        28.00 o                         
   3  22   1       1184.07       1040.70        62.03 o                         
   4  22   1        202.99        171.28        43.86 o                         
   5  22   1        181.57        237.86        65.40 o                         
   6  22   1        206.65        201.02        59.89 o                         
   7  22   1          0.48         38.28        48.39 o                         
  -4  23   1       4966.78       4963.38       235.63 o                         
  -3  23   1         10.51         56.71        50.64 o                         
  -2  23   1       6473.97       6662.50       302.36 o                         
  -1  23   1       2020.44       1770.87       120.87 o                         
   0  23   1         12.43         95.80        76.27 o                         
 -23   0   2        211.36        166.07        52.73 o                         
 -22   0   2         54.32        121.50        50.21 o                         
 -21   0   2       4353.88       4701.04       297.34 o                         
 -20   0   2       3650.18       4006.05       188.25 o                         
 -19   0   2      23241.70      23867.26       761.09 o                         
 -18   0   2       8418.47       8526.20       359.34 o                         
 -17   0   2       2289.12       1929.49       437.25 o                         
 -16   0   2      31157.04      33018.37       815.28 o                         
 -15   0   2      19435.59      21168.19       971.81 o                         
 -14   0   2      63744.66      62057.08      1726.67 o                         
 -13   0   2      21299.34      23118.17      1417.61 o                         
 -12   0   2      45084.46      40520.39      1215.36 o                         
 -11   0   2      23424.46      25963.62      1076.47 o                         
 -10   0   2      33692.24      36410.94      2797.69 o                         
  -9   0   2       4668.25       5315.86       189.57 o                         
  -7   0   2      36796.72      29519.12      1092.49 o                         
  -6   0   2       3772.80       3406.29        95.92 o                         
  -5   0   2       6333.95       4573.84       323.45 o                         
  -4   0   2        237.62        131.04        28.23 o                         
  -3   0   2       8710.12       9420.10       193.90 o                         
  -2   0   2      26514.48      26192.95       397.52 o                         
  -1   0   2      42819.29      42109.44       400.05 o                         
   0   0   2     167481.70     175002.44      4585.38 o                         
   1   0   2       1906.24       2748.37       182.65 o                         
   2   0   2      42758.06      42836.46       599.96 o                         
   3   0   2       2977.14       2963.01       102.75 o                         
   4   0   2      87679.97      79305.56      1196.37 o                         
   5   0   2       4970.12       5962.09       397.26 o                         
   6   0   2     243077.11     236641.78      3552.50 o                         
   7   0   2      13683.12      15023.10       410.87 o                         
   8   0   2      32979.24      33606.02       919.40 o                         
   9   0   2      46920.00      46070.11      1788.89 o                         
  10   0   2      18687.98      20878.53       881.37 o                         
  11   0   2       4029.85       4011.04       187.11 o                         
  12   0   2       4227.14       4423.27       173.35 o                         
  13   0   2      13083.75      12334.93       305.83 o                         
  14   0   2      12382.46       8827.42       442.85 o                         
  15   0   2       5197.52       5129.07       204.81 o                         
  16   0   2        113.26        201.74       146.63 o                         
  17   0   2         22.28         40.46        83.16 o                         
  18   0   2      14125.57      14597.36       449.90 o                         
  19   0   2         46.17        141.99       140.19 o                         
  20   0   2        538.15        682.30       171.35 o                         
  21   0   2       2864.44       2966.46       400.33 o                         
 -23   1   2         12.75         26.01        26.99 o                         
 -22   1   2        112.49        134.06        35.37 o                         
 -21   1   2         12.91         35.15        43.21 o                         
 -20   1   2         98.39        123.10        53.45 o                         
 -19   1   2         54.87        109.68        70.50 o                         
 -18   1   2        726.51        688.36       112.97 o                         
 -17   1   2        360.13        392.49        71.98 o                         
 -16   1   2       1419.41       1433.97       105.38 o                         
 -15   1   2       3820.09       3226.44       139.90 o                         
 -14   1   2         22.90         12.49        58.40 o                         
 -13   1   2          2.39         70.15        57.28 o                         
 -12   1   2       3434.94       3566.36       127.93 o                         
 -11   1   2      21170.69      19777.50       478.31 o                         
 -10   1   2       4806.83       5189.56       163.15 o                         
  -9   1   2       3698.94       4943.64       186.54 o                         
  -8   1   2      37353.20      33265.55      1725.84 o                         
  -7   1   2         74.74         91.88        20.52 o                         
  -6   1   2         79.91         78.24        22.17 o                         
  -5   1   2       7670.57       8519.83       284.88 o                         
  -4   1   2        203.65        141.28        18.13 o                         
  -3   1   2          8.61         21.33        13.40 o                         
  -2   1   2      13482.71      13926.52       219.42 o                         
  -1   1   2       7425.29       6307.50        45.19 o                         
   0   1   2       1464.51       1550.73        20.70 o                         
   1   1   2        902.83        697.90        36.66 o                         
   2   1   2       8095.75       7620.28        74.72 o                         
   3   1   2      35704.58      35649.65       355.85 o                         
   4   1   2       1348.20       1356.63        24.67 o                         
   5   1   2      17453.16      16231.03       221.63 o                         
   6   1   2       2603.20       2178.06       111.69 o                         
   7   1   2         76.65        204.52        27.03 o                         
   8   1   2       3708.86       3579.02        86.22 o                         
   9   1   2       4361.88       4293.43       144.67 o                         
  10   1   2       3034.31       2967.92        94.20 o                         
  11   1   2        227.22        337.45        49.73 o                         
  12   1   2         24.26         91.77        41.59 o                         
  13   1   2        337.53        211.37        48.12 o                         
  14   1   2         72.35        135.70        49.67 o                         
  15   1   2        344.51        401.34        55.96 o                         
  16   1   2       2415.18       2685.45       181.60 o                         
  17   1   2        394.08        393.40        61.33 o                         
  18   1   2         17.92         56.24        47.28 o                         
  19   1   2        768.27        800.01        58.54 o                         
  20   1   2         31.90         91.50        43.17 o                         
  21   1   2        134.72        151.73        37.86 o                         
 -23   2   2       1697.36       1677.07        77.98 o                         
 -22   2   2       1414.40       1576.17       137.12 o                         
 -21   2   2       3998.66       4172.57       230.09 o                         
 -20   2   2        828.45        902.17        68.48 o                         
 -19   2   2       9750.00       9521.26       396.72 o                         
 -18   2   2       5422.85       5605.21       193.70 o                         
 -17   2   2       2568.83       2546.83       129.85 o                         
 -16   2   2      20011.52      22545.69       511.06 o                         
 -15   2   2       3703.89       3871.38       150.85 o                         
 -14   2   2      20596.88      21211.07       472.78 o                         
 -13   2   2      36959.75      37649.27       764.87 o                         
 -12   2   2       1129.67       1238.09        72.50 o                         
 -11   2   2      12817.00      15585.99       469.85 o                         
 -10   2   2      31565.98      33684.25       727.08 o                         
  -9   2   2       1472.10       1246.45        81.35 o                         
  -8   2   2     110631.59     104189.34      2712.70 o                         
  -7   2   2        312.80        424.63        35.98 o                         
  -6   2   2       2791.66       3566.46       114.46 o                         
  -5   2   2        195.81        282.49        41.79 o                         
  -4   2   2      12474.31      14605.62       700.46 o                         
  -3   2   2       2239.79       2218.87        46.38 o                         
  -2   2   2       6603.31       7095.59        88.87 o                         
  -1   2   2      26207.16      26968.71       284.40 o                         
   0   2   2      63749.27      64793.82       644.40 o                         
   1   2   2       7251.62       7330.54        72.01 o                         
   2   2   2       4803.65       5092.46       113.92 o                         
   3   2   2      43632.40      44823.75       445.21 o                         
   4   2   2      26265.43      26288.87       277.69 o                         
   5   2   2     109031.45     101509.41      1127.05 o                         
   6   2   2      33514.77      33058.57       416.76 o                         
   7   2   2      17173.53      18316.11       327.97 o                         
   8   2   2        172.90        277.88        39.61 o                         
   9   2   2         11.62         36.59        43.16 o                         
  10   2   2      12134.98      12119.69       250.04 o                         
  11   2   2       3442.14       2782.21        88.19 o                         
  12   2   2        637.63        485.04        52.45 o                         
  13   2   2       9947.14      10015.62       244.57 o                         
  14   2   2        254.63        158.47        53.55 o                         
  15   2   2       2532.87       2805.82        88.25 o                         
  16   2   2       3606.58       3781.13       300.85 o                         
  17   2   2        616.00       1015.64       331.27 o                         
  18   2   2      13408.78      14044.28       812.41 o                         
  19   2   2       3410.32       3723.56       372.01 o                         
  20   2   2         47.73         20.33        40.54 o                         
  21   2   2       3266.11       3704.07       147.03 o                         
 -23   3   2         36.14         82.06        29.36 o                         
 -22   3   2        688.94        658.46        75.01 o                         
 -21   3   2        153.44        213.61        39.94 o                         
 -20   3   2         34.21         72.76        49.81 o                         
 -19   3   2        326.29        311.06        75.54 o                         
 -18   3   2        223.45        164.76        55.04 o                         
 -17   3   2        428.68        388.36        99.52 o                         
 -16   3   2       1036.29        953.59        91.94 o                         
 -15   3   2        429.14        805.75       109.52 o                         
 -14   3   2      14723.41      13566.95       330.76 o                         
 -13   3   2       5620.27       6022.26       157.22 o                         
 -12   3   2       7832.02       7597.44       204.12 o                         
 -11   3   2      27815.20      26129.88       534.80 o                         
 -10   3   2        584.05        560.18        86.70 o                         
  -9   3   2       4156.52       3928.09       138.84 o                         
  -8   3   2       4127.84       4146.81       111.38 o                         
  -6   3   2        799.61       1109.78       111.19 o                         
  -5   3   2        205.78        408.67        31.85 o                         
  -4   3   2      33307.50      36632.41      1105.23 o                         
  -3   3   2       1560.07       1656.89        69.54 o                         
  -2   3   2      48857.61      48164.56       941.82 o                         
  -1   3   2      12200.12      11556.65       128.97 o                         
   0   3   2      23097.17      22506.22       168.48 o                         
   1   3   2      49542.12      51439.41       795.68 o                         
   2   3   2        122.96        127.67        14.19 o                         
   3   3   2      64165.89      62515.48      1247.45 o                         
   4   3   2      38775.43      37373.29       455.64 o                         
   5   3   2      26471.00      26270.16       314.11 o                         
   6   3   2        329.14        221.58        27.93 o                         
   7   3   2       3800.40       3104.14        78.22 o                         
   8   3   2      27621.83      25532.32       573.69 o                         
   9   3   2         62.48        164.79        70.03 o                         
  10   3   2       1130.43       1349.19        67.43 o                         
  11   3   2       5978.56       4662.22       180.63 o                         
  12   3   2      13873.50      13098.02       306.12 o                         
  13   3   2        797.07        767.97        65.05 o                         
  14   3   2        975.07        937.01        58.94 o                         
  15   3   2       1741.22       1835.45       111.92 o                         
  16   3   2       5678.27       5774.02       216.36 o                         
  17   3   2       3218.80       3096.91       192.62 o                         
  18   3   2         37.00         93.33        47.97 o                         
  19   3   2       4391.40       4671.49       235.04 o                         
  20   3   2       2117.67       2241.56       180.21 o                         
  21   3   2         29.94         73.98        68.80 o                         
 -23   4   2       3296.36       2790.00       178.65 o                         
 -22   4   2       1295.47       1387.14        44.43 o                         
 -21   4   2        710.26        671.61        45.63 o                         
 -20   4   2        166.19        128.20        55.00 o                         
 -19   4   2       2725.45       2682.37       118.22 o                         
 -18   4   2      11703.39      10751.02       375.66 o                         
 -17   4   2         24.21         67.98        85.58 o                         
 -16   4   2       8907.98       9464.85       267.05 o                         
 -15   4   2        986.07        868.00        84.37 o                         
 -14   4   2       1335.80       1324.85        78.20 o                         
 -13   4   2      15655.10      15495.59       317.98 o                         
 -12   4   2        371.18        481.46        47.79 o                         
 -11   4   2       1304.55       1644.56       149.16 o                         
 -10   4   2      18569.33      21672.07       628.25 o                         
  -9   4   2      15976.91      15313.05       383.09 o                         
  -8   4   2      41759.47      45969.86       919.63 o                         
  -6   4   2      16497.84      13847.97       468.26 o                         
  -5   4   2      83568.31      84176.18      2000.60 o                         
  -4   4   2       5219.09       5189.35       135.59 o                         
  -3   4   2     173960.16     175262.38      3724.20 o                         
  -2   4   2       8513.24       8191.06        97.75 o                         
  -1   4   2      60190.14      58150.26       818.87 o                         
   0   4   2      87781.20      84639.88       657.61 o                         
   1   4   2      10188.27       8716.35        91.24 o                         
   2   4   2      71695.98      67509.71       695.90 o                         
   3   4   2       1975.08       1730.65        44.78 o                         
   4   4   2       1326.63       1284.87        32.76 o                         
   5   4   2       6633.10       7780.08       190.66 o                         
   6   4   2         49.51        111.85        26.63 o                         
   7   4   2      16581.87      18012.43       407.46 o                         
   8   4   2        778.58        711.43        49.89 o                         
   9   4   2      12043.22      11370.76       338.02 o                         
  10   4   2       6594.89       7419.41       147.53 o                         
  11   4   2       1027.11        987.69        54.76 o                         
  12   4   2        855.36        783.70        55.65 o                         
  13   4   2       3457.69       3339.16       115.92 o                         
  14   4   2       1343.03       1375.16        78.06 o                         
  15   4   2      11969.86      11620.18       360.23 o                         
  16   4   2       9640.01       9497.08       397.90 o                         
  17   4   2        161.12         93.24        94.09 o                         
  18   4   2       7471.98       8345.22       527.08 o                         
  19   4   2       1900.12       2211.38       100.13 o                         
  20   4   2       3207.16       3928.03       446.26 o                         
  21   4   2       4795.46       5508.47       307.65 o                         
 -22   5   2         87.95        151.03        30.04 o                         
 -21   5   2          4.63         18.52        33.71 o                         
 -20   5   2       6306.81       6023.38       337.99 o                         
 -19   5   2        847.24       1023.19        65.40 o                         
 -18   5   2         10.98         34.35        67.36 o                         
 -17   5   2         37.95         48.56        81.79 o                         
 -16   5   2       3818.51       3650.15       148.95 o                         
 -15   5   2      39908.25      38549.33       711.67 o                         
 -14   5   2      31995.43      30997.93       582.33 o                         
 -13   5   2       1798.47       1756.28        83.43 o                         
 -12   5   2       3511.42       3797.81       106.08 o                         
 -11   5   2       6702.22       7032.54       151.77 o                         
 -10   5   2       1929.38       1926.53       122.43 o                         
  -9   5   2       1241.98       1092.59        74.47 o                         
  -8   5   2       8885.79       8151.45       192.00 o                         
  -7   5   2       4412.57       5773.85       216.26 o                         
  -6   5   2      14159.86      13017.15       491.79 o                         
  -5   5   2      14941.71      15357.21       363.66 o                         
  -4   5   2      18990.34      18264.88       484.72 o                         
  -3   5   2        416.00        294.21        34.16 o                         
  -2   5   2      28379.35      27452.35       457.35 o                         
  -1   5   2      46825.77      47128.62       663.87 o                         
   0   5   2       9309.95       8076.65        80.22 o                         
   1   5   2      66788.21      65424.44       751.15 o                         
   2   5   2      10967.47       9283.14       217.70 o                         
   3   5   2      47550.26      47821.78       620.39 o                         
   4   5   2     123106.36     125107.64      1942.82 o                         
   5   5   2       1693.80       1711.04        69.70 o                         
   6   5   2       5838.15       5412.15        92.52 o                         
   7   5   2      17402.87      16807.35       228.63 o                         
   8   5   2      11878.23      11729.52       194.18 o                         
   9   5   2       1182.56       1418.86        61.35 o                         
  10   5   2      17711.22      17450.56       433.53 o                         
  11   5   2       3466.91       3446.15        94.25 o                         
  12   5   2      26643.88      25554.38       488.48 o                         
  13   5   2       6450.74       7096.77       176.82 o                         
  14   5   2      15812.78      14354.34       482.18 o                         
  15   5   2        727.16        920.73        80.09 o                         
  16   5   2       1382.67       1517.51       153.77 o                         
  17   5   2       9744.16       9316.68       653.11 o                         
  18   5   2         56.63        135.71        42.44 o                         
  19   5   2       9993.82      11550.07       784.39 o                         
  20   5   2       5001.69       5799.83       509.55 o                         
  21   5   2          7.11         41.68        41.89 o                         
 -22   6   2        280.68        155.86        47.71 o                         
 -21   6   2         22.36         -2.35        37.73 o                         
 -20   6   2        287.13        360.02        43.25 o                         
 -19   6   2       2376.52       2367.42        92.56 o                         
 -18   6   2       6790.45       6286.49       307.03 o                         
 -17   6   2        334.53        343.81        57.70 o                         
 -16   6   2       1862.38       1950.01       123.07 o                         
 -15   6   2        341.76        395.62        62.64 o                         
 -14   6   2       3974.32       3755.22       161.51 o                         
 -13   6   2       2405.69       2193.16       100.91 o                         
 -12   6   2      17440.43      17709.17       321.67 o                         
 -11   6   2      17009.10      17573.81       337.76 o                         
 -10   6   2       4384.91       5077.48       282.70 o                         
  -9   6   2       2156.77       2456.29        82.03 o                         
  -8   6   2      17409.10      18381.97       448.57 o                         
  -7   6   2          4.72         34.36        73.41 o                         
  -6   6   2      14658.46      14187.50       425.76 o                         
  -4   6   2       9392.85       8789.86       185.90 o                         
  -3   6   2      10614.74      10900.98       196.30 o                         
  -2   6   2       7309.87       7284.25       129.99 o                         
  -1   6   2      42067.12      39437.18       728.78 o                         
   0   6   2      48842.73      46313.64       772.58 o                         
   1   6   2       7298.17       6686.72        70.02 o                         
   2   6   2       9588.48       9615.16       113.09 o                         
   3   6   2       5807.46       5330.86        70.64 o                         
   4   6   2       4283.55       4606.81        72.14 o                         
   5   6   2        259.34        380.65        37.17 o                         
   6   6   2       1991.11       1933.97        50.36 o                         
   7   6   2       2317.90       2293.19        55.84 o                         
   8   6   2      13920.30      15267.39       450.90 o                         
   9   6   2       2741.58       2337.06        66.72 o                         
  10   6   2      14904.77      13884.04       342.06 o                         
  11   6   2        519.90        651.83        49.45 o                         
  12   6   2        150.70        322.25        51.85 o                         
  13   6   2       1037.79       1121.68        70.43 o                         
  14   6   2       4324.78       4183.16       128.56 o                         
  15   6   2      12939.60      12316.05       922.66 o                         
  16   6   2      12139.57      10962.94       604.68 o                         
  17   6   2        110.20         97.99        49.62 o                         
  18   6   2       5436.95       6145.36       366.41 o                         
  19   6   2        219.70        299.37        44.07 o                         
  20   6   2        137.71         71.58        44.80 o                         
  21   6   2       2716.60       2674.01       411.66 o                         
 -22   7   2       3949.96       3151.17       183.22 o                         
 -21   7   2       1544.40       1522.78        71.22 o                         
 -20   7   2       7570.27       7304.71       318.53 o                         
 -19   7   2         93.02         41.13        34.53 o                         
 -18   7   2       1389.70       1440.12        99.59 o                         
 -17   7   2       9699.71       9647.68       264.49 o                         
 -16   7   2       6221.39       5478.80       153.85 o                         
 -15   7   2       2239.63       1983.17        95.35 o                         
 -14   7   2       8745.11       8994.56       218.44 o                         
 -13   7   2       7711.07       7702.22       175.12 o                         
 -12   7   2      15101.80      16958.09       310.00 o                         
 -11   7   2      21309.91      22042.12       382.71 o                         
 -10   7   2       1389.16       1070.28       124.38 o                         
  -9   7   2       7455.93       7255.46       149.14 o                         
  -8   7   2        190.88        274.06        60.61 o                         
  -7   7   2      18745.08      22475.68       662.05 o                         
  -6   7   2      11584.49      11285.25       295.32 o                         
  -5   7   2       1508.66       1080.68        91.82 o                         
  -4   7   2      14665.09      15176.97       229.62 o                         
  -3   7   2      17700.29      16236.30       240.55 o                         
  -2   7   2       2788.64       2361.96        50.32 o                         
  -1   7   2        116.95        174.23        23.27 o                         
   0   7   2       9541.05      10197.73       208.30 o                         
   1   7   2      65149.87      59014.26       842.01 o                         
   2   7   2      28576.82      26289.69       278.83 o                         
   3   7   2       1106.25       1133.55        34.29 o                         
   4   7   2      36291.63      36839.47       727.63 o                         
   5   7   2        247.70        193.95        28.67 o                         
   6   7   2      41692.74      43959.24       820.01 o                         
   7   7   2      22824.24      22147.23       367.94 o                         
   8   7   2      31691.11      29163.87       911.81 o                         
   9   7   2      24728.78      24157.95       352.60 o                         
  10   7   2        400.55        453.83        44.20 o                         
  11   7   2        401.61         95.35        50.47 o                         
  12   7   2       4941.80       4529.44       205.87 o                         
  13   7   2      14234.10      13157.58       520.08 o                         
  14   7   2      16184.99      15406.85       449.08 o                         
  15   7   2       2169.24       2079.26       109.31 o                         
  16   7   2        819.30        849.38        79.09 o                         
  17   7   2       5870.56       5404.22       262.71 o                         
  18   7   2         25.57        111.28        45.88 o                         
  19   7   2       8998.32      11717.11       530.94 o                         
  20   7   2       2443.04       2447.49       119.91 o                         
 -22   8   2       1000.26        969.98        91.76 o                         
 -21   8   2       2921.93       2524.26       271.53 o                         
 -20   8   2       1489.25       1411.78        94.66 o                         
 -19   8   2        160.65        166.53        65.96 o                         
 -18   8   2        225.62        230.51        74.66 o                         
 -17   8   2        321.03        224.55       117.55 o                         
 -16   8   2       3825.71       3682.59       143.29 o                         
 -15   8   2       1148.77        986.47        74.25 o                         
 -14   8   2       1475.02       1631.05        85.79 o                         
 -13   8   2       1956.59       1664.56       126.40 o                         
 -12   8   2       1020.91       1018.29        69.11 o                         
 -11   8   2       7743.61       7357.42       317.63 o                         
 -10   8   2       1826.88       2312.61       169.55 o                         
  -9   8   2       3008.82       2598.77        99.81 o                         
  -8   8   2      29311.20      26863.44       637.13 o                         
  -7   8   2      12221.21      10043.55       276.13 o                         
  -6   8   2       8899.68       8437.08       642.04 o                         
  -5   8   2        800.88        823.54       148.59 o                         
  -4   8   2       3215.42       3696.02       108.64 o                         
  -3   8   2       2559.91       2321.32        69.32 o                         
  -2   8   2      55088.23      55991.69      1066.07 o                         
  -1   8   2       6690.74       6924.10       145.29 o                         
   0   8   2      16487.78      17606.44       295.97 o                         
   1   8   2        218.84        108.06        24.15 o                         
   2   8   2       2845.51       2152.46       167.90 o                         
   3   8   2        909.65        668.19        50.66 o                         
   4   8   2      31395.94      30922.93      1279.39 o                         
   5   8   2      35759.05      32503.15       638.29 o                         
   6   8   2      20740.03      18210.71      2528.77 o                         
   7   8   2        761.13        744.50        60.69 o                         
   8   8   2       3444.06       3100.90        81.52 o                         
   9   8   2        634.64        510.95        42.96 o                         
  10   8   2      56465.96      50096.87      1466.39 o                         
  11   8   2      20982.11      19248.21       446.84 o                         
  12   8   2       8705.19       7928.99       574.64 o                         
  13   8   2       9241.21       8782.07       331.47 o                         
  14   8   2       1147.18        927.67        76.39 o                         
  15   8   2        804.42        662.55       179.93 o                         
  16   8   2         49.25         89.95        67.94 o                         
  17   8   2         22.01        -44.22        76.01 o                         
  18   8   2        579.87        659.04        91.85 o                         
  19   8   2        552.05        888.45       195.06 o                         
  20   8   2        904.45        995.86       300.38 o                         
 -21   9   2        119.80        152.04        56.50 o                         
 -20   9   2       3326.56       3145.03       126.60 o                         
 -19   9   2        985.69        819.40        80.34 o                         
 -18   9   2       1341.88       1365.33        82.80 o                         
 -17   9   2       9663.55       9464.50       345.62 o                         
 -16   9   2         51.57         25.87        62.22 o                         
 -15   9   2         80.23        124.65        89.28 o                         
 -14   9   2      28474.67      27282.78      1147.26 o                         
 -13   9   2          4.15          5.93        62.23 o                         
 -12   9   2      18551.57      17671.96       734.13 o                         
 -11   9   2       3101.15       3017.41       123.72 o                         
 -10   9   2       2405.68       2425.27       104.19 o                         
  -9   9   2      24227.13      19805.54       531.92 o                         
  -8   9   2       1128.41        990.38        96.82 o                         
  -7   9   2      57061.52      54021.37      1055.68 o                         
  -6   9   2      44152.70      44209.30      1499.07 o                         
  -5   9   2       7095.23       7400.94       223.15 o                         
  -4   9   2      25566.08      25433.04       739.87 o                         
  -3   9   2       1108.73       1173.83        65.91 o                         
  -2   9   2      34210.89      32248.49       715.15 o                         
  -1   9   2      18120.65      16351.09       449.83 o                         
   0   9   2       3673.39       4013.62        95.07 o                         
   1   9   2      24950.84      25177.11       375.14 o                         
   2   9   2      12684.18      14099.45       323.02 o                         
   3   9   2        119.28        159.78        39.74 o                         
   4   9   2      53958.95      51706.13      1148.51 o                         
   5   9   2       5393.02       4540.27       210.62 o                         
   6   9   2      46856.91      44492.95      1049.49 o                         
   7   9   2      26338.08      25310.65       430.42 o                         
   8   9   2       3975.56       3622.41       225.49 o                         
   9   9   2      23465.12      20831.30       562.08 o                         
  10   9   2         60.27         54.98        49.83 o                         
  11   9   2      20253.98      18614.10       652.00 o                         
  12   9   2      32278.57      28531.86       752.21 o                         
  13   9   2         31.74         22.97        70.38 o                         
  14   9   2       5513.30       5279.85       182.31 o                         
  15   9   2       1245.38       1272.09       205.91 o                         
  16   9   2       8068.88       6927.31       437.69 o                         
  17   9   2       4153.50       4494.75       717.23 o                         
  18   9   2       5996.50       4803.20       225.04 o                         
  19   9   2       3064.33       2619.44       193.65 o                         
  20   9   2       3899.08       4997.25       243.92 o                         
 -21  10   2         95.07        109.09        60.12 o                         
 -20  10   2       1305.04       1160.44        73.65 o                         
 -19  10   2        144.20        204.13        60.11 o                         
 -18  10   2        129.39        159.01        52.89 o                         
 -17  10   2       2352.27       2467.53       173.91 o                         
 -16  10   2       1724.28       1667.08       159.93 o                         
 -15  10   2         69.47         92.60        71.27 o                         
 -14  10   2         10.31         11.44        89.09 o                         
 -13  10   2       3188.48       3076.87       229.33 o                         
 -12  10   2        142.78         91.36        56.83 o                         
 -11  10   2       9548.14       8448.24       357.99 o                         
 -10  10   2       4197.09       4402.41       136.44 o                         
  -9  10   2        306.83        233.31        57.26 o                         
  -8  10   2         14.67         43.64        56.21 o                         
  -7  10   2        822.88        941.54        76.09 o                         
  -6  10   2       2731.49       3122.55       186.76 o                         
  -5  10   2       4719.50       5573.06       274.24 o                         
  -4  10   2       1302.25       1494.22       133.93 o                         
  -3  10   2          5.31         19.75        50.57 o                         
  -2  10   2      20485.81      20837.09       494.38 o                         
  -1  10   2      41640.40      43450.02       967.72 o                         
   0  10   2       3811.50       3673.29       123.63 o                         
   1  10   2        557.79        689.82        52.44 o                         
   2  10   2        260.60        212.74        38.19 o                         
   3  10   2        226.77        395.34        41.73 o                         
   4  10   2        128.90        152.78        42.17 o                         
   5  10   2       1129.31       1099.24        54.07 o                         
   6  10   2          6.36          9.86        49.20 o                         
   7  10   2        778.84        836.28        55.09 o                         
   8  10   2          3.23        134.23        38.80 o                         
   9  10   2        962.47        737.67        56.76 o                         
  10  10   2      12265.82      11644.49       331.24 o                         
  11  10   2       2452.95       2198.42       117.42 o                         
  12  10   2          2.44         10.43        69.45 o                         
  13  10   2       4551.59       4770.12       519.33 o                         
  14  10   2          0.74         52.11        74.13 o                         
  15  10   2        167.68        303.39       153.96 o                         
  16  10   2        520.04        640.38       138.78 o                         
  17  10   2        233.54        336.53        62.99 o                         
  18  10   2        469.63        565.79        65.76 o                         
  19  10   2        144.36        210.77        45.46 o                         
 -20  11   2       3511.53       3330.10       144.38 o                         
 -19  11   2       4256.04       4159.09       187.93 o                         
 -18  11   2        245.32        328.17        53.77 o                         
 -17  11   2       4009.32       3858.36       131.01 o                         
 -16  11   2         10.87         47.42        85.76 o                         
 -15  11   2       4371.79       4495.53       166.52 o                         
 -14  11   2      15367.25      15476.59       640.63 o                         
 -13  11   2        272.33        218.70        62.78 o                         
 -12  11   2       4088.76       3562.88       164.12 o                         
 -11  11   2      13005.84      11976.95       671.84 o                         
 -10  11   2       1977.59       2121.88        88.85 o                         
  -9  11   2       6145.03       6431.17       196.65 o                         
  -8  11   2          6.11         78.58        56.99 o                         
  -7  11   2       9360.99       8712.33       286.56 o                         
  -6  11   2      29291.15      29016.99      1198.24 o                         
  -5  11   2       8242.62       8380.18       378.61 o                         
  -4  11   2      73723.05      74855.55      4776.24 o                         
  -3  11   2       4687.23       4898.28       748.74 o                         
  -2  11   2      32750.18      33481.41       770.81 o                         
  -1  11   2       4875.49       6277.32       369.26 o                         
   0  11   2        859.79        662.49        50.75 o                         
   1  11   2       5781.08       5809.26       154.88 o                         
   2  11   2         81.13        109.38        49.70 o                         
   3  11   2       8109.91       7825.30       194.18 o                         
   4  11   2      25580.58      24969.52       456.61 o                         
   5  11   2         11.42         72.15        37.62 o                         
   6  11   2        463.04        443.99        66.63 o                         
   7  11   2        728.64        899.06        59.47 o                         
   8  11   2        740.33        499.91        47.41 o                         
   9  11   2        973.34       1047.36        66.05 o                         
  10  11   2       3501.83       3412.73       123.30 o                         
  11  11   2      14821.95      13362.54       541.99 o                         
  12  11   2      13402.41      14073.36      1124.40 o                         
  13  11   2         14.53         29.24        65.58 o                         
  14  11   2       4406.41       3644.53       321.27 o                         
  15  11   2       1609.94       1587.68       134.44 o                         
  16  11   2       6018.79       4995.34       232.69 o                         
  17  11   2       2203.46       1961.38       143.84 o                         
  18  11   2        936.71       1184.49       109.61 o                         
  19  11   2       2510.69       2456.44       193.83 o                         
 -20  12   2        157.79        279.17        59.19 o                         
 -19  12   2       1092.85        853.21       100.07 o                         
 -18  12   2        642.51        746.80       151.12 o                         
 -17  12   2         17.26         61.67        51.03 o                         
 -16  12   2        932.61       1051.02        76.93 o                         
 -15  12   2       1704.39       1562.46       136.28 o                         
 -14  12   2       2637.24       2810.00       106.86 o                         
 -13  12   2         78.98         46.22        73.04 o                         
 -12  12   2        316.37        195.60        62.24 o                         
 -11  12   2         15.94         20.58        48.29 o                         
 -10  12   2       2060.37       1850.73       156.64 o                         
  -9  12   2         48.17        121.20        54.52 o                         
  -8  12   2          3.05         27.62        62.01 o                         
  -7  12   2        133.65        205.91        78.11 o                         
  -6  12   2       2494.00       3018.11       133.36 o                         
  -5  12   2        194.02        110.06        45.19 o                         
  -4  12   2        482.22        463.47        58.00 o                         
  -3  12   2        117.74        106.32        44.99 o                         
  -2  12   2      14172.78      16387.51       499.73 o                         
  -1  12   2        109.81         47.13        56.15 o                         
   0  12   2        298.96        351.91        46.76 o                         
   1  12   2       7251.12       7639.69       195.03 o                         
   2  12   2       1435.89       1547.83        66.99 o                         
   3  12   2       1917.64       2044.38        76.93 o                         
   4  12   2        327.94        293.97        43.57 o                         
   5  12   2        117.27        253.76        50.87 o                         
   6  12   2        212.19        221.63        66.67 o                         
   7  12   2        150.88         93.62        47.51 o                         
   8  12   2         66.70         64.96        38.37 o                         
   9  12   2       1101.74        808.66        94.81 o                         
  10  12   2        368.46        266.63        64.86 o                         
  11  12   2        613.50        584.48       109.85 o                         
  12  12   2       1197.63       1195.26       107.05 o                         
  13  12   2       1387.90       1277.40       105.75 o                         
  14  12   2       5712.33       5220.55       313.10 o                         
  15  12   2        160.24        177.56        90.25 o                         
  16  12   2         40.06        130.38        53.06 o                         
  17  12   2         27.45        104.81        41.08 o                         
  18  12   2         16.54         42.82        46.86 o                         
 -19  13   2       4778.56       5072.04       392.57 o                         
 -18  13   2         23.23         64.64        56.52 o                         
 -17  13   2      10569.14      11225.61       367.43 o                         
 -16  13   2       1797.90       2062.07       117.57 o                         
 -15  13   2       8953.39       9206.51       806.20 o                         
 -14  13   2       4135.23       3718.56       187.94 o                         
 -13  13   2         69.18        175.05        47.65 o                         
 -12  13   2      12660.57      13960.78       622.52 o                         
 -11  13   2       2862.42       2858.97        95.62 o                         
 -10  13   2       9989.28      10620.10       211.17 o                         
  -9  13   2       1010.59       1023.94        73.29 o                         
  -8  13   2       3404.67       3380.50       116.24 o                         
  -7  13   2      14543.75      14564.25       541.04 o                         
  -6  13   2      15445.11      15963.67       526.55 o                         
  -5  13   2      20286.53      20506.02       703.19 o                         
  -4  13   2       8776.64       9343.27       233.30 o                         
  -3  13   2      21999.12      22469.98       473.58 o                         
  -2  13   2      34615.02      37555.16      1050.09 o                         
  -1  13   2      31103.48      31870.49       696.46 o                         
   0  13   2       4282.77       4464.02       125.26 o                         
   1  13   2       4681.47       5086.43       140.50 o                         
   2  13   2       3739.60       3964.38       113.93 o                         
   3  13   2       2792.52       3129.79        99.17 o                         
   4  13   2      23709.04      24759.33       614.05 o                         
   5  13   2         17.60         22.17        48.41 o                         
   6  13   2       1359.34       1455.04        97.53 o                         
   7  13   2        823.27        928.28        67.96 o                         
   8  13   2       1637.11       1624.73        90.95 o                         
   9  13   2      17335.06      16591.14       584.62 o                         
  10  13   2         18.44         88.64        63.45 o                         
  11  13   2       3705.74       3449.22       171.06 o                         
  12  13   2       4242.35       4154.43       213.75 o                         
  13  13   2        411.17        458.36       107.67 o                         
  14  13   2       2566.81       2499.22       202.22 o                         
  15  13   2       8789.20       6739.67       282.88 o                         
  16  13   2       1517.50       1394.12       180.37 o                         
  17  13   2       1985.13       1917.67       102.79 o                         
  18  13   2        227.25        149.62        63.05 o                         
 -19  14   2        631.07        487.98        77.68 o                         
 -18  14   2       3365.50       2586.36       264.87 o                         
 -17  14   2         47.29        117.70        46.31 o                         
 -16  14   2       1608.64       1693.62        88.70 o                         
 -15  14   2         11.59         33.04        52.13 o                         
 -14  14   2       2034.21       1846.01        89.28 o                         
 -13  14   2       7731.61       7627.34       456.90 o                         
 -12  14   2          3.52         17.82        45.60 o                         
 -11  14   2         28.22         44.27        51.13 o                         
 -10  14   2        110.14        163.57        59.34 o                         
  -9  14   2        407.96        427.54        58.83 o                         
  -8  14   2       2567.68       2807.34       107.82 o                         
  -7  14   2         33.73         97.98        44.28 o                         
  -6  14   2       1132.31       1056.49        70.37 o                         
  -5  14   2       8609.87       8458.43       258.60 o                         
  -4  14   2         28.67        110.52        48.86 o                         
  -3  14   2       2901.67       3147.44       160.04 o                         
  -2  14   2      27170.21      28204.55       525.30 o                         
  -1  14   2       1458.50       1327.39        72.03 o                         
   0  14   2       3590.59       3730.88       125.86 o                         
   1  14   2       8922.27       8947.29       204.84 o                         
   2  14   2        207.13        336.84        47.08 o                         
   3  14   2       1022.38        925.64        61.12 o                         
   4  14   2       2028.21       1961.35        99.30 o                         
   5  14   2       3099.50       3345.25       146.93 o                         
   6  14   2        158.10        139.03        58.55 o                         
   7  14   2       2181.05       2136.52       107.65 o                         
   8  14   2       3524.39       3540.54       122.53 o                         
   9  14   2        330.59        311.80        70.76 o                         
  10  14   2       4892.17       4686.23       191.04 o                         
  11  14   2         64.51         58.06        81.55 o                         
  12  14   2       1065.73       1015.80       129.21 o                         
  13  14   2       1427.53       1275.99       100.02 o                         
  14  14   2          2.38         -8.31        52.96 o                         
  15  14   2       1898.90       2280.06       120.24 o                         
  16  14   2         41.65         54.09        41.16 o                         
  17  14   2        217.61        142.52        69.42 o                         
 -18  15   2        836.46        834.63        91.72 o                         
 -17  15   2       5728.82       6147.84       912.38 o                         
 -16  15   2         64.28         86.35        46.59 o                         
 -15  15   2       3241.22       2857.39       145.85 o                         
 -14  15   2       4529.38       4441.71       212.68 o                         
 -13  15   2       2310.41       2403.90        87.51 o                         
 -12  15   2       4841.34       4838.32       207.92 o                         
 -11  15   2        108.45        140.53        43.60 o                         
 -10  15   2       4239.59       4385.48       132.03 o                         
  -9  15   2       6856.03       7547.92       211.92 o                         
  -8  15   2        309.13        339.50        55.55 o                         
  -7  15   2       8557.45       8902.77       233.29 o                         
  -6  15   2       4059.73       3642.42       122.48 o                         
  -5  15   2       3066.02       3170.26        97.84 o                         
  -4  15   2       1977.26       2466.26       108.48 o                         
  -3  15   2       5196.56       5400.97       203.35 o                         
  -2  15   2       4568.84       5106.52       154.28 o                         
  -1  15   2       1106.57       1135.71        73.64 o                         
   0  15   2        235.40        254.88        53.63 o                         
   1  15   2       8080.29       8529.00       253.41 o                         
   2  15   2       3045.59       3241.76       113.48 o                         
   3  15   2        792.36        704.76        58.08 o                         
   4  15   2      13227.78      13322.83       313.90 o                         
   5  15   2        122.47         73.10        63.30 o                         
   6  15   2      19915.93      20568.92       480.01 o                         
   7  15   2       4639.36       4319.79       189.86 o                         
   8  15   2       2322.54       2301.42        99.31 o                         
   9  15   2       5792.76       5288.70       250.52 o                         
  10  15   2        496.88        384.05        95.64 o                         
  11  15   2       1245.14       1350.33       137.78 o                         
  12  15   2       9032.53       8522.45       393.41 o                         
  13  15   2         19.38          5.31        73.01 o                         
  14  15   2         19.09        101.58        74.67 o                         
  15  15   2        755.31        768.38        86.47 o                         
  16  15   2        455.17        620.02        89.24 o                         
 -17  16   2        310.13        294.83        68.54 o                         
 -16  16   2       3058.02       3398.91       192.00 o                         
 -15  16   2        667.64        628.74        57.16 o                         
 -14  16   2       1272.81       1209.71       120.40 o                         
 -13  16   2       2201.91       2013.22        75.70 o                         
 -12  16   2        931.95       1044.47        65.00 o                         
 -11  16   2       2560.61       2584.33       113.97 o                         
 -10  16   2       1425.97       1406.53        85.05 o                         
  -9  16   2        824.35        762.40        54.43 o                         
  -8  16   2       5038.78       4592.35       139.57 o                         
  -7  16   2        235.79        413.12        54.97 o                         
  -6  16   2        317.68        334.16        61.58 o                         
  -5  16   2        966.53       1103.55        59.89 o                         
  -4  16   2        748.91        835.70        54.19 o                         
  -3  16   2      18169.11      18996.18       436.01 o                         
  -2  16   2      10064.10      11989.60       287.96 o                         
  -1  16   2       4276.72       4840.63       169.97 o                         
   0  16   2      11065.72      11934.36       286.34 o                         
   1  16   2       1757.02       1951.05        92.94 o                         
   2  16   2       3314.19       3644.46       127.40 o                         
   3  16   2       3023.62       3279.50       120.20 o                         
   4  16   2        136.65        146.09        52.91 o                         
   5  16   2       3629.20       4287.96       169.20 o                         
   6  16   2       5786.34       5408.44       174.17 o                         
   7  16   2       1808.03       1623.36        84.52 o                         
   8  16   2       3259.27       3486.85       114.08 o                         
   9  16   2          2.42         -0.34        93.78 o                         
  10  16   2       3064.98       2592.43       110.20 o                         
  11  16   2        242.56        308.15        55.69 o                         
  12  16   2         13.40         36.38        57.87 o                         
  13  16   2       2614.42       2617.54       402.21 o                         
  14  16   2       1416.23       1440.10       308.89 o                         
  15  16   2       2866.74       2682.28       168.01 o                         
 -16  17   2       1193.43       1354.25       109.05 o                         
 -15  17   2        113.71        129.07        62.35 o                         
 -14  17   2       2886.63       2711.82       119.35 o                         
 -13  17   2       4650.00       4493.43       169.15 o                         
 -12  17   2       4339.78       4526.86       241.80 o                         
 -11  17   2         52.01         45.62        34.46 o                         
 -10  17   2        351.64        373.55        42.19 o                         
  -9  17   2        100.48         89.41        70.32 o                         
  -8  17   2         51.83        117.14        49.65 o                         
  -7  17   2       4560.48       4268.53       150.09 o                         
  -6  17   2       1170.63       1349.99        69.78 o                         
  -5  17   2          8.72         -7.06        36.18 o                         
  -4  17   2         70.81         85.89        54.01 o                         
  -3  17   2        713.46        650.76        75.93 o                         
  -2  17   2        200.04        195.86        52.46 o                         
  -1  17   2       1575.07       1690.18       136.06 o                         
   0  17   2        184.18        214.18        73.41 o                         
   1  17   2       3890.83       4117.43       193.13 o                         
   2  17   2        984.74        965.01        97.76 o                         
   3  17   2        130.03         48.30       103.62 o                         
   4  17   2       2859.71       3143.91       173.82 o                         
   5  17   2       2987.75       3396.92       112.07 o                         
   6  17   2       4910.17       4603.02       174.43 o                         
   7  17   2        385.61        267.41        76.49 o                         
   8  17   2        353.28        417.63        72.53 o                         
   9  17   2       1004.48       1027.76        72.44 o                         
  10  17   2       1051.26       1023.96        70.50 o                         
  11  17   2       1008.93        921.59       107.26 o                         
  12  17   2        164.28        194.26        50.59 o                         
  13  17   2       2395.12       2292.48       260.39 o                         
  14  17   2        224.03        120.84        63.07 o                         
 -14  18   2        216.56        332.08        44.56 o                         
 -13  18   2       1273.80       1274.80        65.37 o                         
 -12  18   2       1587.05       1551.43        66.88 o                         
 -11  18   2       4633.51       4637.24       103.66 o                         
 -10  18   2       3968.63       4007.79        97.50 o                         
  -9  18   2        155.13        151.69        37.06 o                         
  -8  18   2       2077.69       2032.23        71.90 o                         
  -7  18   2       5190.95       4945.80       190.20 o                         
  -6  18   2       4654.81       4738.87       677.60 o                         
  -5  18   2      12066.58      13440.87       313.75 o                         
  -4  18   2         37.10         20.96        38.24 o                         
  -3  18   2        772.64        839.95        59.39 o                         
  -2  18   2         75.00         81.72        37.96 o                         
  -1  18   2       3360.91       3626.62       111.86 o                         
   0  18   2       4214.59       4368.61       115.28 o                         
   1  18   2       1292.88       1340.35        70.12 o                         
   2  18   2       1413.21       1671.89        75.70 o                         
   3  18   2       8060.47       7765.62       301.80 o                         
   4  18   2        504.12        460.83        74.07 o                         
   5  18   2       4647.99       4843.22       548.10 o                         
   6  18   2         83.29        154.95        50.77 o                         
   7  18   2       1536.63       1523.80        73.75 o                         
   8  18   2       3938.00       3885.16       150.69 o                         
   9  18   2        872.31       1007.16       124.91 o                         
  10  18   2       5662.81       5850.79       216.32 o                         
  11  18   2       1507.70       1314.68        76.56 o                         
  12  18   2         42.95         46.55        33.34 o                         
  13  18   2        984.75        696.30        82.29 o                         
 -13  19   2         84.07         49.77        52.68 o                         
 -12  19   2         30.11         38.45        34.74 o                         
 -11  19   2        577.72        514.31        45.86 o                         
 -10  19   2       5844.80       5768.22       155.42 o                         
  -9  19   2       1231.49       1372.62        56.56 o                         
  -8  19   2        980.19       1007.46        58.86 o                         
  -7  19   2        988.71       1050.63        60.12 o                         
  -6  19   2        346.75        462.31        66.64 o                         
  -5  19   2        580.35        808.20        64.53 o                         
  -4  19   2       1265.30       1151.08        71.14 o                         
  -3  19   2        243.08        342.62        51.28 o                         
  -2  19   2       1167.35       1513.97       137.04 o                         
  -1  19   2        836.61       1010.79        77.49 o                         
   0  19   2        745.58        944.37        92.43 o                         
   1  19   2        955.72       1013.36        99.02 o                         
   2  19   2        119.44        174.60        69.95 o                         
   3  19   2        442.34        486.95        58.12 o                         
   4  19   2         88.56        158.80        51.09 o                         
   5  19   2        158.15        218.03        52.34 o                         
   6  19   2          3.96         67.27        42.22 o                         
   7  19   2        350.97        388.27        53.15 o                         
   8  19   2          8.65         13.73        50.57 o                         
   9  19   2       1718.10       1787.95       211.19 o                         
  10  19   2        168.13        134.60        37.34 o                         
  11  19   2          1.20         25.35        38.43 o                         
 -11  20   2       4270.79       4605.69       235.64 o                         
 -10  20   2       5255.89       5445.59       334.43 o                         
  -9  20   2         14.22          4.61        42.73 o                         
  -8  20   2       7843.72       8367.69       240.82 o                         
  -7  20   2       2502.02       2412.40        88.36 o                         
  -6  20   2       2793.20       3129.24       117.08 o                         
  -5  20   2       3768.48       3623.45       153.61 o                         
  -4  20   2        388.04        440.55        61.20 o                         
  -3  20   2       1080.43       1220.10        75.43 o                         
  -2  20   2       6658.52       7210.65       236.87 o                         
  -1  20   2       2232.52       2135.19        78.77 o                         
   0  20   2      10374.28      11964.44       275.39 o                         
   1  20   2        155.18        135.30        38.09 o                         
   2  20   2       4955.19       4902.93       142.17 o                         
   3  20   2       9125.73      10479.63       356.41 o                         
   4  20   2         40.76         96.33        38.32 o                         
   5  20   2       4156.32       4263.74       307.50 o                         
   6  20   2       1424.01       1561.66        69.43 o                         
   7  20   2       3601.00       3899.81       219.52 o                         
   8  20   2      11975.51      12664.57       623.65 o                         
   9  20   2        791.01        851.58        62.13 o                         
  10  20   2       4173.08       5095.20       646.87 o                         
 -10  21   2        582.65        498.76        72.34 o                         
  -9  21   2        585.65        627.05       119.65 o                         
  -8  21   2        682.35        614.78        62.26 o                         
  -7  21   2       1012.03        890.20        74.43 o                         
  -6  21   2        276.93        310.49        50.97 o                         
  -5  21   2         36.71         47.55        38.49 o                         
  -4  21   2       1450.88       1629.89        88.62 o                         
  -3  21   2          0.19         44.65        47.46 o                         
  -2  21   2       2745.95       3287.96       163.37 o                         
  -1  21   2         11.85         27.29        35.25 o                         
   0  21   2       2056.10       2283.70        87.74 o                         
   1  21   2        291.99        274.16        37.27 o                         
   2  21   2        761.11       1000.07        62.05 o                         
   3  21   2       1455.76       1738.58       161.68 o                         
   4  21   2        503.61        417.79        42.96 o                         
   5  21   2         20.96         46.14        36.94 o                         
   6  21   2        836.38        825.17        72.24 o                         
   7  21   2        162.78        214.98        70.70 o                         
   8  21   2         87.73        183.53        65.26 o                         
   9  21   2          0.07         32.62        41.09 o                         
  -8  22   2      10073.45      10446.19       438.15 o                         
  -7  22   2        878.18        784.10        60.18 o                         
  -6  22   2         30.44         55.62        40.28 o                         
  -5  22   2        313.84        274.54        50.49 o                         
  -4  22   2        121.57        139.14        46.24 o                         
  -3  22   2       4900.56       5059.14       158.23 o                         
  -2  22   2       9533.28      11508.02       366.24 o                         
  -1  22   2        128.82        171.51        46.94 o                         
   0  22   2       6231.13       6799.20       193.23 o                         
   1  22   2         60.67         75.97        28.95 o                         
   2  22   2       3380.34       3364.59       147.77 o                         
   3  22   2       1466.97       1673.09        96.16 o                         
   4  22   2         53.15        138.68        60.83 o                         
   5  22   2       5392.11       5691.04       269.76 o                         
   6  22   2       3267.66       3423.23       182.75 o                         
   7  22   2       6860.27       7629.54       342.17 o                         
  -5  23   2        171.98        321.68        54.99 o                         
  -4  23   2        170.71         77.76        49.66 o                         
  -3  23   2          3.65         58.66        48.78 o                         
  -2  23   2        285.37        274.42       145.37 o                         
  -1  23   2        128.99         68.98        63.11 o                         
 -23   1   3       2791.65       2850.59        70.37 o                         
 -22   1   3       3256.14       3031.57        84.66 o                         
 -21   1   3        297.66        398.35        48.75 o                         
 -20   1   3       7516.36       8148.97       216.37 o                         
 -19   1   3      10940.81      11176.33       303.51 o                         
 -18   1   3      12327.93      11695.29       524.89 o                         
 -17   1   3       9812.76      10892.76       268.54 o                         
 -16   1   3       3637.76       3216.53       143.10 o                         
 -15   1   3       4391.67       4876.29       171.55 o                         
 -14   1   3       7864.75       9502.77       238.57 o                         
 -13   1   3          6.46        158.33        91.93 o                         
 -12   1   3      23436.96      22844.00       692.28 o                         
 -11   1   3        807.34        616.18        66.43 o                         
 -10   1   3      18828.39      23917.59       696.90 o                         
  -9   1   3      58344.38      63761.81      2009.14 o                         
  -8   1   3       8331.79       6672.06       436.33 o                         
  -7   1   3      27585.68      28478.60       722.88 o                         
  -6   1   3      10108.65      10163.52       184.02 o                         
  -5   1   3      10039.41      10373.61       236.79 o                         
  -4   1   3     103902.74     110881.74      1937.80 o                         
  -3   1   3       9060.39       8513.60       108.48 o                         
  -2   1   3       1529.90       1593.98        29.02 o                         
  -1   1   3      26179.46      27519.37       409.80 o                         
   0   1   3      18893.49      18996.60       234.47 o                         
   1   1   3      32611.96      33245.28       475.38 o                         
   2   1   3      71377.54      69712.57       606.65 o                         
   3   1   3      35313.04      36668.96       379.28 o                         
   4   1   3      15550.04      14251.49       445.50 o                         
   5   1   3       6465.11       6585.99        86.13 o                         
   6   1   3        107.71        180.51        19.93 o                         
   7   1   3      31733.02      30311.82       355.21 o                         
   8   1   3      19797.85      19823.68       396.96 o                         
   9   1   3      65466.83      64976.45      1139.30 o                         
  10   1   3       9137.18       8785.23       167.79 o                         
  11   1   3       3459.35       4096.14       118.24 o                         
  12   1   3       2186.47       2014.03        76.92 o                         
  13   1   3        733.02        583.64        58.73 o                         
  14   1   3      18995.97      18448.15       934.37 o                         
  15   1   3       3545.98       4001.67       224.03 o                         
  16   1   3        365.68        391.90        52.30 o                         
  17   1   3       8340.20       8310.05       685.43 o                         
  18   1   3        117.38        129.42        46.51 o                         
  19   1   3         27.87         72.55        45.02 o                         
  20   1   3        729.94        812.16        55.29 o                         
  21   1   3        290.59        305.18        46.26 o                         
 -23   2   3         85.25        105.84        29.39 o                         
 -22   2   3         46.18         28.36        34.71 o                         
 -21   2   3       2683.32       2740.99        85.26 o                         
 -20   2   3        750.32        928.08        71.57 o                         
 -19   2   3       2628.51       2705.20       134.35 o                         
 -18   2   3        551.08        549.35        84.81 o                         
 -17   2   3       1503.09       1395.51       104.16 o                         
 -16   2   3       3045.30       3355.21       144.71 o                         
 -15   2   3       6600.84       7251.64       251.80 o                         
 -14   2   3        320.45        312.28        66.13 o                         
 -13   2   3       4259.39       4769.73       229.45 o                         
 -12   2   3       5880.48       5881.65       167.44 o                         
 -11   2   3       7965.22       7220.11       275.92 o                         
 -10   2   3      15921.37      12938.17       484.04 o                         
  -9   2   3       3967.39       3598.90       103.57 o                         
  -8   2   3      16687.60      15582.23       592.74 o                         
  -7   2   3      25736.00      23629.09       408.90 o                         
  -6   2   3       7148.86       7074.09       129.20 o                         
  -5   2   3       7520.51       7408.54       134.75 o                         
  -4   2   3        949.76        814.19        23.88 o                         
  -3   2   3     364259.66     372374.47      5644.46 o                         
  -2   2   3      17217.89      19072.77       287.53 o                         
  -1   2   3        578.17        809.14        32.97 o                         
   0   2   3        555.51        733.94        17.55 o                         
   1   2   3      34143.89      34790.02       314.21 o                         
   2   2   3      66672.59      66120.59       751.06 o                         
   3   2   3        144.20        101.15        13.72 o                         
   4   2   3       8988.35       8914.17       129.07 o                         
   5   2   3        741.81       1285.76        80.78 o                         
   6   2   3       4186.78       4033.39        73.74 o                         
   7   2   3       2224.10       2553.28        66.34 o                         
   8   2   3      26380.49      23650.58       967.41 o                         
   9   2   3         34.66         42.68        29.13 o                         
  10   2   3          0.66        196.64        44.83 o                         
  11   2   3       2147.67       1778.62        76.34 o                         
  12   2   3       1486.90       1003.38        72.74 o                         
  13   2   3       6571.66       5865.39       199.23 o                         
  14   2   3       1471.38       1501.42        69.14 o                         
  15   2   3        233.56        346.14        55.50 o                         
  16   2   3        456.37        593.20        53.21 o                         
  17   2   3         54.97        134.87        62.39 o                         
  18   2   3        964.01       1121.15        68.70 o                         
  19   2   3        256.56        352.05        43.80 o                         
  20   2   3       2064.92       2302.70       199.57 o                         
  21   2   3        303.07        485.53        50.06 o                         
 -23   3   3       5611.46       6288.63       257.16 o                         
 -22   3   3       2340.98       2429.44        97.02 o                         
 -21   3   3        549.39        617.23        50.09 o                         
 -20   3   3       7907.65       8020.51       189.40 o                         
 -19   3   3        427.94        480.07        78.24 o                         
 -18   3   3       1433.27       1458.14       106.85 o                         
 -17   3   3      10688.07      11701.71       312.42 o                         
 -16   3   3       5382.77       5591.94       206.15 o                         
 -15   3   3       3765.54       3755.49       148.19 o                         
 -14   3   3       8982.96       8201.03       229.40 o                         
 -13   3   3       8380.27       7529.88       206.01 o                         
 -12   3   3      34971.17      38549.75      1106.39 o                         
 -11   3   3       2054.93       2672.01       195.12 o                         
 -10   3   3       3907.20       3700.21       137.88 o                         
  -9   3   3      14400.09      14880.43       448.48 o                         
  -8   3   3      17602.44      16628.12       421.73 o                         
  -7   3   3       3893.78       3184.68       102.03 o                         
  -6   3   3      67127.68      66580.79      1091.12 o                         
  -5   3   3      22923.62      23450.30       395.27 o                         
  -4   3   3       5337.93       5637.08        90.71 o                         
  -3   3   3       1404.01       1331.82        21.58 o                         
  -2   3   3      26742.02      27651.48       426.07 o                         
  -1   3   3      20668.52      21170.91       183.86 o                         
   0   3   3       3328.60       3692.92        65.98 o                         
   1   3   3     186851.25     181753.06      1496.55 o                         
   2   3   3       7872.47       7243.28        76.55 o                         
   3   3   3       2036.76       2480.70       147.01 o                         
   4   3   3      11432.72      12024.48       212.24 o                         
   5   3   3       4199.48       4615.44        59.65 o                         
   6   3   3      89782.73      89225.62      1049.19 o                         
   7   3   3        462.00        260.85        39.11 o                         
   8   3   3        719.74        538.20        56.72 o                         
   9   3   3      13257.72      13736.10       260.60 o                         
  10   3   3       3335.50       2642.89       184.85 o                         
  11   3   3       9731.82       8526.64       188.58 o                         
  12   3   3      19293.88      18489.33       369.87 o                         
  13   3   3         26.99         92.77        45.25 o                         
  14   3   3       6629.24       6870.62       163.15 o                         
  15   3   3       1657.31       1635.29       188.00 o                         
  16   3   3        264.54        239.57        49.57 o                         
  17   3   3       8890.89       8989.00       456.73 o                         
  18   3   3       1140.22       1128.91       113.98 o                         
  19   3   3       3203.44       4138.31       305.91 o                         
  20   3   3       3418.25       3752.27       263.26 o                         
 -23   4   3         78.58        118.55        29.89 o                         
 -22   4   3       1357.55       1749.42        85.00 o                         
 -21   4   3       3849.28       3737.58       156.24 o                         
 -20   4   3       2615.58       2731.31        94.36 o                         
 -19   4   3        309.96        189.07        69.21 o                         
 -18   4   3         29.11         72.32        67.95 o                         
 -17   4   3         53.37        104.72        87.31 o                         
 -16   4   3       6227.35       5994.48       200.35 o                         
 -15   4   3      11199.12      11557.82       300.17 o                         
 -14   4   3        939.62        960.19        70.98 o                         
 -13   4   3        864.49        956.80        67.16 o                         
 -12   4   3       3994.75       3677.43       150.29 o                         
 -11   4   3       7816.69       7628.93       230.95 o                         
 -10   4   3          6.88         87.18        57.74 o                         
  -9   4   3        206.32        153.68        57.94 o                         
  -8   4   3      25480.71      28025.26       642.97 o                         
  -6   4   3      14614.22      13966.63       321.31 o                         
  -5   4   3      40357.92      38839.03       647.62 o                         
  -4   4   3         85.04        165.61        15.22 o                         
  -3   4   3      28724.04      27722.71       275.90 o                         
  -2   4   3       2413.97       3410.55       197.36 o                         
  -1   4   3        112.99        128.26        10.85 o                         
   0   4   3      22394.23      21514.85       253.31 o                         
   1   4   3       2098.14       2217.24        38.87 o                         
   2   4   3       1384.48       2050.83       179.83 o                         
   3   4   3       9358.33      10271.44       334.58 o                         
   4   4   3      47965.92      46613.42       506.15 o                         
   5   4   3      36551.82      36968.46       388.55 o                         
   6   4   3        610.11        680.78        28.90 o                         
   7   4   3      24203.54      23806.27       358.61 o                         
   8   4   3       6950.67       6450.05       178.44 o                         
   9   4   3       1370.83       1237.18        73.01 o                         
  10   4   3      13813.41      12789.89       260.16 o                         
  11   4   3      12090.01      12907.78       212.64 o                         
  12   4   3      15032.57      13494.42       459.50 o                         
  13   4   3       9576.84       9180.52       270.50 o                         
  14   4   3       1412.02       1302.65        81.19 o                         
  15   4   3        278.00        475.93       102.90 o                         
  16   4   3        107.00         59.64        75.65 o                         
  17   4   3        381.74        436.84        59.32 o                         
  18   4   3       8456.85       9447.09       503.19 o                         
  19   4   3       1127.81       1053.17        56.60 o                         
  20   4   3       1825.13       2153.19        83.68 o                         
 -22   5   3       4838.20       5005.31       233.76 o                         
 -21   5   3        429.06        547.28        71.52 o                         
 -20   5   3       7164.28       6838.52       142.68 o                         
 -19   5   3        346.27        409.62        76.18 o                         
 -18   5   3       3072.62       3386.60       130.78 o                         
 -17   5   3       7496.48       7974.45       489.62 o                         
 -16   5   3      14192.16      14118.28       357.36 o                         
 -15   5   3        523.96        538.84        66.23 o                         
 -14   5   3        192.21        188.18        55.88 o                         
 -13   5   3       2602.15       2729.28        92.90 o                         
 -12   5   3      47077.62      50953.07      1002.14 o                         
 -11   5   3      14306.32      13389.05       389.02 o                         
 -10   5   3       5945.73       6687.51       207.68 o                         
  -9   5   3      27070.13      30797.51       712.83 o                         
  -8   5   3      14096.82      14132.93       355.09 o                         
  -7   5   3      32641.71      38723.49      1513.03 o                         
  -6   5   3      11436.57      12498.04      1023.88 o                         
  -5   5   3      14621.77      14705.92       364.17 o                         
  -4   5   3      65404.30      62048.98       871.46 o                         
  -3   5   3      61403.42      57629.06       667.73 o                         
  -2   5   3       1067.99       2029.88       139.93 o                         
  -1   5   3      24095.30      25672.93       262.60 o                         
   0   5   3      16998.86      17459.55       293.72 o                         
   1   5   3      35086.69      34074.20       403.79 o                         
   2   5   3      25294.77      23327.93       245.24 o                         
   3   5   3         24.62         58.53        19.43 o                         
   4   5   3      10748.49      10313.78       250.65 o                         
   5   5   3       4397.48       4333.96        62.30 o                         
   6   5   3       9370.30       9296.00       137.29 o                         
   7   5   3       2106.06       1770.46        83.97 o                         
   8   5   3       7271.12       6930.74       141.17 o                         
   9   5   3       8361.17       7556.98       160.32 o                         
  10   5   3        502.63        625.18        50.99 o                         
  11   5   3       1161.09       1011.62       128.08 o                         
  12   5   3       1382.24       1182.43        62.03 o                         
  13   5   3       1229.40       1190.78       209.00 o                         
  14   5   3       7009.24       6856.19       183.10 o                         
  15   5   3       5843.95       5556.97       215.13 o                         
  16   5   3        663.47        889.84       333.46 o                         
  17   5   3       6709.46       6207.04       348.56 o                         
  18   5   3         69.45        143.44        40.63 o                         
  19   5   3       3260.03       3426.79       189.12 o                         
  20   5   3       1085.46       1324.20       151.38 o                         
 -23   6   3       1734.69       1421.86       103.04 o                         
 -22   6   3          6.11         34.05        30.62 o                         
 -21   6   3       3151.30       2750.11        82.49 o                         
 -20   6   3       3480.48       3113.28       190.37 o                         
 -19   6   3       1508.77       1435.84        61.79 o                         
 -18   6   3      13822.16      13644.54       306.38 o                         
 -17   6   3        107.81        142.68        69.67 o                         
 -16   6   3       5658.70       5800.79       167.92 o                         
 -15   6   3      21226.59      20130.25       416.99 o                         
 -14   6   3      10222.07      10584.24       243.82 o                         
 -13   6   3      16239.78      16025.39       300.56 o                         
 -12   6   3        519.06        419.52        56.08 o                         
 -11   6   3      41556.26      40440.20       808.75 o                         
 -10   6   3      21424.72      23282.91       566.17 o                         
  -9   6   3         97.56        184.46        61.71 o                         
  -8   6   3       8229.25       8522.93       300.17 o                         
  -7   6   3       4440.27       3862.94       171.59 o                         
  -6   6   3      52013.47      54059.63      1180.78 o                         
  -5   6   3      64338.12      64619.50      1070.22 o                         
  -4   6   3      69321.45      66805.91       826.09 o                         
  -3   6   3      10512.74       9700.24       208.49 o                         
  -2   6   3       3868.33       3594.21        40.18 o                         
  -1   6   3        757.93        748.12        27.04 o                         
   0   6   3       5759.26       5440.59       164.99 o                         
   1   6   3      64997.37      64272.86       563.76 o                         
   2   6   3      59857.41      61614.08       636.85 o                         
   3   6   3      61473.03      58592.73       752.88 o                         
   4   6   3       3721.32       3933.71        70.31 o                         
   5   6   3        334.81        512.23        64.73 o                         
   6   6   3      19713.98      18515.73       665.73 o                         
   7   6   3      11061.58      11463.24       225.93 o                         
   8   6   3      48409.10      46083.43       631.81 o                         
   9   6   3      21219.98      18367.64       599.27 o                         
  10   6   3      28647.83      27140.61       611.62 o                         
  11   6   3        143.95        256.52        42.40 o                         
  12   6   3      10562.82      10849.08       206.64 o                         
  13   6   3       9223.06       8914.70       315.17 o                         
  14   6   3       1558.46       1567.72        93.99 o                         
  15   6   3       8346.12       8240.45       350.72 o                         
  16   6   3       1141.03       1273.45        93.64 o                         
  17   6   3         86.52        134.04        41.76 o                         
  18   6   3       2464.29       2342.89       104.94 o                         
  19   6   3         30.43         87.97        36.30 o                         
  20   6   3        716.49        577.33        62.70 o                         
 -22   7   3       1591.42       1634.01       103.23 o                         
 -21   7   3        440.57        403.36        51.13 o                         
 -20   7   3       1211.74       1163.34        54.67 o                         
 -19   7   3       2549.76       2229.48        74.89 o                         
 -18   7   3       1500.48       1365.62        89.16 o                         
 -17   7   3       3709.19       3795.32       121.23 o                         
 -16   7   3        279.01        257.59        66.81 o                         
 -15   7   3       3414.79       3760.18       129.15 o                         
 -14   7   3        666.21        647.29        58.62 o                         
 -13   7   3       7318.89       7601.70       173.76 o                         
 -12   7   3      12318.32      12437.50       267.33 o                         
 -11   7   3        260.93        242.50        49.64 o                         
 -10   7   3       6443.54       5970.35       201.33 o                         
  -9   7   3        143.44        164.24        61.19 o                         
  -8   7   3       6960.30       6182.64       243.53 o                         
  -7   7   3      10937.79       9551.68       340.64 o                         
  -6   7   3      10168.85      10301.25       197.83 o                         
  -5   7   3      10201.77       9973.72       153.58 o                         
  -4   7   3      33670.39      31697.60       381.85 o                         
  -3   7   3       1567.99       1447.88        75.29 o                         
  -2   7   3       7260.36       7082.98       124.04 o                         
  -1   7   3      23490.41      21794.25       265.46 o                         
   0   7   3      12322.47      11778.91       126.89 o                         
   1   7   3       3882.79       3104.55        39.81 o                         
   2   7   3       9655.69      10493.74       119.69 o                         
   3   7   3      11055.30      11437.23       151.23 o                         
   4   7   3         80.30        221.35        51.24 o                         
   5   7   3       2686.18       2457.05       103.99 o                         
   6   7   3      15948.31      14323.00       449.66 o                         
   7   7   3       6064.10       6330.87       178.97 o                         
   8   7   3       1936.49       1947.46        55.50 o                         
   9   7   3       7772.91       7282.45       134.12 o                         
  10   7   3       4403.94       3803.14       118.33 o                         
  11   7   3      15126.94      13818.90       546.05 o                         
  12   7   3         25.60         39.39        41.30 o                         
  13   7   3        722.66        753.63        67.26 o                         
  14   7   3      11617.35      10949.36      1006.91 o                         
  15   7   3       2867.80       2733.96       278.02 o                         
  16   7   3       1590.28       1705.40       107.87 o                         
  17   7   3       5106.89       5270.94       386.31 o                         
  18   7   3       3926.78       6285.67       598.51 o                         
  19   7   3        857.63       1080.98       142.75 o                         
  20   7   3       1949.46       2166.48       465.77 o                         
 -22   8   3        153.50        129.75        61.00 o                         
 -21   8   3       8356.77       7656.04       263.96 o                         
 -20   8   3        971.49        952.42       100.67 o                         
 -19   8   3       2760.91       2607.31       184.55 o                         
 -18   8   3      17276.21      16255.00       469.87 o                         
 -17   8   3        764.45        857.70        79.11 o                         
 -16   8   3       3904.85       3562.13       153.69 o                         
 -15   8   3       1976.65       2214.22       111.89 o                         
 -14   8   3         88.88        162.56        52.71 o                         
 -13   8   3      19568.69      19085.40       463.42 o                         
 -12   8   3       1342.80       1365.95        87.10 o                         
 -11   8   3      14830.84      15868.76       428.27 o                         
 -10   8   3      19368.07      19711.95       710.01 o                         
  -9   8   3      23432.09      22104.19       845.80 o                         
  -8   8   3      10050.97       8780.49       320.46 o                         
  -7   8   3       3434.11       3927.03       145.89 o                         
  -6   8   3      90714.13      89455.66      2199.32 o                         
  -5   8   3      47573.70      47570.39       903.75 o                         
  -4   8   3       1333.26       1252.78        95.31 o                         
  -3   8   3      12898.65      12320.11       240.36 o                         
  -2   8   3      23215.28      22367.66       397.53 o                         
  -1   8   3        536.60        449.45        35.68 o                         
   0   8   3      31370.50      32684.31       474.78 o                         
   1   8   3       1801.97       1744.23        56.93 o                         
   2   8   3      23913.21      25186.14       463.95 o                         
   3   8   3      21077.33      20578.18       624.20 o                         
   4   8   3       3105.93       3055.44       181.13 o                         
   5   8   3      17983.66      18040.29      1003.70 o                         
   6   8   3        567.31        526.84        52.19 o                         
   7   8   3      13541.19      13252.27       225.21 o                         
   8   8   3      30166.42      30546.82       433.03 o                         
   9   8   3       3677.99       3437.82       191.61 o                         
  10   8   3      17590.22      17712.87       324.79 o                         
  11   8   3       2243.53       1480.69       110.44 o                         
  12   8   3      13734.98      12462.02       508.78 o                         
  13   8   3      22394.75      22795.34       657.65 o                         
  14   8   3       3451.02       3257.36       363.84 o                         
  15   8   3      10140.15       9457.13       460.14 o                         
  16   8   3       6818.94       7356.02      1099.13 o                         
  17   8   3       5207.11       6107.66      1548.67 o                         
  18   8   3       1339.61       1149.00       107.20 o                         
  19   8   3         14.15          1.67        49.89 o                         
  20   8   3       1459.27       1503.70       109.51 o                         
 -22   9   3         17.94         21.75        50.05 o                         
 -21   9   3          1.47         45.60        73.06 o                         
 -20   9   3         58.87         52.78        72.48 o                         
 -19   9   3        244.92        259.96        68.29 o                         
 -18   9   3        265.27        290.21        59.31 o                         
 -17   9   3       5501.47       5267.47       278.62 o                         
 -16   9   3          7.77         97.86        59.82 o                         
 -15   9   3       8204.08       8093.22       441.07 o                         
 -14   9   3       2266.24       2236.82       139.53 o                         
 -13   9   3        247.81        223.92        67.01 o                         
 -12   9   3        628.27        634.72        75.21 o                         
 -11   9   3        237.87        219.08        73.68 o                         
 -10   9   3       7415.66       7112.36       467.61 o                         
  -9   9   3       1153.43       1211.22       102.07 o                         
  -8   9   3       4691.79       3757.84       157.70 o                         
  -7   9   3       5755.51       4665.09       182.34 o                         
  -6   9   3      26877.46      25048.99       887.44 o                         
  -5   9   3      27676.13      26262.71      1070.94 o                         
  -4   9   3       8211.36       8255.00       231.75 o                         
  -3   9   3       6921.37       6640.26       159.89 o                         
  -2   9   3       8251.46       8512.63       252.73 o                         
  -1   9   3        981.96        840.13        43.91 o                         
   0   9   3       1793.80       2122.19        94.12 o                         
   1   9   3        712.17        820.02        50.08 o                         
   2   9   3       3713.92       3473.53       118.68 o                         
   3   9   3       1695.54       1929.71       114.54 o                         
   4   9   3        455.46        512.34        52.90 o                         
   5   9   3       1532.98       1326.99        75.26 o                         
   6   9   3       6222.60       6142.22       150.18 o                         
   7   9   3       1557.43       1184.09        55.86 o                         
   8   9   3       6637.34       6717.29       234.64 o                         
   9   9   3      11672.95      10350.91       321.51 o                         
  10   9   3         94.85        107.90        63.23 o                         
  11   9   3      19902.66      17394.18       419.38 o                         
  12   9   3        399.75        403.00       105.90 o                         
  13   9   3       3789.68       3491.65       268.59 o                         
  14   9   3        693.47        542.29       170.44 o                         
  15   9   3        141.60        290.29       151.10 o                         
  16   9   3       5485.82       5761.26      1095.09 o                         
  17   9   3        800.74       1074.62        83.53 o                         
  18   9   3        546.60        596.64        88.80 o                         
  19   9   3          0.12         10.57        45.67 o                         
 -21  10   3      11374.29      10155.95       492.23 o                         
 -20  10   3        460.31        425.47        61.84 o                         
 -19  10   3       4124.84       3912.21       243.71 o                         
 -18  10   3       1834.61       1779.76        89.58 o                         
 -17  10   3          2.64         44.37        63.24 o                         
 -16  10   3       7507.24       7326.51       273.62 o                         
 -15  10   3       8951.47       9324.39       226.89 o                         
 -14  10   3       3294.57       3426.27       130.25 o                         
 -13  10   3       4540.17       4669.49       152.56 o                         
 -12  10   3         70.80        128.05        56.77 o                         
 -11  10   3         78.47        146.26        65.95 o                         
 -10  10   3       8617.97       7774.02       352.92 o                         
  -9  10   3        576.15        579.87        68.77 o                         
  -8  10   3      29678.06      25405.04       740.63 o                         
  -7  10   3      16434.66      15057.81       424.16 o                         
  -6  10   3      24368.04      24572.35       417.15 o                         
  -5  10   3      40667.23      40824.50      1051.56 o                         
  -4  10   3       5765.81       5920.07       185.91 o                         
  -3  10   3      83822.02      83439.16      1943.95 o                         
  -2  10   3       6177.11       6029.66       184.47 o                         
  -1  10   3        734.17        567.21        54.68 o                         
   0  10   3      35534.26      34795.08       604.43 o                         
   1  10   3        769.73        983.62        61.67 o                         
   2  10   3       6390.12       6883.74       215.97 o                         
   3  10   3       8643.21       9223.61       305.66 o                         
   4  10   3       5214.85       5398.93       131.88 o                         
   5  10   3      24682.54      24448.08       655.17 o                         
   6  10   3        142.59        134.08        42.81 o                         
   7  10   3       2863.04       3033.10        92.34 o                         
   8  10   3       7615.83       6707.22       250.74 o                         
   9  10   3        399.32        341.13        59.59 o                         
  10  10   3       5990.02       5744.11       237.81 o                         
  11  10   3      18791.07      16708.32       597.41 o                         
  12  10   3       8043.21       8868.20       469.91 o                         
  13  10   3      20572.54      17975.78       606.45 o                         
  14  10   3        641.68        781.08       203.76 o                         
  15  10   3       4718.73       5502.19       917.08 o                         
  16  10   3        601.92        577.70        73.93 o                         
  17  10   3         15.99         33.66        52.27 o                         
  18  10   3       4777.39       5696.10       406.90 o                         
  19  10   3       2063.59       1917.76       129.72 o                         
 -21  11   3        369.05        341.12        68.24 o                         
 -20  11   3       1221.86       1298.57       138.12 o                         
 -19  11   3       1278.91       1367.89        86.90 o                         
 -18  11   3        115.87        114.27        51.13 o                         
 -17  11   3       2358.19       2069.17       131.13 o                         
 -16  11   3        831.37        734.50       110.96 o                         
 -15  11   3        122.45        134.94        54.10 o                         
 -14  11   3          5.76        -11.07        73.12 o                         
 -13  11   3        627.45        734.36        59.40 o                         
 -12  11   3       8656.64       8386.53       330.38 o                         
 -11  11   3       3930.42       3770.27       214.16 o                         
 -10  11   3        285.14        182.46        55.93 o                         
  -9  11   3        106.92         99.83        55.60 o                         
  -8  11   3        171.23        100.32        59.06 o                         
  -7  11   3       6695.21       6533.51       236.33 o                         
  -6  11   3       2321.68       2362.05       181.67 o                         
  -5  11   3         89.31        115.82        75.50 o                         
  -4  11   3       2045.61       2019.82       102.05 o                         
  -3  11   3        450.67        567.49        67.07 o                         
  -2  11   3       2828.07       2632.96       155.22 o                         
  -1  11   3       1309.22       1472.84        64.25 o                         
   0  11   3       3704.58       3622.77        93.83 o                         
   1  11   3       2531.33       2401.69        99.32 o                         
   2  11   3         29.76         47.32        34.05 o                         
   3  11   3       2628.91       3031.92        84.45 o                         
   4  11   3       5784.40       5686.16       177.18 o                         
   5  11   3       1737.63       1886.82        86.40 o                         
   6  11   3       2946.34       2799.57       124.45 o                         
   7  11   3       1751.09       1685.14        73.23 o                         
   8  11   3         61.88         96.31        49.24 o                         
   9  11   3       1630.48       1575.17        94.70 o                         
  10  11   3        171.96        182.51        68.25 o                         
  11  11   3        110.02        220.17       126.26 o                         
  12  11   3       1249.63       1223.63       129.91 o                         
  13  11   3          0.80          0.35        82.47 o                         
  14  11   3        158.55         85.44        84.48 o                         
  15  11   3        127.12        107.91        60.26 o                         
  16  11   3        619.32        658.94       128.90 o                         
  17  11   3          5.70          1.94        44.87 o                         
  18  11   3         52.11         25.66        38.18 o                         
 -20  12   3        270.51        355.02        48.72 o                         
 -19  12   3       2123.23       2466.46       132.69 o                         
 -18  12   3       4465.34       3881.39       227.61 o                         
 -17  12   3          8.17         45.89        51.04 o                         
 -16  12   3       8957.11       8741.52       361.61 o                         
 -15  12   3       7938.08       7576.17       491.52 o                         
 -14  12   3        716.22        797.72        68.06 o                         
 -13  12   3       4103.69       4345.47       154.85 o                         
 -12  12   3        893.96        804.90        61.38 o                         
 -11  12   3      21116.15      21495.89       389.20 o                         
 -10  12   3      14736.73      13747.92       382.37 o                         
  -9  12   3       4983.54       4574.85       286.16 o                         
  -8  12   3      19859.76      18762.96       431.71 o                         
  -7  12   3       6535.62       6705.47       193.01 o                         
  -6  12   3      31089.57      31476.34       576.63 o                         
  -5  12   3       6421.74       6452.17       177.47 o                         
  -4  12   3         64.99        129.00        47.24 o                         
  -3  12   3      18656.66      19519.14       547.41 o                         
  -2  12   3      21776.97      23392.82       435.64 o                         
  -1  12   3        285.08        339.50        45.33 o                         
   0  12   3      37381.95      35557.37       638.32 o                         
   1  12   3        421.47        423.23        44.54 o                         
   2  12   3       5364.93       5152.61       140.50 o                         
   3  12   3      11492.37      12922.01       262.16 o                         
   4  12   3        202.61        341.11        44.60 o                         
   5  12   3      15360.91      14887.27       392.77 o                         
   6  12   3         37.01        112.56        50.69 o                         
   7  12   3       3188.17       3363.05       124.83 o                         
   8  12   3        339.49        403.50        50.93 o                         
   9  12   3         28.65         26.40        49.41 o                         
  10  12   3        209.07        122.85        67.12 o                         
  11  12   3       8689.99       7284.11       313.04 o                         
  12  12   3        380.73        409.21        76.01 o                         
  13  12   3       1615.11       1688.41       138.34 o                         
  14  12   3       1279.46        995.02       109.51 o                         
  15  12   3       2260.72       2008.23       136.32 o                         
  16  12   3       2874.49       2426.45       167.32 o                         
  17  12   3        350.48        378.03        58.19 o                         
  18  12   3       3057.54       2599.27       163.78 o                         
 -19  13   3       1466.12       1208.76        96.64 o                         
 -18  13   3        103.06        106.22        46.59 o                         
 -17  13   3       6637.48       6578.74       285.83 o                         
 -16  13   3        849.05        979.05        81.38 o                         
 -15  13   3          8.27         58.41        53.09 o                         
 -14  13   3         21.18         13.15        54.58 o                         
 -13  13   3         78.09        102.67        47.26 o                         
 -12  13   3       1048.96        966.90        82.32 o                         
 -11  13   3         64.37         82.45        41.99 o                         
 -10  13   3       1306.59       1561.17        74.41 o                         
  -9  13   3        744.91        813.29        75.96 o                         
  -8  13   3        331.92        245.46        60.50 o                         
  -7  13   3       2046.29       1831.46       202.21 o                         
  -6  13   3       4305.50       4218.38       135.69 o                         
  -5  13   3       4092.68       4118.37       215.36 o                         
  -4  13   3       3391.21       3544.66       123.89 o                         
  -3  13   3       1696.07       1673.55        75.11 o                         
  -2  13   3          4.60         11.25        49.94 o                         
  -1  13   3       2047.76       1887.66        80.42 o                         
   0  13   3      32253.00      32739.86       773.32 o                         
   1  13   3       1133.22        949.17        58.10 o                         
   2  13   3       2495.65       2191.38        82.26 o                         
   3  13   3       1259.68       1365.24        68.34 o                         
   4  13   3        476.47        366.55        45.94 o                         
   5  13   3         19.63         86.30        61.17 o                         
   6  13   3       4343.93       3784.95       308.89 o                         
   7  13   3         29.43         70.07        50.36 o                         
   8  13   3       2301.65       2565.59       126.40 o                         
   9  13   3       7147.37       7584.15       283.05 o                         
  10  13   3        822.38        676.86       118.24 o                         
  11  13   3       1611.32       1467.01       183.56 o                         
  12  13   3       1602.95       1193.72       119.57 o                         
  13  13   3         10.56         -4.54        55.79 o                         
  14  13   3          5.90         57.49        52.44 o                         
  15  13   3        758.51        584.48        90.64 o                         
  16  13   3       1214.60       1008.52        84.46 o                         
  17  13   3         86.25        107.63        70.24 o                         
 -19  14   3         11.77         92.29        61.78 o                         
 -18  14   3       4018.74       3395.80       279.20 o                         
 -17  14   3       1115.58       1373.66        77.80 o                         
 -16  14   3       8476.44       7904.41       365.08 o                         
 -15  14   3        323.02        262.24        60.04 o                         
 -14  14   3       2122.76       2127.49       128.44 o                         
 -13  14   3       4423.71       4351.15       150.08 o                         
 -12  14   3        108.97         85.99        47.17 o                         
 -11  14   3       8371.27       8394.59       224.62 o                         
 -10  14   3       2496.78       2638.21       103.24 o                         
  -9  14   3       3350.36       3359.67       177.54 o                         
  -8  14   3         76.07        245.76        61.48 o                         
  -7  14   3       1160.14       1052.88        82.15 o                         
  -6  14   3       2320.90       2188.40       204.92 o                         
  -5  14   3        561.12        557.76        56.00 o                         
  -4  14   3       1360.44       1656.09       106.35 o                         
  -3  14   3       1254.98       1878.88        94.49 o                         
  -2  14   3       2329.32       2202.94        89.89 o                         
  -1  14   3       2748.03       2696.04        98.59 o                         
   0  14   3      12889.28      13789.27       424.83 o                         
   1  14   3          2.14         16.85        45.58 o                         
   2  14   3       6497.09       6724.00       163.67 o                         
   3  14   3       1384.11       1423.17        71.40 o                         
   4  14   3        737.98        864.48        68.74 o                         
   5  14   3      12525.40      11449.60       419.32 o                         
   6  14   3       3055.93       2848.70       122.18 o                         
   7  14   3       2014.52       1970.24       106.19 o                         
   8  14   3       9403.39       8989.75       380.60 o                         
   9  14   3         14.47         45.02        71.56 o                         
  10  14   3       1713.95       1693.51       139.55 o                         
  11  14   3       1094.19       1268.03       197.63 o                         
  12  14   3       3641.83       2701.58       256.17 o                         
  13  14   3        711.63        818.50       162.21 o                         
  14  14   3       1732.77       1870.75       291.66 o                         
  15  14   3       1304.12       1548.13        93.82 o                         
  16  14   3       2657.56       2201.02       159.15 o                         
 -18  15   3       1177.91       1168.30       110.29 o                         
 -17  15   3       3686.24       2796.47       195.63 o                         
 -16  15   3         15.49         53.36        45.73 o                         
 -15  15   3        422.76        605.20        63.69 o                         
 -14  15   3        157.94        101.73        47.84 o                         
 -13  15   3        637.49        705.62        56.74 o                         
 -12  15   3       2493.21       2236.38       152.48 o                         
 -11  15   3        137.41        197.59        45.57 o                         
 -10  15   3      19996.42      19962.15       463.88 o                         
  -9  15   3       2166.29       2104.10        92.41 o                         
  -8  15   3         31.13         42.69        43.72 o                         
  -7  15   3        130.46        135.61        42.41 o                         
  -6  15   3        697.44        670.71        63.14 o                         
  -5  15   3       8072.22       8467.70       185.77 o                         
  -4  15   3       5611.53       6142.64       184.81 o                         
  -3  15   3        194.96        185.08        51.09 o                         
  -2  15   3       4007.53       4185.66       143.24 o                         
  -1  15   3      18274.66      19138.84       488.67 o                         
   0  15   3        398.47        382.39        56.43 o                         
   1  15   3       2207.34       2204.43        96.18 o                         
   2  15   3        164.01        242.17        52.52 o                         
   3  15   3        184.50        150.30        51.99 o                         
   4  15   3        714.83        816.29        83.65 o                         
   5  15   3        196.15        175.99        64.99 o                         
   6  15   3       7574.98       7637.58       283.71 o                         
   7  15   3       3810.35       3995.21       163.86 o                         
   8  15   3       2203.30       2286.68       109.60 o                         
   9  15   3      10422.89       9140.59       429.18 o                         
  10  15   3        996.97        825.35       172.49 o                         
  11  15   3       9374.02       7982.35       470.90 o                         
  12  15   3        579.76        676.83       155.98 o                         
  13  15   3        111.76         82.94        71.70 o                         
  14  15   3       2091.19       1882.67       251.98 o                         
  15  15   3       1990.17       2064.55       154.06 o                         
  16  15   3       2214.65       1171.78        97.97 o                         
 -17  16   3        269.47        334.12        58.25 o                         
 -16  16   3       1086.77       1139.22        64.25 o                         
 -15  16   3         22.57         20.62        43.80 o                         
 -14  16   3       6411.93       6923.17       171.56 o                         
 -13  16   3      10096.58       9775.30       251.47 o                         
 -12  16   3       2283.10       2411.85        86.28 o                         
 -11  16   3       3650.07       3674.25       137.30 o                         
 -10  16   3       5907.12       6155.55       174.79 o                         
  -9  16   3       5409.48       5593.38       131.74 o                         
  -8  16   3        320.60        367.76        50.18 o                         
  -7  16   3       1912.06       1739.53        84.49 o                         
  -6  16   3       1984.47       1999.80       102.77 o                         
  -5  16   3       4706.81       4869.73       185.96 o                         
  -4  16   3        802.53        713.58        55.66 o                         
  -3  16   3        816.62        846.44        57.62 o                         
  -2  16   3       2668.12       2835.92       113.05 o                         
  -1  16   3       3075.51       3180.41       119.77 o                         
   0  16   3       1532.39       1792.41        90.23 o                         
   1  16   3       1963.44       1958.79       111.73 o                         
   2  16   3       6356.70       7291.56       304.41 o                         
   3  16   3      12631.53      13344.80       595.99 o                         
   4  16   3         49.61         22.27        63.89 o                         
   5  16   3       3076.67       2779.44       136.75 o                         
   6  16   3         11.89         12.82        51.57 o                         
   7  16   3         51.91         71.41        54.01 o                         
   8  16   3       5336.44       4470.54       395.94 o                         
   9  16   3       2210.21       2211.15       145.18 o                         
  10  16   3        579.07        565.51        91.28 o                         
  11  16   3         89.92        265.89        77.14 o                         
  12  16   3       1688.15       1828.73       232.50 o                         
  13  16   3        425.35        293.40       133.04 o                         
  14  16   3       1123.85       1193.17       111.54 o                         
  15  16   3       1337.45        726.48        81.28 o                         
 -16  17   3        567.99        481.71        47.44 o                         
 -15  17   3       3066.15       3441.37       173.43 o                         
 -14  17   3       3562.87       3500.12       149.90 o                         
 -13  17   3        217.63        265.15        45.40 o                         
 -12  17   3       2315.98       2366.77        81.05 o                         
 -11  17   3       1095.49       1081.67        54.96 o                         
 -10  17   3       1502.96       1361.16        61.24 o                         
  -9  17   3       9099.06       8567.42       290.49 o                         
  -8  17   3        769.53        709.65        66.58 o                         
  -7  17   3       9497.69       9524.58       400.14 o                         
  -6  17   3       1204.09       1477.13        65.56 o                         
  -5  17   3        177.12        221.57        38.17 o                         
  -4  17   3      10124.45       9684.39       271.50 o                         
  -3  17   3        717.13        774.40        98.87 o                         
  -2  17   3       3194.50       3355.98       171.92 o                         
  -1  17   3       8100.49       8208.43       305.88 o                         
   0  17   3       3993.41       4054.42       193.85 o                         
   1  17   3       8858.20       8609.70       415.47 o                         
   2  17   3       4422.83       4357.50       198.89 o                         
   3  17   3       2433.38       2457.85       157.45 o                         
   4  17   3       5036.73       5668.66       366.46 o                         
   5  17   3        625.27        563.60        67.58 o                         
   6  17   3      10661.47      10268.78       406.66 o                         
   7  17   3       3425.33       3108.92       384.67 o                         
   8  17   3        487.72        365.71       137.73 o                         
   9  17   3       1624.20       1984.13       209.28 o                         
  10  17   3        987.33        830.02        90.22 o                         
  11  17   3       1971.00       1545.36       109.35 o                         
  12  17   3       3436.52       3638.33       267.50 o                         
  13  17   3        306.73        253.26        49.48 o                         
  14  17   3       1912.52        934.14        92.05 o                         
 -15  18   3         17.98         50.85        33.39 o                         
 -14  18   3       1279.05       1215.18       103.85 o                         
 -13  18   3       1214.67       1076.86        53.49 o                         
 -12  18   3        328.64        401.22        39.55 o                         
 -11  18   3       2812.51       2855.06        78.18 o                         
 -10  18   3       2452.33       2654.69        72.04 o                         
  -9  18   3        322.69        416.00        42.32 o                         
  -8  18   3        254.82        219.98        39.85 o                         
  -7  18   3        369.21        308.33        55.20 o                         
  -6  18   3       1720.78       1726.79       109.53 o                         
  -5  18   3       1074.56       1202.36        68.25 o                         
  -4  18   3        872.85        828.55        54.67 o                         
  -3  18   3        121.63        131.72        39.08 o                         
  -2  18   3         60.58         44.52        41.28 o                         
  -1  18   3        882.99       1171.30        67.57 o                         
   0  18   3       1104.93       1264.03        91.08 o                         
   1  18   3       4068.07       4327.65       199.57 o                         
   2  18   3        918.64       1166.17       114.35 o                         
   3  18   3       6783.48       7393.70       511.50 o                         
   4  18   3        214.30        237.09        75.06 o                         
   5  18   3       1333.87       1557.28       108.73 o                         
   6  18   3        239.56        161.23        54.92 o                         
   7  18   3        601.44        694.11       155.89 o                         
   8  18   3       4055.20       4673.15       740.59 o                         
   9  18   3        510.48        650.42       134.82 o                         
  10  18   3          5.74         73.10        64.84 o                         
  11  18   3        549.39        718.68        75.68 o                         
  12  18   3        172.15        107.38        64.04 o                         
 -13  19   3         12.56         31.10        52.80 o                         
 -12  19   3       8477.45       8321.30       645.84 o                         
 -11  19   3       2596.07       2686.18        88.54 o                         
 -10  19   3        590.74        526.04        48.54 o                         
  -9  19   3       4280.95       4299.14       115.15 o                         
  -8  19   3       2499.55       2716.92        97.54 o                         
  -7  19   3       6635.11       6686.08       196.66 o                         
  -6  19   3       9182.43      10139.97       268.22 o                         
  -5  19   3       3993.33       4420.62       150.90 o                         
  -4  19   3       5254.59       6055.58       612.51 o                         
  -3  19   3       4613.68       5231.78       574.25 o                         
  -2  19   3        292.48        408.22       119.52 o                         
  -1  19   3       5054.93       5429.46       459.39 o                         
   0  19   3       5292.73       5862.15       192.97 o                         
   1  19   3      19268.83      20662.49       518.20 o                         
   2  19   3       1494.80       1409.25        83.70 o                         
   3  19   3       1093.71       1135.59        68.88 o                         
   4  19   3       6218.13       6227.74       239.38 o                         
   5  19   3        384.99        471.33        59.71 o                         
   6  19   3       8095.49       8751.93       304.46 o                         
   7  19   3        251.82        190.94        81.93 o                         
   8  19   3        112.99        123.60        40.77 o                         
   9  19   3       3259.96       3386.20       445.45 o                         
  10  19   3       3472.05       3485.28       354.31 o                         
  11  19   3        540.78        488.72        55.41 o                         
 -11  20   3        124.60         90.91        60.78 o                         
 -10  20   3       1037.25       1239.07        81.72 o                         
  -9  20   3        813.70        927.19        63.18 o                         
  -8  20   3       1343.15       1602.70        83.97 o                         
  -7  20   3        802.71        813.54        66.76 o                         
  -6  20   3          3.50         41.34        50.54 o                         
  -5  20   3       1657.71       2086.48       105.47 o                         
  -4  20   3       1948.16       2146.07       121.80 o                         
  -3  20   3       3025.46       3294.54       144.13 o                         
  -2  20   3         25.39         67.92        43.35 o                         
  -1  20   3       7717.90       8476.16       320.37 o                         
   0  20   3        723.99        815.37        50.28 o                         
   1  20   3          7.93         -5.59        38.98 o                         
   2  20   3         62.03         26.81        37.18 o                         
   3  20   3       1101.94       1200.89        70.70 o                         
   4  20   3        734.53        848.73       110.32 o                         
   5  20   3        719.78       1053.07        67.60 o                         
   6  20   3       1809.20       1966.17       113.01 o                         
   7  20   3         98.11        109.00        48.77 o                         
   8  20   3        173.18        254.88        58.75 o                         
   9  20   3       1368.06       1424.07       156.74 o                         
  10  20   3       1192.50       1464.56       332.41 o                         
 -10  21   3       2558.09       2854.79       163.55 o                         
  -9  21   3       7255.98       7115.85       346.73 o                         
  -8  21   3        541.34        552.23        61.02 o                         
  -7  21   3       2188.23       2349.02       113.42 o                         
  -6  21   3       1819.06       1575.18        70.86 o                         
  -5  21   3        139.35        101.59        46.69 o                         
  -4  21   3       2433.31       2656.12       111.91 o                         
  -3  21   3         53.10         22.28        48.39 o                         
  -2  21   3       3114.19       3108.22       115.23 o                         
  -1  21   3       2492.59       3232.96       153.41 o                         
   0  21   3        721.02        855.54        51.18 o                         
   1  21   3      11276.16      12270.77       384.04 o                         
   2  21   3       2836.33       3174.89       154.34 o                         
   3  21   3       3102.97       3563.68       157.66 o                         
   4  21   3       2870.67       3143.31       115.28 o                         
   5  21   3         68.50         68.65        37.36 o                         
   6  21   3      11406.76      12810.66       622.19 o                         
   7  21   3       5356.84       6045.62       209.71 o                         
   8  21   3        747.06        777.16        62.39 o                         
  -8  22   3          0.32         22.20        47.52 o                         
  -7  22   3        855.26        814.16        72.99 o                         
  -6  22   3        267.51        334.14        52.49 o                         
  -5  22   3        243.12        221.42        46.78 o                         
  -4  22   3        124.74        177.90        68.85 o                         
  -3  22   3       1410.91       1640.69       100.81 o                         
  -2  22   3        738.02        691.61        73.97 o                         
  -1  22   3        293.55        398.72        51.95 o                         
   0  22   3         62.69         88.56        47.56 o                         
   1  22   3          6.71         25.07        29.84 o                         
   2  22   3          1.88         -2.16        29.20 o                         
   3  22   3        233.87        142.22        44.26 o                         
   4  22   3        630.67        549.49        56.85 o                         
   5  22   3         21.65         42.94        50.56 o                         
   6  22   3          2.44         10.09        52.23 o                         
  -4  23   3       4500.02       4359.78       212.06 o                         
  -3  23   3         11.92         -2.94        41.50 o                         
  -2  23   3       1543.76       1088.10       598.76 o                         
  -1  23   3       4242.38       3785.24       191.99 o                         
 -24   0   4        562.35        586.59        98.67 o                         
 -23   0   4       4951.62       5012.74       321.24 o                         
 -22   0   4        172.92        169.36        59.05 o                         
 -21   0   4       2631.27       2786.54       153.24 o                         
 -20   0   4       5512.49       5539.97       404.79 o                         
 -19   0   4       6717.74       6695.83       308.68 o                         
 -18   0   4       3076.60       3539.70       291.56 o                         
 -17   0   4      15040.24      14501.89       520.97 o                         
 -16   0   4      48479.67      47837.66      1383.16 o                         
 -15   0   4      13944.65      15244.72       943.77 o                         
 -14   0   4       4557.97       5551.42       363.76 o                         
 -13   0   4      19930.25      21213.72       937.44 o                         
 -12   0   4      29639.21      31981.25      1314.96 o                         
 -11   0   4      33437.30      33422.48      1347.00 o                         
 -10   0   4      41808.85      43826.53      1712.55 o                         
  -9   0   4         27.52         42.84        49.34 o                         
  -8   0   4     202381.16     189832.11      6986.41 o                         
  -7   0   4         33.32         75.30        23.26 o                         
  -6   0   4       1716.25       2955.01       331.44 o                         
  -5   0   4        173.17        223.05        22.04 o                         
  -4   0   4      25005.16      23994.77       343.96 o                         
  -3   0   4     131848.27     140663.91      2536.17 o                         
  -2   0   4      87157.58      81458.20       772.89 o                         
  -1   0   4     126851.23     119734.38      1001.04 o                         
   0   0   4       8069.92       9730.42       365.35 o                         
   1   0   4         78.42        307.01        52.11 o                         
   2   0   4      45990.43      46305.45       577.46 o                         
   3   0   4      38243.45      31494.94       643.42 o                         
   4   0   4       3215.50       4183.82       107.50 o                         
   5   0   4      23158.68      20562.53       440.02 o                         
   6   0   4      57617.82      59600.57       914.44 o                         
   7   0   4      26388.23      26749.21       705.64 o                         
   8   0   4      40393.14      38887.31       672.89 o                         
   9   0   4       7153.63       7218.29       220.46 o                         
  10   0   4      16010.18      13727.33      1002.64 o                         
  11   0   4      40971.25      37219.01      1122.98 o                         
  12   0   4       6227.83       4102.57       344.45 o                         
  13   0   4       3084.76       3067.55       123.08 o                         
  14   0   4        411.52        387.21        70.39 o                         
  15   0   4      20319.13      23510.25       866.81 o                         
  16   0   4       4448.62       5330.75       305.50 o                         
  17   0   4       2257.36       2804.80       145.96 o                         
  18   0   4       3994.94       4383.60       280.06 o                         
  19   0   4       1966.38       2805.23       645.97 o                         
  20   0   4       3203.20       3811.26       211.86 o                         
 -24   1   4        106.56         64.54        51.37 o                         
 -23   1   4       1662.77       1777.48        64.15 o                         
 -22   1   4        184.21        199.61        40.50 o                         
 -21   1   4       4053.60       3989.11       212.96 o                         
 -20   1   4        328.18        566.33       131.32 o                         
 -19   1   4         55.30        111.00        72.38 o                         
 -18   1   4      15430.44      15616.42       538.53 o                         
 -17   1   4       1606.57       1538.07       108.75 o                         
 -16   1   4       1791.16       1864.05       115.41 o                         
 -15   1   4       1962.44       1798.85       107.38 o                         
 -14   1   4       1790.77       1468.74       138.85 o                         
 -13   1   4       1661.52       1529.14       133.37 o                         
 -12   1   4       1127.52       1163.80       115.12 o                         
 -11   1   4       1273.44       1309.57       130.07 o                         
 -10   1   4       4120.81       3633.04       111.26 o                         
  -9   1   4      11471.45      12330.90       255.14 o                         
  -8   1   4         13.05         18.84        29.46 o                         
  -7   1   4        856.58        884.58        24.39 o                         
  -6   1   4         15.08         39.06        14.55 o                         
  -5   1   4          2.50         16.78        14.82 o                         
  -4   1   4      37477.55      38214.37       854.14 o                         
  -3   1   4      36604.26      34273.83       344.09 o                         
  -2   1   4      29918.46      31255.18       217.42 o                         
  -1   1   4       3150.99       2958.63        54.51 o                         
   0   1   4       3668.68       3303.77        28.54 o                         
   1   1   4       4186.63       3990.74        50.83 o                         
   2   1   4       4487.03       3608.03        60.80 o                         
   3   1   4       4361.82       4730.25        54.20 o                         
   4   1   4      32286.09      30750.12       345.52 o                         
   5   1   4      13211.77      12605.97       349.91 o                         
   6   1   4       1773.53       1784.47        40.78 o                         
   7   1   4          3.23         12.46        26.05 o                         
   8   1   4      14856.18      14118.53       447.03 o                         
   9   1   4      17547.76      15231.86       301.80 o                         
  10   1   4       3642.68       3202.29       104.39 o                         
  11   1   4       3528.98       3062.09       115.91 o                         
  12   1   4        635.17        679.27        82.65 o                         
  13   1   4       5398.01       5625.54       495.55 o                         
  14   1   4        669.58        720.38        58.21 o                         
  15   1   4         74.26        102.80        45.23 o                         
  16   1   4        526.60        763.49        84.86 o                         
  17   1   4       1306.89       1717.96        97.51 o                         
  18   1   4        799.18       1093.01        96.72 o                         
  19   1   4        105.84        184.46        40.66 o                         
  20   1   4          9.27         11.60        49.52 o                         
 -23   2   4       2263.20       2184.03        89.91 o                         
 -22   2   4        579.06        589.42        56.02 o                         
 -21   2   4       3323.93       3551.35        99.35 o                         
 -20   2   4       1421.36       1500.64        92.49 o                         
 -19   2   4        315.29        446.67        79.61 o                         
 -18   2   4       1972.43       1971.90       160.05 o                         
 -17   2   4        251.31        157.90        80.67 o                         
 -16   2   4      11843.13      12045.34       316.39 o                         
 -15   2   4       1372.22       1552.75       101.74 o                         
 -14   2   4       2317.29       2993.34       191.95 o                         
 -13   2   4      25106.98      27586.96       829.42 o                         
 -12   2   4       6419.98       5527.02       253.12 o                         
 -11   2   4      13073.93      15493.94       512.12 o                         
 -10   2   4      41295.45      43695.08      1196.43 o                         
  -9   2   4      11629.98      10998.71       206.66 o                         
  -8   2   4      86749.48      83980.05      2199.81 o                         
  -7   2   4      22115.63      21574.96       419.02 o                         
  -6   2   4        604.35        914.55        78.56 o                         
  -5   2   4       1692.22       1873.16        59.77 o                         
  -4   2   4       1396.38       1761.10        58.50 o                         
  -3   2   4       5084.47       5307.14        48.22 o                         
  -2   2   4      80901.80      82023.17       562.55 o                         
  -1   2   4       8508.89       9770.87        68.66 o                         
   0   2   4      92257.34      94876.34      1539.16 o                         
   1   2   4      26221.96      23982.76       239.50 o                         
   2   2   4       5493.07       4740.57        62.15 o                         
   3   2   4       6741.61       6901.85       146.08 o                         
   4   2   4        138.16        219.86        19.65 o                         
   5   2   4      65125.09      63199.81       633.43 o                         
   6   2   4       7629.94       6985.84        98.57 o                         
   7   2   4       8474.65       8758.99       271.78 o                         
   8   2   4      16554.71      16357.90       282.45 o                         
   9   2   4       1439.98       1210.04        57.83 o                         
  10   2   4       9268.06       8975.13       340.89 o                         
  11   2   4       8921.68       9098.08       595.87 o                         
  12   2   4         29.80         76.54        43.57 o                         
  13   2   4      15975.84      16403.71       399.44 o                         
  14   2   4       1744.70       1956.69       121.41 o                         
  15   2   4       4921.68       4730.59       127.34 o                         
  16   2   4       6143.26       7305.88       392.31 o                         
  17   2   4       1768.78       1655.31        77.95 o                         
  18   2   4       3608.50       3680.98       127.86 o                         
  19   2   4       1697.19       1713.71        69.04 o                         
  20   2   4       4447.86       5607.70       193.60 o                         
 -23   3   4       2026.62       1857.18        55.32 o                         
 -22   3   4        284.03        425.83        38.46 o                         
 -21   3   4       2027.34       2008.92        74.50 o                         
 -20   3   4        280.86        419.36        59.92 o                         
 -19   3   4        985.26       1126.26        97.40 o                         
 -18   3   4       9322.46       9703.64       275.50 o                         
 -17   3   4       3110.75       3450.55       149.88 o                         
 -16   3   4       5537.38       4965.26       157.15 o                         
 -15   3   4        977.04       1194.92        91.31 o                         
 -14   3   4       1781.03       1495.75       141.26 o                         
 -13   3   4        654.87        555.08        72.01 o                         
 -12   3   4       3677.18       5172.32       268.22 o                         
 -11   3   4        834.88        977.66        81.57 o                         
 -10   3   4      10256.46       9681.48       266.31 o                         
  -9   3   4       2150.47       2490.96       226.22 o                         
  -8   3   4        136.08        342.85        37.57 o                         
  -7   3   4       1965.94       1875.36        54.57 o                         
  -6   3   4      34577.19      37025.29      1367.00 o                         
  -5   3   4      12371.68      11119.22       147.63 o                         
  -4   3   4        351.93        448.40        14.80 o                         
  -3   3   4       3883.42       4038.56        49.92 o                         
  -2   3   4       7135.19       7332.60       119.45 o                         
  -1   3   4      11085.06      10199.48        74.27 o                         
   0   3   4        426.44        310.03        10.25 o                         
   1   3   4       2359.36       2095.68        27.78 o                         
   2   3   4       5760.81       5809.34        83.96 o                         
   3   3   4      25111.05      25404.09       245.55 o                         
   4   3   4      12600.83      13835.03       314.39 o                         
   5   3   4      39880.24      38108.41       404.34 o                         
   6   3   4      13519.78      14331.00       190.05 o                         
   7   3   4        887.81       1034.78        64.31 o                         
   8   3   4       5215.83       5457.26       110.92 o                         
   9   3   4       8396.78       8387.70       290.73 o                         
  10   3   4        977.30        861.60        53.60 o                         
  11   3   4        490.33        571.77       122.73 o                         
  12   3   4        103.93         41.37        41.09 o                         
  13   3   4       4974.67       5073.17       419.60 o                         
  14   3   4        111.39        130.06        40.77 o                         
  15   3   4       1691.53       1875.80       217.55 o                         
  16   3   4        750.80        742.28       129.80 o                         
  17   3   4        527.01        601.53        55.21 o                         
  18   3   4        852.96       1085.87        93.93 o                         
  19   3   4        682.98        838.33        38.71 o                         
  20   3   4        102.38         37.20        34.27 o                         
 -23   4   4          7.58         31.37        27.68 o                         
 -22   4   4       2793.04       3102.17       131.99 o                         
 -21   4   4        482.86        627.25        49.66 o                         
 -20   4   4       1178.40       1162.96        63.28 o                         
 -19   4   4       6871.11       6647.59       217.86 o                         
 -18   4   4       6294.12       6666.07       214.50 o                         
 -17   4   4        307.80        192.26        63.07 o                         
 -16   4   4        629.80        824.54        76.08 o                         
 -15   4   4        800.93       1190.45        94.12 o                         
 -14   4   4       8903.37       8616.16       234.14 o                         
 -13   4   4      35980.77      36439.49       862.10 o                         
 -12   4   4       2403.18       2104.89       115.42 o                         
 -11   4   4       4312.21       4587.90       246.22 o                         
 -10   4   4      25423.79      25220.13       509.17 o                         
  -9   4   4       7172.33       8445.29       236.64 o                         
  -8   4   4      43655.43      45745.60      1156.01 o                         
  -7   4   4      27444.49      26830.12      1018.12 o                         
  -6   4   4       2398.50       1522.63       133.14 o                         
  -5   4   4       2694.80       2716.41        83.27 o                         
  -4   4   4      17614.61      17554.96       170.99 o                         
  -3   4   4      22378.41      21216.08       249.28 o                         
  -2   4   4      43762.94      43022.97       329.79 o                         
  -1   4   4      19499.16      19899.43       216.41 o                         
   0   4   4       2386.53       2339.12       132.58 o                         
   1   4   4         77.12        164.80        15.42 o                         
   2   4   4      44466.54      44074.70       417.08 o                         
   3   4   4      25860.78      25256.47       247.50 o                         
   4   4   4       9596.03       9661.60       114.56 o                         
   5   4   4      39296.64      40408.38       464.23 o                         
   6   4   4       8286.35       7722.41       135.95 o                         
   7   4   4        992.11       1014.38       100.80 o                         
   8   4   4      46526.89      42795.31      1033.36 o                         
   9   4   4       1473.00       1669.57        61.76 o                         
  10   4   4      14502.39      13806.90       347.78 o                         
  11   4   4       4733.88       4422.34       401.24 o                         
  12   4   4        671.45        658.28        65.79 o                         
  13   4   4      16010.02      14622.80       392.09 o                         
  14   4   4         55.82         11.14        50.43 o                         
  15   4   4       1317.52       1323.97        72.57 o                         
  16   4   4       3535.78       3682.30       121.55 o                         
  17   4   4         16.74         46.54        41.72 o                         
  18   4   4       1882.22       1739.45        71.16 o                         
  19   4   4       1970.94       2067.69       107.97 o                         
  20   4   4       1393.85       1399.75       229.91 o                         
 -23   5   4        266.23        226.69        60.75 o                         
 -22   5   4        854.96        884.86        40.03 o                         
 -21   5   4       2213.16       2407.04       183.89 o                         
 -20   5   4       1285.61       1259.50        63.11 o                         
 -19   5   4       2567.36       2933.07       137.13 o                         
 -18   5   4         98.85         73.27        57.32 o                         
 -17   5   4       1253.11       1251.67       105.72 o                         
 -16   5   4       1870.88       1848.72        96.51 o                         
 -15   5   4      22945.24      23313.33       460.05 o                         
 -14   5   4      10525.43       9783.24       229.39 o                         
 -13   5   4       4971.23       5174.12       195.47 o                         
 -12   5   4      29653.65      31963.21       761.69 o                         
 -11   5   4          3.49         67.82        58.60 o                         
 -10   5   4       6396.90       6480.17       202.78 o                         
  -9   5   4      29137.52      29449.75       685.38 o                         
  -8   5   4       1523.80        641.11        92.07 o                         
  -7   5   4     109597.13     115766.67      4333.69 o                         
  -6   5   4       3231.77       4085.30       110.45 o                         
  -5   5   4       3671.72       3399.52        49.49 o                         
  -4   5   4       9902.97      10044.45       239.56 o                         
  -3   5   4      17733.23      17795.34       191.33 o                         
  -2   5   4      21956.53      24674.50       613.61 o                         
  -1   5   4       1907.71       1933.91        22.16 o                         
   0   5   4       2550.58       2232.21        45.30 o                         
   1   5   4       7132.49       7840.29        92.57 o                         
   2   5   4      13700.26      13788.88       159.39 o                         
   3   5   4      33173.46      35994.76       400.10 o                         
   4   5   4      55591.02      53873.50       604.80 o                         
   5   5   4         13.54         38.12        19.98 o                         
   6   5   4      15367.89      16215.60       315.52 o                         
   7   5   4      14489.77      12692.35       302.63 o                         
   8   5   4       1780.58       1997.88        94.38 o                         
   9   5   4      12808.52      10973.95       405.95 o                         
  10   5   4       2478.32       2437.78        76.65 o                         
  11   5   4      18096.71      18144.70       739.40 o                         
  12   5   4        317.94        342.70       104.09 o                         
  13   5   4       7379.72       6862.61       433.56 o                         
  14   5   4       2099.26       2244.71       123.37 o                         
  15   5   4         48.64         71.31        81.78 o                         
  16   5   4       1090.88       1034.10        67.62 o                         
  17   5   4        111.15        130.64        41.09 o                         
  18   5   4        158.09        235.62        35.20 o                         
  19   5   4       8818.34      10198.42       701.61 o                         
  20   5   4        877.27        772.60       163.58 o                         
 -23   6   4        799.18        632.78        77.54 o                         
 -22   6   4        423.13        374.00        37.62 o                         
 -21   6   4       1277.06       1135.54        49.96 o                         
 -20   6   4         38.65         79.05        36.99 o                         
 -19   6   4       8343.68       8043.22       218.18 o                         
 -18   6   4       5262.42       4777.48       153.89 o                         
 -17   6   4         14.62         39.77        67.31 o                         
 -16   6   4       4490.02       5077.25       141.05 o                         
 -15   6   4       2433.14       2390.82       105.05 o                         
 -14   6   4        426.23        465.58        56.49 o                         
 -13   6   4      10941.71      10458.50       238.17 o                         
 -12   6   4       1549.08       1491.80       116.35 o                         
 -11   6   4       8879.11       8964.47       271.83 o                         
 -10   6   4       6355.42       6260.11       203.10 o                         
  -9   6   4       3290.62       3886.05       167.15 o                         
  -8   6   4       5277.22       3111.83       156.74 o                         
  -7   6   4         83.68        152.07        41.62 o                         
  -6   6   4         77.30        145.93        24.44 o                         
  -5   6   4       9843.70       9394.75       124.54 o                         
  -4   6   4       4821.35       5197.22        79.18 o                         
  -3   6   4      54764.84      51749.50       515.89 o                         
  -2   6   4      35874.16      36704.31       426.76 o                         
  -1   6   4        840.62       1459.46       125.25 o                         
   0   6   4      36829.37      37537.84       378.10 o                         
   1   6   4        869.09        907.17        21.59 o                         
   2   6   4      50050.14      51225.82       496.35 o                         
   3   6   4        702.93       1189.55        79.16 o                         
   4   6   4        606.44        578.23        28.56 o                         
   5   6   4      23917.88      21683.58       296.66 o                         
   6   6   4      13333.45      12887.79       330.09 o                         
   7   6   4       5150.77       4654.22       109.39 o                         
   8   6   4         92.12         79.25        34.20 o                         
   9   6   4        833.03        828.64        49.82 o                         
  10   6   4       7023.65       6629.63       317.25 o                         
  11   6   4       2404.34       2421.31        96.24 o                         
  12   6   4        264.60        197.43        53.34 o                         
  13   6   4       4142.00       3428.92       232.48 o                         
  14   6   4       2221.64       2231.49        88.35 o                         
  15   6   4       7789.76       7321.24       252.88 o                         
  16   6   4       4673.65       4358.51       227.40 o                         
  17   6   4       1073.58       1211.36       123.86 o                         
  18   6   4       1747.12       1617.97        76.40 o                         
  19   6   4         19.18         69.21        38.61 o                         
  20   6   4         57.50        116.56        52.93 o                         
 -23   7   4        150.27        144.00        53.78 o                         
 -22   7   4       4169.25       3883.69       197.48 o                         
 -21   7   4       1429.22       1357.69       119.38 o                         
 -20   7   4       7096.90       6962.38       158.80 o                         
 -19   7   4       1222.79       1317.13        82.58 o                         
 -18   7   4        740.34        752.61        73.62 o                         
 -17   7   4       2493.77       2279.54        80.09 o                         
 -16   7   4          4.37         62.71        52.14 o                         
 -15   7   4      12175.67      12430.37       255.02 o                         
 -14   7   4      28136.23      28915.79       500.60 o                         
 -13   7   4      27789.46      27453.29       521.51 o                         
 -12   7   4      59433.54      58645.61      1155.61 o                         
 -11   7   4      11572.29      10066.05       318.25 o                         
 -10   7   4      13458.01      14903.43       393.93 o                         
  -9   7   4      43947.30      41680.68      1173.57 o                         
  -8   7   4       1312.25       1324.87        77.09 o                         
  -7   7   4     106010.25     107820.95      1795.58 o                         
  -6   7   4          6.28         56.11        19.99 o                         
  -5   7   4       6456.65       6451.35       141.28 o                         
  -4   7   4      37049.77      34483.62       561.36 o                         
  -3   7   4         99.11        113.96        15.81 o                         
  -2   7   4      61629.70      60922.36       546.52 o                         
  -1   7   4      14681.85      15219.81       394.58 o                         
   0   7   4       2203.10       2162.12       119.29 o                         
   1   7   4      19005.97      20446.70       439.64 o                         
   2   7   4       3496.35       3682.21        52.37 o                         
   3   7   4      33295.32      32265.21       374.41 o                         
   4   7   4     117102.41     111647.51      2656.02 o                         
   5   7   4       5904.34       5837.11       155.26 o                         
   6   7   4      10018.11      10793.37       370.31 o                         
   7   7   4      20400.63      18797.23       559.17 o                         
   8   7   4       2454.90       2239.05        86.04 o                         
   9   7   4       7673.43       7941.99       169.57 o                         
  10   7   4       2700.88       2477.06       130.38 o                         
  11   7   4       8485.16       8144.59       304.67 o                         
  12   7   4      10811.51      10485.08       483.52 o                         
  13   7   4       4076.73       4141.27       214.77 o                         
  14   7   4       7413.82       7760.84       195.24 o                         
  15   7   4       1898.30       1731.50        80.63 o                         
  16   7   4       3471.20       3256.15       225.09 o                         
  17   7   4       2868.69       3268.45       155.09 o                         
  18   7   4        954.79       1130.00        94.52 o                         
  19   7   4       7588.84       8077.16      1581.34 o                         
 -22   8   4          1.82         54.03       101.52 o                         
 -21   8   4       6705.90       6353.44       304.60 o                         
 -20   8   4          7.79         44.18        80.15 o                         
 -19   8   4        176.02        200.66        68.31 o                         
 -18   8   4       3330.90       2830.33       148.93 o                         
 -17   8   4          8.57         19.89        50.40 o                         
 -16   8   4      33610.23      34098.46       987.49 o                         
 -15   8   4        684.64        768.13        57.45 o                         
 -14   8   4       2875.99       2533.21        80.61 o                         
 -13   8   4        284.95        305.54        56.51 o                         
 -12   8   4        218.40        236.45        51.28 o                         
 -11   8   4         32.39         44.26        47.58 o                         
 -10   8   4        565.84        928.02       113.41 o                         
  -9   8   4       1740.51        866.58       103.17 o                         
  -8   8   4       4598.90       5125.69       222.09 o                         
  -7   8   4        849.37       1066.79        71.95 o                         
  -6   8   4      12039.42      14271.18       630.72 o                         
  -5   8   4      15514.65      15047.79       290.42 o                         
  -4   8   4       9643.10       9042.91       170.95 o                         
  -3   8   4      15425.49      15559.72       283.67 o                         
  -2   8   4         21.36         22.08        30.75 o                         
  -1   8   4      14713.20      15325.11       225.67 o                         
   0   8   4      38844.31      37842.29       484.63 o                         
   1   8   4       1201.94       1403.70        43.29 o                         
   2   8   4       1506.39       1726.88        50.22 o                         
   3   8   4      10024.85      10431.04       271.70 o                         
   4   8   4         22.63         66.82        42.88 o                         
   5   8   4      13862.91      13804.30       226.33 o                         
   6   8   4        178.10        330.88        36.88 o                         
   7   8   4       3482.20       3537.39        96.42 o                         
   8   8   4       8292.49       7597.99       591.00 o                         
   9   8   4        716.00        804.59        79.89 o                         
  10   8   4      10231.17      10610.66       302.12 o                         
  11   8   4       9740.61       8782.82       287.63 o                         
  12   8   4       5918.51       5534.32       269.89 o                         
  13   8   4        188.68        232.01        73.47 o                         
  14   8   4       3956.06       3562.82       206.90 o                         
  15   8   4       1401.10       1147.87       120.06 o                         
  16   8   4       3162.80       3469.81       904.79 o                         
  17   8   4       1240.68       1120.24       138.82 o                         
  18   8   4        103.27        103.15        59.31 o                         
  19   8   4         38.95         53.10        44.77 o                         
 -21   9   4         49.90         24.28        62.71 o                         
 -20   9   4       4925.39       4474.63       158.62 o                         
 -19   9   4       3340.06       3147.06       142.55 o                         
 -18   9   4       2466.25       2443.35       105.89 o                         
 -17   9   4       3460.48       3734.14       178.99 o                         
 -16   9   4          3.44         52.01        59.61 o                         
 -15   9   4      13811.67      15221.39       613.83 o                         
 -14   9   4       6660.12       7112.03       192.49 o                         
 -13   9   4       4202.16       4548.64       143.73 o                         
 -12   9   4       8671.21       8499.26       233.19 o                         
 -11   9   4      16936.04      15636.32       865.57 o                         
 -10   9   4       8663.85       8655.38       235.48 o                         
  -9   9   4        147.15        562.60        66.92 o                         
  -8   9   4          9.22        205.52        55.81 o                         
  -7   9   4       5246.86       5148.49       144.15 o                         
  -6   9   4      47737.98      44343.11      1738.54 o                         
  -5   9   4       2730.51       4110.02       167.61 o                         
  -4   9   4      26533.57      26674.12       547.05 o                         
  -3   9   4        165.83        167.03        42.52 o                         
  -2   9   4      10941.95      10218.98       225.19 o                         
  -1   9   4      21329.22      21096.96       344.94 o                         
   0   9   4       3932.46       4904.23       129.10 o                         
   1   9   4      19865.38      20204.32       411.20 o                         
   2   9   4        675.66        858.20        99.30 o                         
   3   9   4      10232.95       8880.11       232.99 o                         
   4   9   4      19497.19      20972.52       502.19 o                         
   5   9   4       6134.55       6082.87       146.94 o                         
   6   9   4       5492.90       5953.62       127.05 o                         
   7   9   4       5460.13       5317.38       144.53 o                         
   8   9   4         42.44         89.37        46.55 o                         
   9   9   4        319.29        559.58        96.25 o                         
  10   9   4       1063.88       1054.64       194.53 o                         
  11   9   4       7261.29       7250.13       486.31 o                         
  12   9   4       8712.72       8565.43       440.47 o                         
  13   9   4        306.51        297.52        96.49 o                         
  14   9   4       5639.32       5733.94       390.53 o                         
  15   9   4         15.50         19.57        63.48 o                         
  16   9   4       1333.78       1205.37        89.23 o                         
  17   9   4       2643.32       2135.56       134.97 o                         
  18   9   4         88.00        150.41        52.20 o                         
  19   9   4       5986.19       6889.96       308.19 o                         
 -21  10   4        491.10        648.56       133.06 o                         
 -20  10   4        215.89        337.40        61.78 o                         
 -19  10   4        436.28        394.62        55.33 o                         
 -18  10   4         84.84         56.90        53.11 o                         
 -17  10   4         20.71        -54.46        85.01 o                         
 -16  10   4       3472.62       3590.38       209.60 o                         
 -15  10   4       2988.15       3235.10       189.97 o                         
 -14  10   4        468.37        447.22        61.88 o                         
 -13  10   4       1544.81       1388.07        97.93 o                         
 -12  10   4       2182.53       2088.84       100.18 o                         
 -11  10   4        283.93        291.44        61.39 o                         
 -10  10   4        100.64        146.10        47.13 o                         
  -9  10   4      14536.74      12408.97       430.78 o                         
  -8  10   4      16823.69      15588.10       398.98 o                         
  -7  10   4       1009.55        734.22       132.66 o                         
  -6  10   4      10684.73      11391.58       219.34 o                         
  -5  10   4         36.30         64.59        41.96 o                         
  -4  10   4      16408.15      17197.23       690.34 o                         
  -3  10   4       2104.03       1649.21        77.42 o                         
  -2  10   4      17646.92      17665.02       622.24 o                         
  -1  10   4         88.03         81.16        26.74 o                         
   0  10   4        424.54        324.24        39.53 o                         
   1  10   4          9.20         97.95        43.12 o                         
   2  10   4       1008.09        799.71        75.50 o                         
   3  10   4       2757.02       2731.47        87.86 o                         
   4  10   4       1650.33       1731.56        86.31 o                         
   5  10   4         55.98        162.55        43.09 o                         
   6  10   4         10.37         25.79        35.73 o                         
   7  10   4        150.81         67.31        46.21 o                         
   8  10   4         91.64        121.08        54.81 o                         
   9  10   4       1395.20       1422.42       134.63 o                         
  10  10   4       7696.22       7688.94      1493.83 o                         
  11  10   4       5122.25       4597.42       307.76 o                         
  12  10   4        652.12        854.90       106.50 o                         
  13  10   4         44.54        123.09        87.96 o                         
  14  10   4       3927.85       3675.25       198.96 o                         
  15  10   4         44.63         55.34        59.63 o                         
  16  10   4       1680.83       1664.22       125.11 o                         
  17  10   4          2.02         13.97        54.69 o                         
  18  10   4        172.49        210.82        42.38 o                         
 -20  11   4       3924.90       4169.76       209.71 o                         
 -19  11   4       1906.05       1592.72        90.65 o                         
 -18  11   4       6401.92       5777.50       278.36 o                         
 -17  11   4       8379.28       8062.83       241.25 o                         
 -16  11   4         24.66        117.24       103.89 o                         
 -15  11   4      15622.30      15645.17       490.37 o                         
 -14  11   4       9890.18       9706.86       428.59 o                         
 -13  11   4        669.62        710.59        67.16 o                         
 -12  11   4       3686.08       3668.11       178.44 o                         
 -11  11   4        511.60        667.76        63.23 o                         
 -10  11   4       7670.60       8244.41       187.92 o                         
  -9  11   4       7915.74       6397.30       208.14 o                         
  -8  11   4       6114.86       4560.87       197.32 o                         
  -7  11   4       7939.91       7976.34       194.09 o                         
  -6  11   4      17755.55      17541.42       349.89 o                         
  -5  11   4       1529.90       1826.09        90.82 o                         
  -4  11   4      53668.68      54164.77       938.31 o                         
  -3  11   4        919.67       1002.83        64.51 o                         
  -2  11   4      18230.54      18941.10       406.15 o                         
  -1  11   4      33739.14      34814.01       616.62 o                         
   0  11   4        925.70       1015.73        80.54 o                         
   1  11   4      36136.76      34878.59       562.64 o                         
   2  11   4       5206.89       5142.16       116.51 o                         
   3  11   4      27214.69      28108.81       511.60 o                         
   4  11   4      33917.98      33964.84       684.09 o                         
   5  11   4        610.43        522.85        77.80 o                         
   6  11   4         51.52        107.78        36.65 o                         
   7  11   4       1610.41       1657.15        74.06 o                         
   8  11   4       1992.66       2178.85       102.70 o                         
   9  11   4      14255.43      13805.84       976.98 o                         
  10  11   4      10074.26       9457.56       436.99 o                         
  11  11   4       7048.17       6612.26       282.98 o                         
  12  11   4       5181.61       4913.10       239.12 o                         
  13  11   4        289.94        219.69        90.61 o                         
  14  11   4       3123.64       2799.99       172.24 o                         
  15  11   4        280.96        374.59        64.26 o                         
  16  11   4        864.69        903.19        72.18 o                         
  17  11   4       3191.52       3290.41       895.77 o                         
  18  11   4       2004.02       2207.18       346.65 o                         
 -20  12   4          8.40         31.79        57.43 o                         
 -19  12   4        273.97        268.25        47.75 o                         
 -18  12   4       1390.06       1462.84        98.15 o                         
 -17  12   4         74.77        173.54        54.50 o                         
 -16  12   4        114.96        202.93        58.41 o                         
 -15  12   4          8.01        -19.85        55.18 o                         
 -14  12   4       1178.42       1175.14        84.39 o                         
 -13  12   4       1023.52        937.84        80.10 o                         
 -12  12   4        468.34        498.11        57.29 o                         
 -11  12   4         97.57        213.00        55.17 o                         
 -10  12   4        876.45        812.25        58.61 o                         
  -9  12   4       4145.74       4352.59       222.40 o                         
  -8  12   4       2558.81       2501.55       103.83 o                         
  -7  12   4        169.38        234.12        50.88 o                         
  -6  12   4        545.97       1083.86       117.39 o                         
  -5  12   4        300.86        264.51        46.27 o                         
  -4  12   4       8425.48       8313.96       298.73 o                         
  -3  12   4        456.84        548.45        50.72 o                         
  -2  12   4         22.93         14.50        39.79 o                         
  -1  12   4       1139.46       1072.76        74.54 o                         
   0  12   4        955.44       1080.83        57.17 o                         
   1  12   4      11062.61      11161.00       231.78 o                         
   2  12   4       1046.89       1116.65        69.40 o                         
   3  12   4       3277.23       3444.85       133.61 o                         
   4  12   4       1407.92       1314.02        75.92 o                         
   5  12   4       2631.65       2783.48       101.25 o                         
   6  12   4          7.45         36.58        40.92 o                         
   7  12   4       3271.68       3319.77       130.04 o                         
   8  12   4       1542.56       1643.40       178.04 o                         
   9  12   4       5238.43       4283.04       183.04 o                         
  10  12   4        430.17        346.64        69.05 o                         
  11  12   4       2170.65       2169.21       158.57 o                         
  12  12   4        147.61        119.31        82.15 o                         
  13  12   4         53.52         36.82        59.67 o                         
  14  12   4         64.26         57.40        57.55 o                         
  15  12   4         24.34         54.79        58.69 o                         
  16  12   4         80.86        112.68        50.14 o                         
  17  12   4        218.94        262.44        49.93 o                         
 -20  13   4       2437.06       2481.89       152.77 o                         
 -19  13   4        734.51        879.50        87.49 o                         
 -18  13   4        239.39        197.42        48.63 o                         
 -17  13   4       6771.33       6300.33       259.78 o                         
 -16  13   4         32.67         52.64        56.54 o                         
 -15  13   4       5271.55       5314.16       186.59 o                         
 -14  13   4      12671.19      12677.92       597.47 o                         
 -13  13   4       3575.86       3419.45       106.68 o                         
 -12  13   4       2175.78       2097.86       107.85 o                         
 -11  13   4        158.86        190.42        43.88 o                         
 -10  13   4      31386.99      31411.72       965.67 o                         
  -9  13   4       8449.54       8188.49       315.49 o                         
  -8  13   4       3796.14       3179.81       198.39 o                         
  -7  13   4       2332.25       2245.17       176.99 o                         
  -6  13   4       6690.59       6759.35       155.08 o                         
  -5  13   4       1950.62       1868.75        82.16 o                         
  -4  13   4      49530.03      53112.95      1289.97 o                         
  -3  13   4        429.45        473.84        50.09 o                         
  -2  13   4       4066.46       4530.36       128.37 o                         
  -1  13   4       4344.70       4775.95       131.69 o                         
   0  13   4        993.71       1038.39        67.31 o                         
   1  13   4      29036.54      30122.88       829.70 o                         
   2  13   4         42.76         94.42        49.87 o                         
   3  13   4       2462.12       2329.07        99.28 o                         
   4  13   4      12055.48      11586.24       325.84 o                         
   5  13   4      13206.75      13746.82       422.47 o                         
   6  13   4       5010.95       4568.08       237.53 o                         
   7  13   4       2614.78       2430.47       145.58 o                         
   8  13   4      11877.04      11031.50       919.66 o                         
   9  13   4      14626.47      13252.13       618.55 o                         
  10  13   4       6325.56       5820.44       934.36 o                         
  11  13   4       4340.85       3526.02       200.08 o                         
  12  13   4       1009.01       1131.49        75.65 o                         
  13  13   4        837.12        573.22        92.56 o                         
  14  13   4       1833.22       1712.22       133.54 o                         
  15  13   4       3363.83       2533.33       171.86 o                         
  16  13   4       1975.64       2027.26       150.48 o                         
 -19  14   4        749.60        842.62        75.76 o                         
 -18  14   4         23.66          7.65        38.38 o                         
 -17  14   4         78.54         32.28        47.76 o                         
 -16  14   4       6324.05       6874.78       321.14 o                         
 -15  14   4       1951.97       2078.76        90.34 o                         
 -14  14   4       1090.03       1139.52       129.02 o                         
 -13  14   4         16.44         31.73        55.87 o                         
 -12  14   4        106.70        159.33        48.35 o                         
 -11  14   4       3024.52       3136.64       112.42 o                         
 -10  14   4       2721.10       2820.37       107.34 o                         
  -9  14   4       5280.32       5287.58       191.45 o                         
  -8  14   4       7553.70       7767.11       220.33 o                         
  -7  14   4       1707.62       1429.26        98.02 o                         
  -6  14   4        322.59        334.87        55.82 o                         
  -5  14   4        422.68        508.61        52.01 o                         
  -4  14   4       5058.74       5309.99       147.24 o                         
  -3  14   4       8666.83       8926.30       281.59 o                         
  -2  14   4       8812.35       9241.74       232.52 o                         
  -1  14   4        405.63        524.94        57.72 o                         
   0  14   4        126.82        186.53        62.07 o                         
   1  14   4       9735.49      10825.73       353.93 o                         
   2  14   4       1684.74       1599.94        93.92 o                         
   3  14   4      10705.68      10698.56       271.04 o                         
   4  14   4      12470.96      13533.75       430.74 o                         
   5  14   4       1144.88       1272.46        76.21 o                         
   6  14   4       1591.90       1573.41        85.12 o                         
   7  14   4       6345.70       6000.39       667.62 o                         
   8  14   4       6934.60       6010.02       805.39 o                         
   9  14   4        477.00        480.50        96.89 o                         
  10  14   4       1153.05        919.91       189.70 o                         
  11  14   4       4442.83       3428.88       295.56 o                         
  12  14   4         59.10         43.17        72.20 o                         
  13  14   4        244.29        317.80       125.39 o                         
  14  14   4       1633.44       1312.27       160.69 o                         
  15  14   4        956.13        862.88       111.00 o                         
  16  14   4       2185.70       1414.75       334.61 o                         
 -18  15   4        587.63        571.94        63.37 o                         
 -17  15   4        584.20        546.55        51.08 o                         
 -16  15   4       1431.88       1521.91       103.25 o                         
 -15  15   4       1602.40       1827.81        84.50 o                         
 -14  15   4       7008.76       7051.19       262.48 o                         
 -13  15   4        483.00        463.86        58.83 o                         
 -12  15   4       3239.13       3323.99       186.88 o                         
 -11  15   4       2132.32       2025.89        84.43 o                         
 -10  15   4       2246.35       2301.42        82.09 o                         
  -9  15   4       1633.36       1957.56        88.69 o                         
  -8  15   4        789.50        850.60        75.20 o                         
  -7  15   4       9008.89       9411.72       228.72 o                         
  -6  15   4        751.93        694.70        65.42 o                         
  -5  15   4        129.66        159.43        44.87 o                         
  -4  15   4       4005.44       4676.76       137.09 o                         
  -3  15   4        958.41        914.35        65.43 o                         
  -2  15   4        497.68        534.20        58.86 o                         
  -1  15   4       2412.61       2683.49       128.29 o                         
   0  15   4       1534.20       1617.28       101.69 o                         
   1  15   4       1513.62       1395.15        97.51 o                         
   2  15   4       5514.21       5760.56       199.13 o                         
   3  15   4       2584.51       2809.58       183.27 o                         
   4  15   4       6168.12       5881.29       205.93 o                         
   5  15   4        196.69        249.41        62.28 o                         
   6  15   4       4666.32       5203.89       223.81 o                         
   7  15   4       6730.91       6350.75       189.05 o                         
   8  15   4        744.94        844.48       107.37 o                         
   9  15   4        441.29        308.32       142.59 o                         
  10  15   4       1209.86       1111.54       180.82 o                         
  11  15   4       7535.88       6248.03       391.15 o                         
  12  15   4       5349.34       5110.32       222.42 o                         
  13  15   4        255.19        255.35        70.83 o                         
  14  15   4       1104.50       1370.35       126.35 o                         
  15  15   4       1391.90        996.66       122.02 o                         
 -17  16   4         97.83         82.56        39.67 o                         
 -16  16   4       2219.85       2430.00       143.95 o                         
 -15  16   4        684.76        556.20        56.40 o                         
 -14  16   4       1161.53       1147.34        65.82 o                         
 -13  16   4       1274.28       1382.70        66.87 o                         
 -12  16   4       2338.33       2376.18        86.57 o                         
 -11  16   4       1766.08       1812.38        97.63 o                         
 -10  16   4       4645.12       4826.43       188.75 o                         
  -9  16   4       1541.33       1543.73        74.28 o                         
  -8  16   4       2197.65       2073.61        82.72 o                         
  -7  16   4       2538.30       2464.99        98.47 o                         
  -6  16   4         15.15         15.94        62.21 o                         
  -5  16   4      10125.71       9979.10       256.56 o                         
  -4  16   4         25.30         30.76        40.94 o                         
  -3  16   4       5488.63       6012.49       288.42 o                         
  -2  16   4        248.47        241.66        64.77 o                         
  -1  16   4      12805.48      14049.43       508.67 o                         
   0  16   4       7291.79       7607.71       241.10 o                         
   1  16   4        692.46        747.71        81.97 o                         
   2  16   4         26.73         34.30        70.32 o                         
   3  16   4       1411.28       1262.11       161.91 o                         
   4  16   4          9.29         44.44        67.78 o                         
   5  16   4       4664.17       4141.06       172.92 o                         
   6  16   4       2468.89       2583.40       129.71 o                         
   7  16   4       7033.28       6419.37       382.65 o                         
   8  16   4       5316.87       4892.91       351.10 o                         
   9  16   4         19.94        -91.48       128.54 o                         
  10  16   4       1080.70        939.87        99.71 o                         
  11  16   4         77.41         51.75        53.04 o                         
  12  16   4        727.18        789.86        66.78 o                         
  13  16   4       1319.78       1013.33       181.07 o                         
  14  16   4         14.96         23.44        37.77 o                         
 -16  17   4       1965.03       1976.35       122.04 o                         
 -15  17   4       3465.00       4282.56       193.12 o                         
 -14  17   4        130.62        102.78        37.84 o                         
 -13  17   4       2099.85       2030.23        80.34 o                         
 -12  17   4       2787.84       2763.16        87.46 o                         
 -11  17   4       2630.60       2471.69       110.68 o                         
 -10  17   4       1210.52       1229.47        59.20 o                         
  -9  17   4       1741.39       1656.09       118.29 o                         
  -8  17   4         53.28         99.90        59.68 o                         
  -7  17   4       4714.81       4793.31       141.55 o                         
  -6  17   4       2340.08       2359.19       144.44 o                         
  -5  17   4       4940.45       5372.72       155.82 o                         
  -4  17   4       9128.05       9753.97       456.97 o                         
  -3  17   4         95.17        120.61        71.21 o                         
  -2  17   4        457.05        551.07        87.33 o                         
  -1  17   4      12657.13      12923.77       429.01 o                         
   0  17   4        596.46        691.90       102.59 o                         
   1  17   4       1898.01       1957.39       110.07 o                         
   2  17   4       4089.87       4814.79       360.92 o                         
   3  17   4        605.45        710.73        89.69 o                         
   4  17   4      12254.06      14833.06       497.43 o                         
   5  17   4         50.18         80.22        58.80 o                         
   6  17   4        198.72        254.73        71.37 o                         
   7  17   4       2828.01       3080.69       177.66 o                         
   8  17   4         11.27        -15.46        80.50 o                         
   9  17   4       1020.25       1012.40       109.50 o                         
  10  17   4       2310.31       2034.42       125.38 o                         
  11  17   4       5470.91       5842.08       595.24 o                         
  12  17   4       5368.30       4216.51       316.64 o                         
  13  17   4        165.11         69.07        54.73 o                         
 -15  18   4        441.79        407.76        60.46 o                         
 -14  18   4       2631.01       2458.47       107.74 o                         
 -13  18   4       1930.93       1978.17        98.91 o                         
 -12  18   4         45.64         28.13        35.03 o                         
 -11  18   4      11856.54      11810.25       269.31 o                         
 -10  18   4       5221.64       5669.69       190.72 o                         
  -9  18   4       1220.40       1253.74        52.52 o                         
  -8  18   4       1441.63       1193.02        60.33 o                         
  -7  18   4       1593.94       1430.68        74.15 o                         
  -6  18   4       9268.75       9410.84       721.42 o                         
  -5  18   4      16812.42      17869.08       576.73 o                         
  -4  18   4       1187.98       1289.95        93.86 o                         
  -3  18   4       6606.04       7630.46       368.66 o                         
  -2  18   4        915.19        988.89        82.94 o                         
  -1  18   4       2728.59       2809.40       131.51 o                         
   0  18   4      17694.47      18605.59       641.21 o                         
   1  18   4       1406.89       1640.46       109.47 o                         
   2  18   4      14978.20      18454.90       599.23 o                         
   3  18   4        108.37        103.96        85.61 o                         
   4  18   4       4802.55       4783.93       349.53 o                         
   5  18   4      14683.62      16086.96       988.22 o                         
   6  18   4        560.08        485.84        59.05 o                         
   7  18   4       4685.71       3519.73       180.40 o                         
   8  18   4       1906.63       1847.96       123.62 o                         
   9  18   4          1.73         43.42        47.62 o                         
  10  18   4       3438.57       3430.53       335.38 o                         
  11  18   4        906.18        873.11        71.70 o                         
  12  18   4        696.48        365.65        65.27 o                         
 -14  19   4        295.73        272.66        58.97 o                         
 -13  19   4       1462.34       1416.27       113.97 o                         
 -12  19   4        289.04        326.06        53.94 o                         
 -11  19   4         33.02         31.19        40.91 o                         
 -10  19   4       1691.58       1610.07        72.32 o                         
  -9  19   4          3.02         34.89        39.26 o                         
  -8  19   4        729.76        846.70        72.69 o                         
  -7  19   4         18.07         90.85        54.22 o                         
  -6  19   4        734.35        765.40        87.11 o                         
  -5  19   4         21.83         52.79        58.23 o                         
  -4  19   4       1298.61       1449.29        82.84 o                         
  -3  19   4        288.69        448.95        50.49 o                         
  -2  19   4        262.97        442.50        51.91 o                         
  -1  19   4        724.19        636.54        50.46 o                         
   0  19   4       1989.36       2353.82       104.63 o                         
   1  19   4         28.80         55.44        50.65 o                         
   2  19   4         49.43         53.84        49.87 o                         
   3  19   4        994.83       1016.25        68.59 o                         
   4  19   4        316.00        453.39        53.96 o                         
   5  19   4          3.85        -34.14        56.91 o                         
   6  19   4        106.32         93.60        56.05 o                         
   7  19   4          3.40          3.86        44.82 o                         
   8  19   4       2930.64       2132.08       270.93 o                         
   9  19   4        631.85        514.54        41.39 o                         
  10  19   4          8.03          6.98        32.37 o                         
  11  19   4          2.23        -16.69        49.86 o                         
 -11  20   4       4111.09       3700.20       439.54 o                         
 -10  20   4       1951.18       2022.55        84.86 o                         
  -9  20   4        590.27        751.04        59.88 o                         
  -8  20   4       8546.63       9191.99       250.60 o                         
  -7  20   4         10.81         76.15        40.71 o                         
  -6  20   4       1405.65       1400.42        85.15 o                         
  -5  20   4       1903.14       2192.20       107.16 o                         
  -4  20   4        874.77        908.24        76.81 o                         
  -3  20   4       7132.82       7539.02       249.84 o                         
  -2  20   4       3022.93       3357.14       104.06 o                         
  -1  20   4       1354.03       1509.92        98.23 o                         
   0  20   4       4739.83       5625.63       157.83 o                         
   1  20   4         73.49         49.91        40.57 o                         
   2  20   4       6620.57       6497.69       233.29 o                         
   3  20   4        880.62       1032.77        66.35 o                         
   4  20   4        580.23        649.14        57.94 o                         
   5  20   4       5344.77       5942.28       178.36 o                         
   6  20   4        219.21        253.80        52.39 o                         
   7  20   4       4022.85       4691.29       144.31 o                         
   8  20   4       1599.40       1402.06       147.60 o                         
   9  20   4        822.78        683.77        69.82 o                         
  -9  21   4         32.38         76.52        42.23 o                         
  -8  21   4        502.40        376.46        55.44 o                         
  -7  21   4       1204.76       1242.74        69.79 o                         
  -6  21   4        168.29        169.49        40.13 o                         
  -5  21   4          5.84         33.56        43.48 o                         
  -4  21   4       1231.27       1296.32        77.55 o                         
  -3  21   4          8.11         75.63        62.15 o                         
  -2  21   4       1987.17       2497.30       173.87 o                         
  -1  21   4          2.80         53.94        66.77 o                         
   0  21   4         21.47         45.14        33.46 o                         
   1  21   4        117.48         85.20        34.09 o                         
   2  21   4        391.61        374.64        43.94 o                         
   3  21   4        168.08        124.53        36.82 o                         
   4  21   4         67.22        156.11        38.60 o                         
   5  21   4        162.61        157.81        37.62 o                         
   6  21   4        230.69        249.18        51.86 o                         
   7  21   4         47.28         57.89        40.57 o                         
  -7  22   4         31.77         76.47        69.24 o                         
  -6  22   4       2293.01       2056.27      1134.67 o                         
  -5  22   4        635.93        635.07        85.00 o                         
  -4  22   4        351.47        283.43       117.40 o                         
  -3  22   4       4834.03       4107.95      1963.89 o                         
  -2  22   4       5067.75       5314.58       189.66 o                         
  -1  22   4       2306.29       2009.95       264.54 o                         
   0  22   4       2404.46       2619.72       140.68 o                         
   1  22   4         61.29         37.10        41.87 o                         
   2  22   4        891.78        681.53        59.58 o                         
   3  22   4       2849.29       2893.71       286.82 o                         
   4  22   4         31.09         35.43        37.19 o                         
  -3  23   4        220.17        233.60        53.79 o                         
 -24   1   5        598.74        453.80        34.14 o                         
 -23   1   5       4299.55       4096.36       110.88 o                         
 -22   1   5       2832.07       2801.96        67.77 o                         
 -21   1   5       1010.51        970.64        69.68 o                         
 -20   1   5       2850.61       3072.63       144.39 o                         
 -19   1   5      10157.98      10387.93       235.76 o                         
 -18   1   5       2309.25       2424.23       175.86 o                         
 -17   1   5      21962.92      22763.01       523.32 o                         
 -16   1   5       6892.59       6371.27       206.93 o                         
 -15   1   5         91.97        131.26        95.84 o                         
 -14   1   5      20246.40      22108.21       698.54 o                         
 -13   1   5       3150.26       3089.68       162.84 o                         
 -12   1   5      50445.48      49718.18      1387.40 o                         
 -11   1   5        887.50        737.99       107.85 o                         
 -10   1   5       3500.92       3705.08       256.92 o                         
  -9   1   5       7542.70       7175.38       137.57 o                         
  -8   1   5       3244.20       2884.30        87.79 o                         
  -7   1   5      41469.20      44284.38       711.39 o                         
  -6   1   5       8624.29       8216.95       100.08 o                         
  -5   1   5      39718.33      39048.94       393.56 o                         
  -4   1   5      42138.80      43120.92       543.29 o                         
  -3   1   5      11761.11      10782.62       100.28 o                         
  -2   1   5      36578.73      38356.07       581.94 o                         
  -1   1   5      52270.28      52381.54       476.57 o                         
   0   1   5       1732.48       2013.95        47.68 o                         
   1   1   5       2121.28       2354.49        87.32 o                         
   2   1   5      12298.67      12227.12       110.79 o                         
   3   1   5       8563.23       8602.78       142.60 o                         
   4   1   5      29847.85      26441.62       234.76 o                         
   5   1   5      12639.37      11633.83       273.47 o                         
   6   1   5      28902.35      26753.06       369.37 o                         
   7   1   5       8511.53       8788.97       129.22 o                         
   8   1   5       9534.95       9312.64       166.86 o                         
   9   1   5      55592.65      52879.95       932.00 o                         
  10   1   5        932.74       1163.19       177.04 o                         
  11   1   5       7272.91       7248.33       202.75 o                         
  12   1   5       7657.23       7376.44       228.94 o                         
  13   1   5         37.68         65.03        42.77 o                         
  14   1   5      16045.18      17587.43       712.85 o                         
  15   1   5       3428.82       4396.73       193.56 o                         
  16   1   5       6076.22       6371.92       228.10 o                         
  17   1   5       5616.45       5379.69       172.00 o                         
  18   1   5        672.08        738.31        47.98 o                         
  19   1   5       2389.60       2985.01       176.11 o                         
 -24   2   5       1525.58       1613.83        96.71 o                         
 -23   2   5        171.86        178.97        32.65 o                         
 -22   2   5        314.49        437.71        37.00 o                         
 -21   2   5       1249.76       1166.43        73.98 o                         
 -20   2   5        355.86        295.96        78.70 o                         
 -19   2   5        435.01        712.74        88.56 o                         
 -18   2   5        385.04        355.12       105.36 o                         
 -17   2   5       1593.07       1451.53       108.09 o                         
 -16   2   5       6883.76       6830.36       214.76 o                         
 -15   2   5         90.05        173.11        73.61 o                         
 -14   2   5        940.99       1009.40        92.98 o                         
 -13   2   5        519.92        703.55       101.79 o                         
 -12   2   5       1041.49       1014.82       110.52 o                         
 -11   2   5        590.04        557.52       102.54 o                         
 -10   2   5         10.29         53.95        37.96 o                         
  -9   2   5       7845.08       6765.97       120.58 o                         
  -8   2   5         72.14        169.86        25.04 o                         
  -7   2   5        237.80        276.12        18.16 o                         
  -6   2   5      33974.64      32814.79       380.20 o                         
  -5   2   5       8400.84       7411.92       162.62 o                         
  -4   2   5       3520.98       3189.92        35.52 o                         
  -3   2   5      59103.00      58501.60       463.12 o                         
  -2   2   5      51038.75      49386.98       358.63 o                         
  -1   2   5        804.14        872.55        24.33 o                         
   0   2   5      11424.27      11015.15       134.94 o                         
   1   2   5      15544.15      14983.03       128.22 o                         
   2   2   5      13685.70      14080.72       145.17 o                         
   3   2   5      59811.76      54377.14       807.28 o                         
   4   2   5       3485.70       3541.38        50.91 o                         
   5   2   5      41503.67      42477.85       417.92 o                         
   6   2   5      14877.92      14788.07       250.38 o                         
   7   2   5      11841.29      12415.01       182.43 o                         
   8   2   5       2536.94       3076.21        88.04 o                         
   9   2   5      25586.37      25381.83      1145.21 o                         
  10   2   5       4418.83       4108.49       116.53 o                         
  11   2   5       1095.64       1245.92       136.26 o                         
  12   2   5       2791.05       3421.90       214.76 o                         
  13   2   5        138.70        142.91        44.42 o                         
  14   2   5          0.44         39.53        42.95 o                         
  15   2   5        418.11        474.98        65.31 o                         
  16   2   5        682.31        672.37        67.71 o                         
  17   2   5        115.97        109.18        40.84 o                         
  18   2   5         16.62         26.85        27.80 o                         
  19   2   5        497.78        542.00        52.61 o                         
 -23   3   5       2148.70       2114.22        55.64 o                         
 -22   3   5       3939.58       4220.16       107.35 o                         
 -21   3   5        536.81        619.70        46.30 o                         
 -20   3   5      15426.34      15874.39       314.08 o                         
 -19   3   5        996.33       1224.10       100.04 o                         
 -18   3   5       1240.38       1423.54       140.46 o                         
 -17   3   5      39010.59      40272.11       844.06 o                         
 -16   3   5       2199.86       2139.20       104.38 o                         
 -15   3   5       1868.00       1785.27       164.91 o                         
 -14   3   5       2589.53       2881.15       165.64 o                         
 -13   3   5       3585.78       4806.20       223.59 o                         
 -12   3   5      22329.96      22659.15       479.98 o                         
 -11   3   5      56938.32      57054.09      1277.95 o                         
 -10   3   5        627.22        798.78        63.08 o                         
  -9   3   5       5553.22       5695.78       271.06 o                         
  -8   3   5       1964.69       2146.81        76.87 o                         
  -7   3   5      42398.67      41022.87       547.54 o                         
  -6   3   5      93501.98      92544.66      1087.12 o                         
  -5   3   5       5736.21       5824.96        63.55 o                         
  -4   3   5      12261.84      12246.13       323.85 o                         
  -3   3   5      28158.38      26969.63       214.50 o                         
  -2   3   5     184460.28     182994.56      1124.34 o                         
  -1   3   5      57084.86      54199.66       507.65 o                         
   0   3   5        119.94        293.80        43.50 o                         
   1   3   5      92018.05      86687.86       668.80 o                         
   2   3   5      18433.45      16665.34       164.68 o                         
   3   3   5       2628.19       2416.76        38.52 o                         
   4   3   5       7644.01       8711.42       131.42 o                         
   5   3   5       4352.10       4224.80        67.37 o                         
   6   3   5      26438.00      25554.04       408.76 o                         
   7   3   5      34251.21      32962.45      1123.95 o                         
   8   3   5       1549.63       1188.19       175.16 o                         
   9   3   5      19286.36      19599.42       316.93 o                         
  10   3   5        126.19        139.50        41.57 o                         
  11   3   5      14438.87      13578.08       348.80 o                         
  12   3   5      18577.42      19165.16       760.38 o                         
  13   3   5       8603.43       9187.12       438.16 o                         
  14   3   5       3770.89       3855.46       127.58 o                         
  15   3   5       4287.83       4465.84       258.23 o                         
  16   3   5       2893.04       2880.07       113.87 o                         
  17   3   5       6372.89       7095.40       435.50 o                         
  18   3   5        215.90        527.47        64.23 o                         
  19   3   5       1941.93       2579.66       111.70 o                         
 -23   4   5       1565.68       1631.38        49.41 o                         
 -22   4   5       7227.68       7728.11       275.61 o                         
 -21   4   5       2138.74       2134.64       124.22 o                         
 -20   4   5        130.79         58.64        52.12 o                         
 -19   4   5       1228.20       1589.09       136.97 o                         
 -18   4   5       4179.55       4211.73       133.13 o                         
 -17   4   5         61.70         83.18        62.17 o                         
 -16   4   5       8708.92       9015.50       234.58 o                         
 -15   4   5        394.20        507.86        90.79 o                         
 -14   4   5        972.81       1047.33        98.20 o                         
 -13   4   5       1131.39       1299.10        83.45 o                         
 -12   4   5         45.21         51.19        50.14 o                         
 -11   4   5      18395.50      20297.54       431.85 o                         
 -10   4   5       1149.17       1852.38       122.68 o                         
  -9   4   5        174.85        142.25        40.50 o                         
  -8   4   5      27561.62      30672.41       449.30 o                         
  -7   4   5      25554.84      28264.61       411.97 o                         
  -6   4   5      77247.70      78165.45      1040.39 o                         
  -5   4   5      35387.20      36370.48       344.23 o                         
  -4   4   5       2422.80       2256.87        32.27 o                         
  -3   4   5        343.82        255.08        17.84 o                         
  -2   4   5       1616.84       1801.63        21.72 o                         
  -1   4   5        317.29        281.21        27.56 o                         
   0   4   5      35283.11      34042.07       240.22 o                         
   1   4   5       2113.31       2324.94        55.77 o                         
   2   4   5        766.03       1255.53        85.50 o                         
   3   4   5      13036.35      12502.00       161.36 o                         
   4   4   5       4802.78       4583.57        89.58 o                         
   5   4   5       2097.03       2325.83       103.27 o                         
   6   4   5          5.38         58.18        25.52 o                         
   7   4   5       1022.79       1407.78        87.17 o                         
   8   4   5        367.38        358.87        40.41 o                         
   9   4   5       1183.40       1113.43       119.36 o                         
  10   4   5      12543.42      12251.78       218.07 o                         
  11   4   5         10.57         57.97        42.45 o                         
  12   4   5       1575.78       1608.29        77.64 o                         
  13   4   5       1445.84       1656.64        93.45 o                         
  14   4   5        326.00        361.12        60.12 o                         
  15   4   5        866.22        988.88        90.26 o                         
  16   4   5        273.15        359.56        50.57 o                         
  17   4   5       1580.53       2253.50       171.73 o                         
  18   4   5        640.08        650.42        36.26 o                         
  19   4   5        264.98        308.02        36.52 o                         
 -23   5   5       2012.87       2245.37        95.85 o                         
 -22   5   5       1718.98       1636.53        58.13 o                         
 -21   5   5       1188.15       1425.18        49.47 o                         
 -20   5   5      12946.00      14079.14       476.09 o                         
 -19   5   5        123.28        116.03        69.01 o                         
 -18   5   5       3064.56       3244.76       105.44 o                         
 -17   5   5       2520.67       2409.36       105.26 o                         
 -16   5   5         84.36         95.58        59.62 o                         
 -15   5   5       2814.51       3336.17       178.25 o                         
 -14   5   5        884.81       1072.54       141.61 o                         
 -13   5   5       1155.35       1208.05        83.08 o                         
 -12   5   5      11674.24      11428.44       278.00 o                         
 -11   5   5        505.77        626.34        62.17 o                         
 -10   5   5      11993.72      11689.03       266.23 o                         
  -9   5   5      18262.86      17585.11       370.46 o                         
  -8   5   5       5592.56       5916.62       111.47 o                         
  -7   5   5      12017.41      10332.27       184.45 o                         
  -6   5   5         74.83        105.03        19.35 o                         
  -5   5   5        365.28        351.00        25.32 o                         
  -4   5   5       1751.66       1561.81        28.46 o                         
  -3   5   5       1170.47       1063.61        23.40 o                         
  -2   5   5     170342.30     169669.19      1274.02 o                         
  -1   5   5      37046.01      37082.91       269.26 o                         
   0   5   5      18035.07      18267.54       149.59 o                         
   1   5   5      29190.80      30462.71       460.09 o                         
   2   5   5        482.74        532.52        19.87 o                         
   3   5   5       1303.13       1706.55       109.48 o                         
   4   5   5      20181.50      20000.46       231.54 o                         
   5   5   5       7935.22       7093.59       332.60 o                         
   6   5   5      53581.16      51752.60       664.20 o                         
   7   5   5        570.64        619.63        36.23 o                         
   8   5   5        573.25        853.18       154.94 o                         
   9   5   5       2338.71       2418.20        87.27 o                         
  10   5   5        787.33        695.31        89.06 o                         
  11   5   5      10539.73       9852.30       881.98 o                         
  12   5   5      11912.29      11397.61       588.85 o                         
  13   5   5       1857.91       2343.11       120.58 o                         
  14   5   5       5274.01       5018.16       180.44 o                         
  15   5   5       1733.52       1639.18        88.08 o                         
  16   5   5       3475.23       4528.75       360.66 o                         
  17   5   5       7164.80       8222.51       475.84 o                         
  18   5   5          4.16         36.92        24.78 o                         
  19   5   5       1275.66       1433.52       290.80 o                         
 -23   6   5       1067.45        986.85       141.07 o                         
 -22   6   5       4045.38       3844.33       144.85 o                         
 -21   6   5        693.21        662.73        41.63 o                         
 -20   6   5        163.85        146.48        32.95 o                         
 -19   6   5       3212.56       3100.29       109.54 o                         
 -18   6   5       8572.75       9136.37       230.32 o                         
 -17   6   5       9406.24      10045.73       239.90 o                         
 -16   6   5        520.94        881.63        59.93 o                         
 -15   6   5       7339.88       7049.41       158.13 o                         
 -14   6   5        919.80        964.00        67.73 o                         
 -13   6   5      15226.24      15841.70       369.31 o                         
 -12   6   5       2168.39       1794.87       135.75 o                         
 -11   6   5      15685.38      15302.84       309.03 o                         
 -10   6   5        728.62        716.55        43.77 o                         
  -9   6   5        274.20        181.71        64.15 o                         
  -8   6   5      35650.39      36107.67       573.60 o                         
  -7   6   5        158.22        204.39        28.41 o                         
  -6   6   5      59565.86      57931.29       604.13 o                         
  -5   6   5       7478.31       7331.99        96.07 o                         
  -4   6   5      35273.47      33981.80       360.94 o                         
  -3   6   5      24428.41      24383.73       291.31 o                         
  -2   6   5       3177.13       2864.90        36.06 o                         
  -1   6   5      33186.35      30610.88       248.95 o                         
   0   6   5      46072.44      45936.04       386.88 o                         
   1   6   5        228.18        329.60        16.96 o                         
   2   6   5       8054.60      11043.43       486.76 o                         
   3   6   5      10443.54      10630.67       205.28 o                         
   4   6   5      32160.70      31317.53       592.13 o                         
   5   6   5       1136.21       1235.09       100.43 o                         
   6   6   5       7898.23       7446.65       121.06 o                         
   7   6   5         18.93        123.96        30.27 o                         
   8   6   5       8207.13       8394.54       230.56 o                         
   9   6   5        630.02        647.32        98.69 o                         
  10   6   5      29359.49      29322.36      1562.82 o                         
  11   6   5         17.20         68.87        38.16 o                         
  12   6   5       2127.93       2017.58        81.56 o                         
  13   6   5      16893.96      17863.05       457.86 o                         
  14   6   5       5673.36       4693.82       190.59 o                         
  15   6   5      10455.13      10971.65       592.34 o                         
  16   6   5        740.70        725.94        44.37 o                         
  17   6   5       1679.84       2290.03       171.66 o                         
  18   6   5       3992.55       3801.76       164.30 o                         
  19   6   5       1381.35       1416.97       345.73 o                         
 -22   7   5         37.06         72.01        38.12 o                         
 -21   7   5        445.16        461.54        38.23 o                         
 -20   7   5       4049.49       4049.09       112.86 o                         
 -19   7   5       2290.60       2422.92       104.24 o                         
 -18   7   5         38.48         83.18        53.65 o                         
 -17   7   5        508.47        485.91        49.02 o                         
 -16   7   5         20.62         38.11        42.78 o                         
 -15   7   5       9512.83      10343.76       179.63 o                         
 -14   7   5       7449.90       7209.15       218.48 o                         
 -13   7   5        268.43        261.44        49.08 o                         
 -12   7   5       9415.34       9940.86       204.08 o                         
 -11   7   5       4716.04       4290.53       122.74 o                         
 -10   7   5       5614.89       5724.72       130.24 o                         
  -9   7   5      15368.78      16451.18       784.72 o                         
  -8   7   5      13986.30      14299.60       309.24 o                         
  -7   7   5        289.25        294.01        30.32 o                         
  -6   7   5       7419.23       6775.48        91.20 o                         
  -5   7   5       1561.48       1328.95        75.31 o                         
  -4   7   5      27690.17      26299.55       444.08 o                         
  -3   7   5       5215.57       5433.39        68.70 o                         
  -2   7   5       2435.63       3002.57       173.76 o                         
  -1   7   5       6912.37       6973.44        91.88 o                         
   0   7   5       1474.13       1296.20        32.76 o                         
   1   7   5      25529.14      25881.57       250.67 o                         
   2   7   5      17352.65      17039.86       368.00 o                         
   3   7   5      10083.14      10657.39       173.55 o                         
   4   7   5       3129.59       2967.82       108.12 o                         
   5   7   5       3327.40       3073.67        84.02 o                         
   6   7   5      21354.65      21145.87       420.67 o                         
   7   7   5         30.75         28.41        28.80 o                         
   8   7   5       1935.37       1729.95        82.29 o                         
   9   7   5       3624.41       3580.70       110.51 o                         
  10   7   5        974.87       1108.02        60.05 o                         
  11   7   5        307.73        315.17        45.32 o                         
  12   7   5        898.03        906.56        60.64 o                         
  13   7   5         83.68        152.21        45.84 o                         
  14   7   5       4986.10       4431.02       166.92 o                         
  15   7   5       1732.05       1865.12       103.96 o                         
  16   7   5          3.78         26.83        35.03 o                         
  17   7   5        398.50        345.13        75.84 o                         
  18   7   5        113.78        176.60        57.12 o                         
  19   7   5       1091.35       1296.88       102.82 o                         
 -22   8   5        169.94        172.27       118.64 o                         
 -21   8   5       9606.99       9768.44       440.36 o                         
 -20   8   5         13.64         32.65        77.96 o                         
 -19   8   5       6860.80       7398.79       320.99 o                         
 -18   8   5       4220.50       4409.31       422.15 o                         
 -17   8   5          2.87         53.15        51.71 o                         
 -16   8   5       6403.47       6274.79       183.65 o                         
 -15   8   5       8564.58       8251.92       162.66 o                         
 -14   8   5      10025.28      10566.56       239.71 o                         
 -13   8   5      19515.18      19889.66       341.17 o                         
 -12   8   5       1795.81       1799.20        74.80 o                         
 -11   8   5      10073.83      10258.08       189.17 o                         
 -10   8   5        729.25        764.08        45.37 o                         
  -9   8   5      32515.82      33731.66       603.25 o                         
  -8   8   5       4237.54       4142.45       262.87 o                         
  -7   8   5       7667.32       8191.43       183.95 o                         
  -6   8   5       6733.40       6150.74       145.78 o                         
  -5   8   5       4227.40       3961.69       142.94 o                         
  -4   8   5      13443.16      13884.92       295.67 o                         
  -3   8   5      49841.63      50382.51       833.64 o                         
  -2   8   5       7043.74       7593.72       128.07 o                         
  -1   8   5       7799.10       7594.37       158.64 o                         
   0   8   5      71953.54      73567.91       933.98 o                         
   1   8   5        740.17        402.17        43.55 o                         
   2   8   5      32244.54      31231.43       606.57 o                         
   3   8   5       6632.06       6492.26       199.17 o                         
   4   8   5         27.76         85.75        30.45 o                         
   5   8   5       3414.15       3872.04       145.38 o                         
   6   8   5       2946.72       2799.14        92.40 o                         
   7   8   5       3079.26       2714.40        82.90 o                         
   8   8   5       5175.19       5649.65       163.96 o                         
   9   8   5       2505.75       2490.21       105.53 o                         
  10   8   5        153.15        307.51        82.65 o                         
  11   8   5       6107.47       6140.23       393.17 o                         
  12   8   5       3417.20       3139.25       180.05 o                         
  13   8   5      18140.01      16574.08       589.35 o                         
  14   8   5       1838.71       1396.34        76.52 o                         
  15   8   5       7665.85       6786.05       289.93 o                         
  16   8   5       1947.03       2076.15       129.56 o                         
  17   8   5       1661.50       1730.57       176.72 o                         
  18   8   5       2691.47       2761.53       535.53 o                         
 -22   9   5         42.00         20.49       103.70 o                         
 -21   9   5       1006.03        739.10        95.70 o                         
 -20   9   5          1.11         45.49        56.77 o                         
 -19   9   5        139.78        111.16        64.60 o                         
 -18   9   5          9.42         37.28        53.78 o                         
 -17   9   5       3818.70       4090.97       214.80 o                         
 -16   9   5        762.88        951.17        82.32 o                         
 -15   9   5        247.50        193.92        86.84 o                         
 -14   9   5        251.82        170.27        60.52 o                         
 -13   9   5       8542.60       7614.66       505.22 o                         
 -12   9   5       2005.62       2183.49        99.57 o                         
 -11   9   5       4494.74       4455.32       124.54 o                         
 -10   9   5        109.91        116.64        43.90 o                         
  -9   9   5         53.78         59.08        45.61 o                         
  -8   9   5       2136.75       2073.84        88.23 o                         
  -7   9   5       8511.78       8375.11       173.40 o                         
  -6   9   5       5966.21       5855.55       138.94 o                         
  -5   9   5      17670.50      17364.65       300.87 o                         
  -4   9   5       1567.33       2006.77        82.86 o                         
  -3   9   5        484.23        633.78        61.15 o                         
  -2   9   5       3895.25       3250.27       100.27 o                         
  -1   9   5      10704.69      10624.70       448.55 o                         
   0   9   5        176.28        238.32        46.24 o                         
   1   9   5      13822.48      13110.42       342.47 o                         
   2   9   5        545.21        639.35       109.96 o                         
   3   9   5       2704.98       2367.54        81.23 o                         
   4   9   5        160.55        256.42        44.24 o                         
   5   9   5        367.04        189.10        38.90 o                         
   6   9   5         42.76         72.50        39.96 o                         
   7   9   5       3475.45       3337.60       124.46 o                         
   8   9   5        373.00        376.57        71.74 o                         
   9   9   5       6554.57       6534.61       223.93 o                         
  10   9   5       1065.33        829.09       112.38 o                         
  11   9   5        964.08       1016.36       107.43 o                         
  12   9   5        409.72        394.12        72.99 o                         
  13   9   5        659.16        783.25       109.97 o                         
  14   9   5        194.80        217.93        88.62 o                         
  15   9   5        484.68        433.48        87.35 o                         
  16   9   5        131.59        192.17        64.54 o                         
  17   9   5          4.36         31.29        53.31 o                         
  18   9   5        638.51        561.03        65.32 o                         
 -21  10   5       3488.44       3411.01       258.90 o                         
 -20  10   5        428.78        456.40        99.39 o                         
 -19  10   5       6469.14       6726.24       191.29 o                         
 -18  10   5       7925.70       7796.45       291.27 o                         
 -17  10   5          5.46         -7.54        91.19 o                         
 -16  10   5      20250.09      20567.84       601.22 o                         
 -15  10   5       1795.99       1841.47       127.55 o                         
 -14  10   5      19056.75      18364.81       719.12 o                         
 -13  10   5       3445.19       3363.33       129.47 o                         
 -12  10   5        446.72        442.94        57.66 o                         
 -11  10   5       3241.33       3150.15       105.58 o                         
 -10  10   5       2652.82       2597.30       131.18 o                         
  -9  10   5       1750.91       1515.38       107.34 o                         
  -8  10   5      17458.22      17363.23       316.65 o                         
  -7  10   5         19.08         58.23        40.22 o                         
  -6  10   5      40777.88      42121.40       683.59 o                         
  -5  10   5      22601.12      21422.98       557.09 o                         
  -4  10   5       2322.95       2195.37       127.67 o                         
  -3  10   5      10563.21      11437.05       310.20 o                         
  -2  10   5       9099.45       8376.11       182.32 o                         
  -1  10   5      15073.76      16046.80       307.67 o                         
   0  10   5      29808.78      30362.48       611.30 o                         
   1  10   5        113.65        194.82        47.31 o                         
   2  10   5       9816.26      10271.08       215.91 o                         
   3  10   5      40771.42      41417.04       792.63 o                         
   4  10   5       1972.93       2077.42        72.51 o                         
   5  10   5      11340.34      11098.77       214.80 o                         
   6  10   5        250.04        401.48        43.36 o                         
   7  10   5      18002.71      18437.31       669.85 o                         
   8  10   5       4240.53       4094.69       143.73 o                         
   9  10   5       1284.86       1102.98       108.89 o                         
  10  10   5       5750.84       6114.96       218.26 o                         
  11  10   5       1448.99       1102.25        91.24 o                         
  12  10   5       7499.15       7550.61       313.12 o                         
  13  10   5       3740.59       3396.63       191.21 o                         
  14  10   5        707.56        563.01        95.72 o                         
  15  10   5       1369.42       1330.83        99.30 o                         
  16  10   5       1568.47       1860.52       460.60 o                         
  17  10   5        318.69        501.10       107.01 o                         
 -21  11   5        941.69        882.77       137.28 o                         
 -20  11   5        183.08        183.20        53.31 o                         
 -19  11   5       5647.13       5532.01       198.69 o                         
 -18  11   5        200.03        225.96        57.68 o                         
 -17  11   5       1601.57       1679.67        98.64 o                         
 -16  11   5         80.63         27.63       102.87 o                         
 -15  11   5         54.18        111.08        54.11 o                         
 -14  11   5       3054.69       2995.95       161.87 o                         
 -13  11   5       2251.98       2250.29       131.87 o                         
 -12  11   5        547.84        611.77        63.25 o                         
 -11  11   5         80.86        139.80        51.20 o                         
 -10  11   5       1240.06       1295.30        81.44 o                         
  -9  11   5        201.59        184.55        54.50 o                         
  -8  11   5       1536.18       1435.62        71.65 o                         
  -7  11   5        311.31        405.22        50.23 o                         
  -6  11   5       1362.34       1226.57        62.27 o                         
  -5  11   5        463.25        789.01        50.22 o                         
  -4  11   5        102.83        151.70        42.50 o                         
  -3  11   5        135.96        141.14        41.13 o                         
  -2  11   5        135.73        176.08        32.44 o                         
  -1  11   5      17129.17      16867.07       437.01 o                         
   0  11   5        899.05       1142.46        65.18 o                         
   1  11   5        267.24        379.73        45.99 o                         
   2  11   5      11620.18      11663.11       259.97 o                         
   3  11   5       4125.70       3354.74       119.34 o                         
   4  11   5       1036.15        977.91        64.66 o                         
   5  11   5          3.81         85.45        44.70 o                         
   6  11   5         48.57         74.09        39.87 o                         
   7  11   5       2205.06       1942.35        98.66 o                         
   8  11   5        714.34        709.66        73.07 o                         
   9  11   5        586.92        596.13        83.47 o                         
  10  11   5        131.77         91.81        82.26 o                         
  11  11   5        722.37        693.86        71.84 o                         
  12  11   5        596.85        435.71        97.49 o                         
  13  11   5         76.38         95.53        61.02 o                         
  14  11   5       2923.96       2192.50       270.66 o                         
  15  11   5        781.77        737.95        87.37 o                         
  16  11   5          8.05         40.67        73.66 o                         
  17  11   5         12.40         42.24        43.31 o                         
 -20  12   5         18.67         74.65        58.99 o                         
 -19  12   5       1919.29       2049.57       104.78 o                         
 -18  12   5       1607.98       1594.55       133.48 o                         
 -17  12   5        372.83        401.62        60.42 o                         
 -16  12   5       9539.27       9643.72       449.93 o                         
 -15  12   5       7472.22       7537.77       368.96 o                         
 -14  12   5       7061.27       7302.89       182.03 o                         
 -13  12   5        106.60        146.34        60.20 o                         
 -12  12   5        101.78        152.92        51.83 o                         
 -11  12   5       4730.03       4793.53       158.13 o                         
 -10  12   5       6992.70       6712.00       184.34 o                         
  -9  12   5        313.44        365.20        60.62 o                         
  -8  12   5      16138.64      15941.98       906.36 o                         
  -7  12   5       5362.19       5300.77       256.18 o                         
  -6  12   5      16666.00      16908.48       306.70 o                         
  -5  12   5      42505.75      42827.20       802.79 o                         
  -4  12   5        213.01        270.72        48.40 o                         
  -3  12   5      16217.24      17578.57       344.23 o                         
  -2  12   5       2113.81       2111.18        83.21 o                         
  -1  12   5        544.06        643.41        55.82 o                         
   0  12   5      20870.12      20383.07       594.79 o                         
   1  12   5       2860.79       2885.36       121.20 o                         
   2  12   5      22549.12      23374.79       437.59 o                         
   3  12   5       8655.85       9231.92       316.83 o                         
   4  12   5       4484.32       4290.36       160.69 o                         
   5  12   5      16710.31      17110.69       396.00 o                         
   6  12   5       6910.68       6722.30       191.47 o                         
   7  12   5      18837.49      19285.64       532.33 o                         
   8  12   5        944.56       1090.35        98.33 o                         
   9  12   5        592.80        490.00       123.02 o                         
  10  12   5      25114.99      21303.17       737.36 o                         
  11  12   5       5171.10       4906.80       398.70 o                         
  12  12   5       2941.61       3004.59       130.77 o                         
  13  12   5       3731.16       2921.77       172.09 o                         
  14  12   5          1.50          0.56        50.19 o                         
  15  12   5       2550.32       2037.48       122.27 o                         
  16  12   5       1656.48       1115.13       178.78 o                         
 -20  13   5         13.24         70.43        47.65 o                         
 -19  13   5        107.40        115.12        45.07 o                         
 -18  13   5        785.19        770.75        62.59 o                         
 -17  13   5       5260.10       5266.90       258.22 o                         
 -16  13   5        164.11        220.27        57.75 o                         
 -15  13   5         16.97        -12.39        66.99 o                         
 -14  13   5       1836.74       1861.33       168.28 o                         
 -13  13   5          3.63         66.50        45.33 o                         
 -12  13   5         40.13         25.29        57.10 o                         
 -11  13   5        256.37        238.66        49.04 o                         
 -10  13   5        795.28        820.01        61.24 o                         
  -9  13   5        272.43        325.00        63.62 o                         
  -8  13   5       1118.87       1018.65        80.36 o                         
  -7  13   5        890.91        705.73        66.50 o                         
  -6  13   5        978.23        960.72        93.79 o                         
  -5  13   5      27773.39      29190.88       851.72 o                         
  -4  13   5       5556.12       5817.91       153.00 o                         
  -3  13   5        775.20        849.97        59.96 o                         
  -2  13   5        207.28        228.62        54.17 o                         
  -1  13   5         68.52         97.19        50.11 o                         
   0  13   5         47.05        134.06        58.74 o                         
   1  13   5       8783.58       8097.05       242.41 o                         
   2  13   5          7.46          0.73        52.84 o                         
   3  13   5       4464.04       4429.62       162.96 o                         
   4  13   5       2061.63       2394.17       107.69 o                         
   5  13   5        283.66        270.62        51.37 o                         
   6  13   5        772.23        706.09        65.09 o                         
   7  13   5       1939.13       2177.11       105.37 o                         
   8  13   5        961.22        834.55       140.66 o                         
   9  13   5       5980.65       5520.70       252.56 o                         
  10  13   5        103.24        218.41        89.52 o                         
  11  13   5       1770.51       1759.58       108.24 o                         
  12  13   5       2098.86       1858.99       150.18 o                         
  13  13   5         36.71         67.45        50.55 o                         
  14  13   5        980.17        787.44        80.47 o                         
  15  13   5        141.85         52.81        36.22 o                         
  16  13   5       2915.21       2511.37       161.35 o                         
 -19  14   5       2101.89       2187.07       152.55 o                         
 -18  14   5       2074.01       1806.25       188.52 o                         
 -17  14   5          2.51         54.11        46.03 o                         
 -16  14   5       1021.06        908.23        72.26 o                         
 -15  14   5       2744.25       3058.93       165.92 o                         
 -14  14   5       4932.08       5358.12       232.88 o                         
 -13  14   5       7642.99       7770.27       241.84 o                         
 -12  14   5        603.00        703.23        64.12 o                         
 -11  14   5       5442.19       5126.52       137.89 o                         
 -10  14   5      14023.10      16116.68       413.94 o                         
  -9  14   5         62.26         78.71        57.14 o                         
  -8  14   5       7455.34       8065.20       350.75 o                         
  -7  14   5       2759.61       2734.76       111.21 o                         
  -6  14   5       7421.87       7318.72       209.93 o                         
  -5  14   5      40705.57      41494.19      1508.54 o                         
  -4  14   5       1955.87       1972.57        86.53 o                         
  -3  14   5       4647.94       5149.35       179.25 o                         
  -2  14   5       3809.61       4063.79       218.23 o                         
  -1  14   5       1632.11       1882.34       108.00 o                         
   0  14   5      15612.45      16438.20       511.21 o                         
   1  14   5        225.70        153.29        63.87 o                         
   2  14   5       2880.81       3535.91       148.88 o                         
   3  14   5        888.62        875.34        83.01 o                         
   4  14   5         17.13         80.93        55.36 o                         
   5  14   5      12728.40      12246.29       321.70 o                         
   7  14   5       2953.35       2642.18       346.51 o                         
   8  14   5      13274.09      10313.07       571.92 o                         
   9  14   5        180.26        316.67       150.77 o                         
  10  14   5       3399.83       2443.55       239.83 o                         
  11  14   5       2934.03       2446.89       150.17 o                         
  12  14   5        427.11        386.20        59.45 o                         
  13  14   5       2433.84       2080.42       121.24 o                         
  14  14   5        105.87         77.21        74.94 o                         
  15  14   5       1939.48       1441.88        84.42 o                         
 -18  15   5       3981.98       4163.93       229.78 o                         
 -17  15   5       1751.84       1821.65        91.62 o                         
 -16  15   5       3104.90       3493.77       135.62 o                         
 -15  15   5        874.12        908.07        65.44 o                         
 -14  15   5        711.77        698.78        71.41 o                         
 -13  15   5         51.30        118.91        46.10 o                         
 -12  15   5       3092.71       2978.41       151.94 o                         
 -11  15   5       3114.25       3240.47       101.53 o                         
 -10  15   5       2975.70       2951.89        92.22 o                         
  -9  15   5       2404.29       2657.49       116.67 o                         
  -8  15   5       1887.01       2237.51       138.45 o                         
  -7  15   5       2049.87       2077.32       106.02 o                         
  -6  15   5       7834.51       7926.31       322.38 o                         
  -5  15   5      11197.43      11588.54       293.25 o                         
  -4  15   5      28670.10      31425.80       734.53 o                         
  -3  15   5        388.12        516.14        68.56 o                         
  -2  15   5       1045.69       1305.33        94.39 o                         
  -1  15   5        665.17        651.46        77.71 o                         
   0  15   5          5.06         28.90        59.51 o                         
   1  15   5       9508.90       9807.23       248.48 o                         
   2  15   5       3701.33       3675.69       233.91 o                         
   3  15   5       1701.37       1742.05       114.59 o                         
   4  15   5         94.90        174.84        84.45 o                         
   5  15   5       1442.25       1293.17       150.61 o                         
   6  15   5        934.55        806.42       114.59 o                         
   7  15   5       5916.89       5345.07       486.33 o                         
   8  15   5       5324.94       4768.05       354.40 o                         
   9  15   5        839.82        569.86       152.67 o                         
  10  15   5        232.12        338.15        87.23 o                         
  11  15   5        342.51        220.55        76.10 o                         
  12  15   5       2578.15       1829.06       187.70 o                         
  13  15   5          2.99         24.57        51.25 o                         
  14  15   5       1683.23       1334.74       131.09 o                         
 -17  16   5        737.55        799.22        82.58 o                         
 -16  16   5         41.41         66.02        46.33 o                         
 -15  16   5         17.76         83.67        42.78 o                         
 -14  16   5       2027.82       2191.09       104.12 o                         
 -13  16   5       7570.03       7862.58       232.44 o                         
 -12  16   5       1247.95       1426.25        69.11 o                         
 -11  16   5      12274.04      11198.19       440.90 o                         
 -10  16   5       1241.02       1148.93        92.64 o                         
  -9  16   5       7800.97       7658.05       256.42 o                         
  -8  16   5       7522.10       8155.44       224.00 o                         
  -7  16   5       2869.30       3140.87       127.01 o                         
  -6  16   5       3206.65       3382.75       149.11 o                         
  -5  16   5       1048.91       1038.25        95.24 o                         
  -4  16   5       2601.53       2772.49       161.54 o                         
  -3  16   5        457.90        350.54        82.82 o                         
  -2  16   5        392.96        533.66       116.89 o                         
  -1  16   5       1865.51       1978.78       134.10 o                         
   0  16   5      16139.23      17180.89       542.88 o                         
   1  16   5       1842.55       2017.85       134.66 o                         
   2  16   5       4176.72       4192.95       197.63 o                         
   3  16   5       2019.18       2197.07        97.10 o                         
   4  16   5       9533.76      10413.72       815.59 o                         
   5  16   5       2183.56       2285.36       191.94 o                         
   6  16   5       2819.37       3419.44       181.58 o                         
   7  16   5       1168.63       1241.29       150.44 o                         
   8  16   5      10174.07       8460.43       483.41 o                         
   9  16   5        203.59        225.98       126.31 o                         
  10  16   5       1402.69       1592.41       103.68 o                         
  11  16   5       1657.36       1584.73        81.91 o                         
  12  16   5       2239.77       1634.12       112.70 o                         
  13  16   5       4310.74       3958.85       622.86 o                         
 -16  17   5        131.23        137.03        52.56 o                         
 -15  17   5       3029.47       2796.13       110.35 o                         
 -14  17   5        324.07        352.82        47.88 o                         
 -13  17   5        525.36        651.43        59.01 o                         
 -12  17   5       4121.01       4048.76       117.70 o                         
 -11  17   5        763.70        688.93        50.92 o                         
 -10  17   5        775.86        770.62        54.93 o                         
  -9  17   5       9489.93       9083.82       281.68 o                         
  -7  17   5       8960.83       9178.62       239.13 o                         
  -6  17   5        158.16        179.85        55.09 o                         
  -5  17   5          9.50         13.03        66.05 o                         
  -4  17   5       2754.94       2928.22       134.10 o                         
  -3  17   5       1172.07       1429.44        98.00 o                         
  -2  17   5       8291.30       9289.17       432.26 o                         
  -1  17   5      12251.26      13846.64       430.12 o                         
   0  17   5       1103.21       1008.54        78.17 o                         
   1  17   5       9603.03      10685.30       438.51 o                         
   2  17   5       1527.51       1521.83       105.89 o                         
   3  17   5       4598.69       4840.57       294.01 o                         
   4  17   5       5034.83       5165.62       366.29 o                         
   5  17   5       1519.91       1527.77        89.37 o                         
   6  17   5      12663.86      12042.05       559.22 o                         
   7  17   5        356.62        365.82        67.01 o                         
   8  17   5        567.41        522.99        69.42 o                         
   9  17   5       2328.41       2479.50       209.63 o                         
  10  17   5        356.81        510.19        69.93 o                         
  11  17   5       1863.85       1343.55        72.90 o                         
  12  17   5       1543.38       1097.72       100.55 o                         
 -15  18   5        416.84        249.99        55.43 o                         
 -14  18   5       1756.30       1578.57       197.04 o                         
 -13  18   5        211.70        286.65        52.72 o                         
 -12  18   5        359.91        293.85        48.08 o                         
 -11  18   5       4641.26       5089.13       132.77 o                         
 -10  18   5       1353.61       1480.23        71.84 o                         
  -9  18   5        104.69         21.05        42.41 o                         
  -8  18   5       7574.67       7576.58       384.93 o                         
  -7  18   5        442.14        450.89        66.47 o                         
  -6  18   5        201.55        255.07        78.21 o                         
  -5  18   5       1427.01       1733.42       257.80 o                         
  -4  18   5         56.14        150.26        91.53 o                         
  -3  18   5       4351.96       4819.89       235.85 o                         
  -2  18   5        343.86        416.60        97.66 o                         
  -1  18   5        301.04        292.56        93.53 o                         
   0  18   5       3374.86       4066.91       213.33 o                         
   1  18   5         85.64        162.43        88.01 o                         
   2  18   5       2646.02       3438.81       283.38 o                         
   3  18   5       3410.79       3320.93       377.02 o                         
   4  18   5       2518.23       2417.27       303.35 o                         
   5  18   5       2584.64       3194.97       141.85 o                         
   6  18   5       1858.83       2052.28       123.84 o                         
   7  18   5       6694.60       5963.14       248.18 o                         
   8  18   5       1821.75       1988.51       123.11 o                         
   9  18   5         48.74         65.65        38.76 o                         
  10  18   5        355.93        295.70        53.40 o                         
  11  18   5        132.32        143.57        34.52 o                         
 -14  19   5        308.51        259.41        60.14 o                         
 -13  19   5       2947.69       3385.93       187.79 o                         
 -12  19   5        146.46        117.79        47.30 o                         
 -11  19   5         91.55         98.02        35.35 o                         
 -10  19   5       7180.25       7560.24       185.34 o                         
  -9  19   5      12269.94      13058.71       291.35 o                         
  -8  19   5        272.50        290.46        57.12 o                         
  -7  19   5        801.84        708.97        71.39 o                         
  -6  19   5         83.67        141.64        58.00 o                         
  -5  19   5        849.03        886.56        79.51 o                         
  -4  19   5       2773.51       2868.55       113.44 o                         
  -3  19   5        857.88       1054.83        78.24 o                         
  -2  19   5       5214.56       5569.62       146.62 o                         
  -1  19   5       3736.87       4066.43       200.40 o                         
   0  19   5         12.22         41.50        57.44 o                         
   1  19   5       9322.06      10434.45       485.48 o                         
   2  19   5          4.32         91.52        47.35 o                         
   3  19   5       2756.55       2775.43       202.98 o                         
   4  19   5       1559.35       1622.46       118.30 o                         
   5  19   5        206.20        268.92        61.50 o                         
   6  19   5      12470.14      10163.93       711.45 o                         
   7  19   5        653.11        694.18        54.56 o                         
   8  19   5        770.63        759.34       118.50 o                         
   9  19   5        936.74        893.46        71.73 o                         
  10  19   5          3.63         32.98        38.02 o                         
 -10  20   5        129.26        167.09        40.48 o                         
  -9  20   5       1743.80       1689.85        81.64 o                         
  -8  20   5        358.73        333.34        51.73 o                         
  -7  20   5         93.03         80.07        42.08 o                         
  -6  20   5        646.95        798.40        69.46 o                         
  -5  20   5       1317.54       1620.74        92.04 o                         
  -4  20   5       7412.82       8401.44       286.20 o                         
  -3  20   5         74.20         79.14        56.27 o                         
  -2  20   5        692.31        667.45        73.45 o                         
  -1  20   5       1769.78       2119.85       108.85 o                         
   0  20   5        298.65        367.11        48.24 o                         
   1  20   5        324.55        382.39        44.69 o                         
   2  20   5        386.96        351.99        41.76 o                         
   3  20   5       1753.35       1825.67       228.46 o                         
   4  20   5         20.40         49.13        40.98 o                         
   5  20   5       2149.44       2531.16       106.76 o                         
   6  20   5        236.47        359.68        52.57 o                         
   7  20   5        164.70        238.50        63.37 o                         
   8  20   5          4.33         24.96        42.51 o                         
  -9  21   5       3025.21       2835.56       161.29 o                         
  -8  21   5         42.69         53.21        52.15 o                         
  -7  21   5       2756.52       2906.02       131.43 o                         
  -6  21   5       4414.15       4510.95       241.09 o                         
  -5  21   5       1626.44       1699.41       106.59 o                         
  -4  21   5       2286.00       2606.74       135.26 o                         
  -3  21   5        465.60        509.84        94.06 o                         
  -2  21   5       2330.10       2426.57       105.14 o                         
  -1  21   5       1340.77       1463.37        81.78 o                         
   0  21   5        271.02        373.18        37.68 o                         
   1  21   5       2591.26       2471.17       114.31 o                         
   2  21   5       1921.71       2257.94        80.98 o                         
   3  21   5         99.90         83.12        30.51 o                         
   4  21   5       1806.57       1745.93       100.29 o                         
   5  21   5         38.75         31.31        45.41 o                         
   6  21   5       4125.28       4199.08       547.15 o                         
  -7  22   5         45.33         19.32        53.23 o                         
  -6  22   5        601.84        610.99       255.41 o                         
  -5  22   5         69.95         59.12        47.34 o                         
  -4  22   5        206.31        172.53        91.49 o                         
  -3  22   5         64.43         91.34        52.40 o                         
  -2  22   5        111.48        176.81        89.07 o                         
  -1  22   5         19.45         21.02        58.24 o                         
   0  22   5         67.19         22.98        46.78 o                         
   1  22   5       1461.19        580.72       102.56 o                         
 -24   0   6       4314.56       4099.27       166.05 o                         
 -23   0   6      10590.02      10787.69       275.23 o                         
 -22   0   6       4269.84       4179.33       119.81 o                         
 -21   0   6       5887.35       6377.78       302.27 o                         
 -20   0   6        717.51        631.28       126.47 o                         
 -19   0   6       2748.60       2574.61       151.93 o                         
 -18   0   6       9179.68      10415.21       400.41 o                         
 -17   0   6        202.65         83.35       175.04 o                         
 -16   0   6       6744.41       8085.57       495.62 o                         
 -15   0   6        121.84        141.37       146.74 o                         
 -13   0   6       5670.21       5629.30       347.44 o                         
 -12   0   6        258.87        330.24        70.59 o                         
 -11   0   6      72499.62      70784.54      3859.99 o                         
 -10   0   6      51178.19      49775.72      1354.81 o                         
  -9   0   6       2831.81       3000.00       197.04 o                         
  -8   0   6      50572.73      54000.52      1460.10 o                         
  -7   0   6       1857.52       1997.73        50.64 o                         
  -6   0   6      59785.06      60032.99       849.29 o                         
  -5   0   6       6470.31       5478.70       181.81 o                         
  -4   0   6     141666.52     144761.98      1685.63 o                         
  -3   0   6       3908.99       6296.67       354.73 o                         
  -2   0   6      10692.39       9178.75       120.95 o                         
  -1   0   6       3245.32       2375.35       117.63 o                         
   0   0   6      45719.15      46288.55       452.10 o                         
   1   0   6      73380.30      72429.84       769.68 o                         
   2   0   6       8053.76       6977.92       533.25 o                         
   3   0   6      26965.37      26859.49       349.47 o                         
   4   0   6       8227.10       9046.87       178.02 o                         
   5   0   6     162985.95     167505.64      3095.71 o                         
   6   0   6       6554.37       6901.57       152.29 o                         
   7   0   6      45286.78      48065.30      1223.81 o                         
   8   0   6       9154.30       8319.12       235.16 o                         
   9   0   6        105.54        123.71        54.79 o                         
  10   0   6      27531.43      28598.55       807.18 o                         
  11   0   6         33.82        113.86        60.29 o                         
  12   0   6       3797.67       4545.17       200.48 o                         
  13   0   6       5042.04       5529.87       234.34 o                         
  14   0   6        797.08        711.52        83.52 o                         
  15   0   6       6592.16       7121.54       286.22 o                         
  16   0   6       1822.95       1983.99       104.74 o                         
  17   0   6       3490.13       5134.41       275.19 o                         
  18   0   6       1718.99       1720.12        83.55 o                         
  19   0   6        335.06        371.74        69.23 o                         
 -24   1   6        240.00        252.21        28.93 o                         
 -23   1   6        224.89        271.36        31.36 o                         
 -22   1   6       2682.09       2907.23        69.49 o                         
 -21   1   6          0.68         75.81        42.59 o                         
 -20   1   6          1.50          9.12        71.04 o                         
 -19   1   6         55.05         84.68        58.92 o                         
 -18   1   6         96.86        140.92        72.94 o                         
 -17   1   6         66.80        100.43        59.93 o                         
 -16   1   6        403.50        436.84       163.91 o                         
 -15   1   6      10223.66       8796.01       360.80 o                         
 -14   1   6        126.03        100.85        89.76 o                         
 -13   1   6       1960.59       1969.39       108.64 o                         
 -12   1   6       4802.22       5364.16       326.88 o                         
 -11   1   6         64.72         96.65        65.44 o                         
 -10   1   6       4383.02       3970.81       114.32 o                         
  -9   1   6       2218.82       1930.45        72.18 o                         
  -8   1   6      11271.83      11122.18       176.38 o                         
  -7   1   6       4087.95       4301.78        62.27 o                         
  -6   1   6       2362.71       2188.23        35.95 o                         
  -5   1   6      18211.34      18002.87       283.76 o                         
  -4   1   6       1453.61       1450.64        53.23 o                         
  -3   1   6      13649.48      14399.45       230.38 o                         
  -2   1   6       2410.98       2506.14        98.39 o                         
  -1   1   6       1716.07       1610.79        19.93 o                         
   0   1   6      10734.12      10433.71        87.91 o                         
   1   1   6       3671.45       3284.21        41.20 o                         
   2   1   6        221.78        529.10        60.65 o                         
   3   1   6       2535.07       1904.74       126.44 o                         
   4   1   6        927.49       1030.55        31.34 o                         
   5   1   6        970.19       1127.86        55.43 o                         
   6   1   6      12485.87      12220.89       313.40 o                         
   7   1   6       1885.23       1978.35        61.15 o                         
   8   1   6       2419.40       2490.99       172.87 o                         
   9   1   6        912.04       1392.53       181.21 o                         
  10   1   6       2115.72       2068.40        93.20 o                         
  11   1   6        310.19        351.41        69.78 o                         
  12   1   6       1420.55       1509.78        73.59 o                         
  13   1   6        275.96        274.79        53.60 o                         
  14   1   6        379.90        480.21        50.40 o                         
  15   1   6         24.68        111.01        55.17 o                         
  16   1   6       1463.39       1645.63       114.34 o                         
  17   1   6       1101.93       1640.04       146.98 o                         
  18   1   6         37.18         51.87        29.15 o                         
  19   1   6        447.36        783.15       124.13 o                         
 -24   2   6       5739.78       5228.14       148.88 o                         
 -23   2   6       1783.89       1774.05        49.47 o                         
 -22   2   6        197.91        257.82        35.01 o                         
 -21   2   6       8890.60      10035.54       342.30 o                         
 -20   2   6        727.12        748.00        90.54 o                         
 -19   2   6       3329.46       3494.28       153.65 o                         
 -18   2   6      15917.81      17279.15       410.16 o                         
 -17   2   6        133.59        112.57        63.57 o                         
 -16   2   6       7190.78       7032.30       320.37 o                         
 -15   2   6        167.00        250.91        82.26 o                         
 -14   2   6       6353.11       7012.67       307.30 o                         
 -13   2   6      10849.97      10857.21       310.93 o                         
 -12   2   6         13.59         33.68        77.83 o                         
 -11   2   6      38935.98      40787.97       929.16 o                         
 -10   2   6      38850.38      37621.92       602.63 o                         
  -9   2   6      25736.85      27068.39       476.47 o                         
  -8   2   6      39396.82      37596.55       586.10 o                         
  -7   2   6       3520.73       3017.39        51.18 o                         
  -6   2   6      43918.26      41850.95       456.01 o                         
  -5   2   6      12933.25      11177.88       109.23 o                         
  -4   2   6         53.37        105.87        14.46 o                         
  -3   2   6     120563.31     119415.80       847.01 o                         
  -2   2   6      32137.36      29030.16       189.81 o                         
  -1   2   6       2101.80       2161.09        50.69 o                         
   0   2   6       8270.15       6998.63       112.71 o                         
   1   2   6       2193.62       2687.09        95.31 o                         
   2   2   6      63756.34      57909.99       611.07 o                         
   3   2   6      19156.15      19867.86       188.20 o                         
   4   2   6       2286.99       2725.39        67.23 o                         
   5   2   6      49387.82      49115.91       628.27 o                         
   6   2   6       2156.36       2110.08       162.67 o                         
   7   2   6      29545.37      29840.15       398.07 o                         
   8   2   6      47653.27      47466.82      1432.93 o                         
   9   2   6        498.52        741.58        66.70 o                         
  10   2   6      12849.94      12855.96       249.86 o                         
  11   2   6      11073.06      11583.81       656.96 o                         
  12   2   6       3064.94       3464.35       106.69 o                         
  13   2   6       6063.04       6863.16       190.62 o                         
  14   2   6         42.07         17.31        39.85 o                         
  15   2   6       8585.07       9676.96       682.08 o                         
  16   2   6       6373.63       7177.56       327.80 o                         
  17   2   6        743.49        691.90        40.21 o                         
  18   2   6       1010.87       1069.32        64.75 o                         
  19   2   6          6.61         -3.65        35.08 o                         
 -24   3   6         19.23         54.08        47.06 o                         
 -23   3   6        976.89       1085.49        39.62 o                         
 -22   3   6       2393.06       2556.70        87.19 o                         
 -21   3   6        189.64        302.48        48.63 o                         
 -20   3   6        918.08       1072.46        72.43 o                         
 -19   3   6         34.16         77.63        71.37 o                         
 -18   3   6       1524.61       1739.45       106.65 o                         
 -17   3   6       2493.89       2548.75       129.09 o                         
 -16   3   6         94.38        120.83        59.05 o                         
 -15   3   6       2762.93       2312.39       134.69 o                         
 -14   3   6       2688.46       2767.27       140.21 o                         
 -13   3   6       3952.75       3374.22       149.39 o                         
 -12   3   6      40944.54      41719.50       828.50 o                         
 -11   3   6       6098.96       5051.06       160.51 o                         
 -10   3   6       8083.01       8433.05       262.59 o                         
  -9   3   6       3282.26       3533.10       140.97 o                         
  -8   3   6        139.37         65.88        25.65 o                         
  -7   3   6      13805.42      14491.51       164.13 o                         
  -6   3   6      21240.69      22533.42       243.84 o                         
  -5   3   6      15779.20      16410.89       285.41 o                         
  -4   3   6      12944.79      12793.36       118.24 o                         
  -3   3   6      10258.02      10790.76       117.89 o                         
  -2   3   6       4069.82       3765.67        39.01 o                         
  -1   3   6        569.84        666.66        16.10 o                         
   0   3   6       1471.09       1623.00        29.03 o                         
   1   3   6         63.03         89.43        17.84 o                         
   2   3   6       5041.03       5115.39        69.38 o                         
   3   3   6      11388.43      11755.34       112.53 o                         
   4   3   6      13373.29      13054.36       154.47 o                         
   5   3   6       4297.51       4210.23        78.77 o                         
   6   3   6       7411.37       7390.44       129.18 o                         
   7   3   6      19908.07      19446.23       792.25 o                         
   8   3   6       2445.97       2176.39        64.56 o                         
   9   3   6      13248.09      13282.85       319.73 o                         
  10   3   6       3687.24       3585.67       187.80 o                         
  11   3   6        892.82       1005.67        62.50 o                         
  12   3   6        146.36        153.88        42.87 o                         
  13   3   6        137.60        248.66        53.24 o                         
  14   3   6       1033.53       1152.49       163.91 o                         
  15   3   6        858.70        952.86        75.24 o                         
  16   3   6        116.58        190.69        35.11 o                         
  17   3   6        491.63        781.82        78.26 o                         
  18   3   6          0.54         26.52        23.51 o                         
  19   3   6         54.10        123.31        36.34 o                         
 -23   4   6        168.64        216.84        32.20 o                         
 -22   4   6         98.50        122.76        30.64 o                         
 -21   4   6       9488.73      10207.44       252.72 o                         
 -20   4   6       1807.84       2258.01        79.70 o                         
 -19   4   6       2952.05       3252.01       145.38 o                         
 -18   4   6      12478.85      12567.76       265.71 o                         
 -17   4   6      21309.12      20928.79       470.79 o                         
 -16   4   6      16835.90      16968.69       360.36 o                         
 -15   4   6       2366.66       2398.46       104.01 o                         
 -14   4   6       2642.28       2592.51       113.34 o                         
 -13   4   6      18764.50      19796.38       412.13 o                         
 -12   4   6         37.28         80.50        40.78 o                         
 -11   4   6       9033.50       9589.77       302.95 o                         
 -10   4   6        172.06        122.98        41.72 o                         
  -9   4   6      14624.76      14320.00       274.46 o                         
  -8   4   6       9567.92       9334.54       132.63 o                         
  -7   4   6      65021.58      63367.57       686.92 o                         
  -6   4   6       6336.90       6326.53        81.20 o                         
  -5   4   6        508.96        762.44        37.90 o                         
  -4   4   6         38.96        122.24        18.98 o                         
  -3   4   6      33384.03      33150.74       243.74 o                         
  -2   4   6      22038.54      21957.77       144.96 o                         
  -1   4   6      14471.64      16984.96       413.11 o                         
   0   4   6      16279.14      15837.53       139.80 o                         
   1   4   6        203.24        367.20        23.13 o                         
   2   4   6      64708.21      63257.22       562.60 o                         
   3   4   6       3981.54       3485.09        51.62 o                         
   4   4   6       2716.48       3120.56       164.10 o                         
   5   4   6      12109.19      11219.23       174.34 o                         
   6   4   6        764.70        754.27        87.68 o                         
   7   4   6      12709.67      12970.71       222.72 o                         
   8   4   6      18911.42      18714.79       342.70 o                         
   9   4   6       8092.17       8524.91       154.09 o                         
  10   4   6       2120.59       2366.09        79.36 o                         
  11   4   6       4779.82       5335.04       231.16 o                         
  12   4   6       4166.46       4400.64       134.53 o                         
  13   4   6        672.25        448.74        62.85 o                         
  14   4   6       1277.09       1117.31       122.62 o                         
  15   4   6       4668.93       4767.53       306.97 o                         
  16   4   6       3205.60       3634.99       190.26 o                         
  17   4   6       3011.90       3247.52       154.17 o                         
  18   4   6       1167.18       1390.07        77.46 o                         
 -23   5   6       1978.22       1725.50        90.04 o                         
 -22   5   6       1731.10       1644.56        52.13 o                         
 -21   5   6        228.73        278.27        34.47 o                         
 -20   5   6        464.51        446.84        43.67 o                         
 -19   5   6       4663.57       5121.19       245.95 o                         
 -18   5   6        493.85        560.19        57.97 o                         
 -17   5   6       3719.03       3968.45       133.49 o                         
 -16   5   6        957.52        993.43        66.67 o                         
 -15   5   6       9882.67       9512.40       308.83 o                         
 -14   5   6         56.77        126.71        48.77 o                         
 -13   5   6        365.85        370.45        51.62 o                         
 -12   5   6      13763.42      15470.68       300.11 o                         
 -11   5   6        598.81        551.99        47.87 o                         
 -10   5   6       5391.32       5222.06       109.89 o                         
  -9   5   6      10440.42      10412.01       193.43 o                         
  -8   5   6        751.14        894.14        35.70 o                         
  -7   5   6      30784.94      30605.11       374.73 o                         
  -6   5   6      32179.03      32566.29       435.95 o                         
  -5   5   6       8708.43       8414.86       116.23 o                         
  -4   5   6      36277.70      38499.64       365.74 o                         
  -3   5   6       1786.85       2431.68       104.88 o                         
  -2   5   6         57.10        270.01        21.49 o                         
  -1   5   6      29928.57      27856.23       426.93 o                         
   0   5   6      26418.50      26777.68       368.39 o                         
   1   5   6      17349.18      18937.08       423.28 o                         
   2   5   6        332.23        356.70        24.44 o                         
   3   5   6      12047.42      11993.56       143.03 o                         
   4   5   6      18514.80      18131.21       281.78 o                         
   5   5   6       2925.72       3159.03        60.71 o                         
   6   5   6       6506.24       6826.04       133.07 o                         
   7   5   6        801.28        634.12        61.85 o                         
   8   5   6        935.78        873.02        43.50 o                         
   9   5   6      31809.77      32890.81       984.33 o                         
  10   5   6      10002.30       9167.89       263.58 o                         
  11   5   6      12178.57      12586.63       320.51 o                         
  12   5   6          7.10         37.10        60.36 o                         
  13   5   6        695.67        834.75        86.69 o                         
  14   5   6       4047.00       4051.88       163.89 o                         
  15   5   6        608.47        714.31        69.36 o                         
  16   5   6        510.06        781.67        91.26 o                         
  17   5   6       3693.31       4588.35       295.49 o                         
  18   5   6        570.27        680.88        46.89 o                         
 -23   6   6        177.67        256.21       115.48 o                         
 -22   6   6        474.34        501.08        59.60 o                         
 -21   6   6       4299.98       3976.37       108.20 o                         
 -20   6   6       2480.04       2949.66        76.43 o                         
 -19   6   6       1491.17       1640.56        74.35 o                         
 -18   6   6        163.75        275.02        47.06 o                         
 -17   6   6       3368.16       3385.08       120.88 o                         
 -16   6   6      11558.06      12581.49       223.00 o                         
 -15   6   6       9735.24       9460.57       261.81 o                         
 -14   6   6       1505.65       1838.33       120.25 o                         
 -13   6   6      11246.20      11080.14       279.06 o                         
 -12   6   6        303.62        238.34        45.21 o                         
 -11   6   6       5428.68       5896.07       135.51 o                         
 -10   6   6       2935.89       3182.38        85.64 o                         
  -9   6   6      14028.59      14941.72       228.45 o                         
  -8   6   6       2928.32       2876.60        81.58 o                         
  -7   6   6       7985.77       8304.25       126.77 o                         
  -6   6   6      19402.85      19772.09       317.87 o                         
  -5   6   6      13704.04      13166.10       203.33 o                         
  -4   6   6       7430.28       8449.82        97.73 o                         
  -3   6   6      26593.79      24430.97       219.24 o                         
  -2   6   6       3134.57       3563.55        96.19 o                         
  -1   6   6       7662.84       8069.20        91.00 o                         
   0   6   6      35310.01      36197.25       407.81 o                         
   1   6   6       1086.87        939.49        31.69 o                         
   2   6   6      28414.43      29005.94       327.29 o                         
   3   6   6        829.66        761.31        30.65 o                         
   4   6   6       1988.82       1773.03        45.72 o                         
   5   6   6       5632.46       5994.37       256.34 o                         
   6   6   6       3501.78       3088.29        74.33 o                         
   7   6   6       1596.94       1509.58        57.87 o                         
   8   6   6        300.07        260.73        38.65 o                         
   9   6   6       1598.97       1431.10        60.84 o                         
  10   6   6       5313.97       5630.81       182.85 o                         
  11   6   6       2582.62       2440.48       138.12 o                         
  12   6   6        188.28        172.54        57.69 o                         
  13   6   6       5714.16       5698.95       603.05 o                         
  14   6   6        709.05        681.70        84.29 o                         
  15   6   6       4270.32       4848.45       161.13 o                         
  16   6   6        490.82        484.76        34.90 o                         
  17   6   6        990.00        959.91       101.03 o                         
  18   6   6        764.33        913.19        72.19 o                         
 -23   7   6       1749.36       1756.02       168.46 o                         
 -22   7   6       7706.39       6900.31       189.90 o                         
 -21   7   6        148.31        136.04        32.78 o                         
 -20   7   6        263.18        234.23        42.91 o                         
 -19   7   6       1653.31       1568.34        54.67 o                         
 -18   7   6       1643.01       1587.65        87.45 o                         
 -17   7   6         40.86         48.59        32.30 o                         
 -16   7   6        342.42        322.48        42.01 o                         
 -15   7   6      25563.16      26333.26       470.47 o                         
 -14   7   6      35915.42      36603.49       567.81 o                         
 -13   7   6       2346.18       2483.91       253.62 o                         
 -12   7   6       1019.80       1107.24        56.45 o                         
 -11   7   6       2816.90       3242.93       113.42 o                         
 -10   7   6      21548.58      21775.32       272.68 o                         
  -9   7   6      10693.25      10539.64       240.72 o                         
  -8   7   6       6156.82       6512.81       201.82 o                         
  -7   7   6      12019.54      12133.06       304.71 o                         
  -6   7   6      11292.33       9877.64       159.55 o                         
  -5   7   6       1495.75       1195.85        79.07 o                         
  -4   7   6       7299.59       7628.46       117.93 o                         
  -3   7   6         72.19         50.99        16.27 o                         
  -2   7   6       6581.71       6292.34       182.46 o                         
  -1   7   6      14801.97      14707.50       156.63 o                         
   0   7   6       8205.78       8249.51        98.71 o                         
   1   7   6      13433.92      14304.61       186.84 o                         
   2   7   6        211.70        197.93        18.96 o                         
   3   7   6       8209.14       8459.05       161.83 o                         
   4   7   6      19962.88      20894.35       324.84 o                         
   5   7   6       6965.42       7586.23       113.42 o                         
   6   7   6       8086.67       8162.61       156.79 o                         
   7   7   6         66.43         78.02        28.95 o                         
   8   7   6       1270.36       1370.33        68.67 o                         
   9   7   6      11199.25      11359.59       233.01 o                         
  10   7   6       3768.10       3632.42       236.63 o                         
  11   7   6      14133.92      14012.83       318.22 o                         
  12   7   6      17094.39      18053.15       350.08 o                         
  13   7   6       1337.39       1719.02       251.70 o                         
  14   7   6       1245.24        873.95        48.52 o                         
  15   7   6        738.67        802.82        51.11 o                         
  16   7   6       1402.68       1479.73       127.30 o                         
  17   7   6       7367.20       7903.15      1448.69 o                         
  18   7   6         12.13         -2.81        42.63 o                         
 -22   8   6        294.85        491.41       137.27 o                         
 -21   8   6        218.12        216.73        74.78 o                         
 -20   8   6        174.61        123.56       107.49 o                         
 -19   8   6       3080.38       3151.24       139.65 o                         
 -18   8   6       2240.80       1958.63       172.11 o                         
 -17   8   6        111.78        150.88        53.70 o                         
 -16   8   6       1368.64       1273.05        73.24 o                         
 -15   8   6       6031.18       6083.32       167.25 o                         
 -14   8   6       2501.17       2427.28        85.88 o                         
 -13   8   6         46.26         78.64        32.54 o                         
 -12   8   6       1699.23       1700.78        54.03 o                         
 -11   8   6       4548.80       4537.47       181.39 o                         
 -10   8   6      46231.89      45867.54      1248.18 o                         
  -9   8   6         44.69         38.78        39.96 o                         
  -8   8   6       3736.81       3850.26        91.72 o                         
  -7   8   6      21261.53      21612.75       334.19 o                         
  -6   8   6      21710.75      19765.29       399.12 o                         
  -5   8   6      13853.38      12437.03       327.72 o                         
  -4   8   6        766.59        838.21        66.24 o                         
  -3   8   6      16306.99      15211.17       454.90 o                         
  -2   8   6       2708.28       2913.93        88.29 o                         
  -1   8   6       2279.47       2015.63        76.23 o                         
   0   8   6      10415.95      11012.72       462.07 o                         
   1   8   6       1202.92       1038.82        46.45 o                         
   2   8   6       4139.11       4168.20        78.11 o                         
   3   8   6       8952.06       8056.70       152.27 o                         
   4   8   6         46.50         65.99        27.30 o                         
   5   8   6       7405.28       7820.54       150.28 o                         
   6   8   6         22.18         43.79        29.02 o                         
   7   8   6        167.45        260.67        34.48 o                         
   8   8   6      10569.87      10823.49       764.54 o                         
   9   8   6        618.91        552.81        47.42 o                         
  10   8   6       4761.18       4360.55       202.53 o                         
  11   8   6       3281.88       3475.68       145.71 o                         
  12   8   6         39.87         55.82        40.85 o                         
  13   8   6       5556.08       6350.27       252.84 o                         
  14   8   6        530.01        786.62       411.31 o                         
  15   8   6       1266.58       1585.89       365.34 o                         
  16   8   6       4987.00       5912.23      1236.76 o                         
  17   8   6       1564.30       1833.95       413.45 o                         
  18   8   6        430.37        572.36        70.62 o                         
 -22   9   6       5143.45       5133.89       311.14 o                         
 -21   9   6         45.44        115.00        69.49 o                         
 -20   9   6       1609.54       2097.10       171.80 o                         
 -19   9   6         42.75         26.99        64.06 o                         
 -18   9   6       2144.82       2236.32       104.23 o                         
 -17   9   6       7102.55       6554.90       371.59 o                         
 -16   9   6        262.47        278.28        62.69 o                         
 -15   9   6      11808.33      12853.15       375.26 o                         
 -14   9   6       3453.03       3274.02       133.35 o                         
 -13   9   6       6179.11       6660.83       271.32 o                         
 -12   9   6      26785.69      24842.14       754.28 o                         
 -11   9   6       1589.87       1763.44        78.96 o                         
 -10   9   6       8637.88       9426.72       199.18 o                         
  -9   9   6      15007.23      14410.67       351.28 o                         
  -8   9   6       1055.38       1178.85        61.15 o                         
  -7   9   6      41746.73      41772.59       661.37 o                         
  -6   9   6       3607.64       3338.91        79.01 o                         
  -5   9   6       3873.97       4311.31       130.79 o                         
  -4   9   6      15589.39      15284.88       334.15 o                         
  -3   9   6       1229.14       1225.01        93.03 o                         
  -2   9   6      15699.33      16230.10       311.48 o                         
  -1   9   6        213.09        284.65        43.48 o                         
   0   9   6      11668.47      12029.98       240.10 o                         
   1   9   6      41238.64      40455.12       707.32 o                         
   2   9   6      34847.93      34371.64       732.73 o                         
   3   9   6      28746.50      29798.23       491.84 o                         
   4   9   6      10699.43      10734.77       227.47 o                         
   5   9   6        210.34        331.10        45.35 o                         
   6   9   6      16089.06      15629.89       316.13 o                         
   7   9   6      14444.37      13679.95       865.64 o                         
   8   9   6       8846.31       7285.72       433.04 o                         
   9   9   6       8860.09       9170.86       298.28 o                         
  10   9   6       1743.46       1813.55        98.64 o                         
  11   9   6       6849.05       6876.99       253.75 o                         
  12   9   6       6596.53       7094.40       904.94 o                         
  13   9   6        615.14        664.99       101.70 o                         
  14   9   6       3730.25       4261.65      1022.42 o                         
  15   9   6       1184.91       1327.18       167.26 o                         
  16   9   6       1410.81       1784.41       331.02 o                         
  17   9   6       2840.65       3253.74       447.15 o                         
 -21  10   6         80.94         67.69        62.28 o                         
 -20  10   6        578.53        522.56        75.27 o                         
 -19  10   6        252.66        247.48        53.17 o                         
 -18  10   6       2386.99       2426.62       116.74 o                         
 -17  10   6       1239.92       1048.21       115.16 o                         
 -16  10   6          5.21         37.69        54.14 o                         
 -15  10   6        980.08       1017.78        82.60 o                         
 -14  10   6       1479.34       1297.67       114.19 o                         
 -13  10   6         12.55         70.33        58.90 o                         
 -12  10   6        389.46        416.30        56.62 o                         
 -11  10   6        848.06        914.44        66.43 o                         
 -10  10   6       1874.61       1940.41        91.23 o                         
  -9  10   6        129.60        323.30        77.57 o                         
  -8  10   6        346.40        474.63        49.03 o                         
  -7  10   6        331.65        301.17        41.83 o                         
  -6  10   6          0.87         17.23        38.96 o                         
  -5  10   6      13345.31      13776.15       298.96 o                         
  -4  10   6        210.73        238.98        43.83 o                         
  -3  10   6      13287.90      12385.54       364.74 o                         
  -2  10   6       6344.52       6222.47       173.04 o
[truncated: 557,524 more chars]
